# Supplementary material for: The transcription factor PRO44 and the histone chaperone ASF1 regulate distinct aspects of multicellular development in the filamentous fungus Sordaria macrospora
Source: BMC Genet. 2018 Dec 13;19:112. doi: 10.1186/s12863-018-0702-z (PMC6293562; doi:10.1186/s12863-018-0702-z)
Supplement: Supplementary file 9 — Table S1. RNA-seq analysis of S. macrospora wild type and mutant strains. (XLSX 8905 kb) [file 12863_2018_702_MOESM9_ESM.xlsx]

## Sheet: S1 Table
Table S1. RNA-seq analysis of S. macrospora wild type and mutant strains.
Quantification of gene expression was done as described in Materials and Methods with LOX or DESeq2.
Columns B-Z give information about gene positions and annotation.
Columns AA-AG give RPKM values for the analyzed strains and conditions.
Columns AH-AY give log2 values or fold expression for the indicated comparisons derived from DESeq2 and LOX.
Columns AZ-BQ give adjusted p-values (DEseq2) or probability values (LOX) for the indicated comparisons.
																										mean RPKM values (reads per kilobase per million counted reads)							asf1 / wt mycelium		pro44 / wt mycelium		wt protoperithecia / wt mycelium		pro1 protoperithecia / wt mycelium		pro44 protoperithecia / wt mycelium		nox1 protoperithecia / wt mycelium		pro1 protoperithecia / wt protoperithecia		pro44 protoperithecia / wt protoperithecia		nox1 protoperithecia / wt protoperithecia
locus_tag	gene	product	note	scaffold	position gene	start	length of gene	position mRNA	length of mRNA	length of 5'UTR	length of 3'UTR	length of cds	length of peptide	best hit blastp vs. Neurospora, e-value<e-05	e-value blastp vs. Neurospora	best hit blastp vs. nr (not self), e-value<e-05	organism blastp vs. nr (not self), e-value<e-05	e-value blastp vs. nr (not self), e-value<e-05	best hit blastp vs. swissprot (not self), e-value<e-05	e-value blastp vs. swissprot	HMMER3 analysis: Pfam domain model name for all domains found in the protein (sorted by e-value)	WolfPsort predictions	GO biological processes	GO cellular components	GO molecular functions	wt mycelium	asf1 mycelium	pro44 mycelium	wt protoperithecia	pro1 protoperithecia	pro44 protoperithecia	nox1 protoperithecia	DESeq2	LOX	DESeq2	LOX	DESeq2	LOX	DESeq2	LOX	DESeq2	LOX	DESeq2	LOX	DESeq2	LOX	DESeq2	LOX	DESeq2
SMAC_00000		no	C-terminus not complete	1	complement(1..3851)	1	3851	complement(join(1..485,550..1980,2047..3851))	3721	0	0	3721	1240	NCU08487	Expect = 0.0	>ref|XP_963416.1| hypothetical protein NCU08487 [Neurospora crassa OR74A]	[Neurospora crassa OR74A]	Expect = 0.0	No hits found		no hits above threshold	nucl 18, cyto_nucl 12.833, cyto 5.5, cyto_mito 4.166	NA	NA	NA	3.16905	7.50868	7.51065	3.53136	2.46249	2.95115	1.23375	0.921355	1.33833	1.21576	1.20921	0.753032	0.612135	0.228191	0.0554693	0.105903	-0.264981	-1.42532	0.623955	-0.524841	-0.556666	-0.647129	-0.877116	-2.17835
SMAC_00001		no		1	complement(5694..7592)	5694	1899	complement(join(5694..7429,7481..7592))	1848	74	583	1191	397	NCU08485	Expect = 0.0	>emb|CAB92041.2| related to TRANSCRIPTIONAL REPRESSOR RCO-1 [Neurospora crassa]	[Neurospora crassa]	Expect = 0.0	>sp|O94394.2|YQF1_SCHPO RecName: Full=Uncharacterized WD repeat-containing protein C126.01c	Expect = 6e-030	WD40	cyto 19.5, cyto_nucl 12.5, nucl 4.5	NA	NA	NA	9.9836	15.442	24.0066	4.82355	2.38669	6.40262	5.66557	0.339488	0.732805	1.2798	1.23726	-0.439185	-0.606433	-1.45721	-1.67395	-0.459502	-0.755919	-0.898693	1.16335	-1.01802	-1.06752	-0.0203169	-0.149487	-0.459507
SMAC_00002		no		1	8085..10697	8085	2613	8085..10697	2613	0	0	2613	871	NCU08484	Expect = 0.0	>ref|XP_963155.1| hypothetical protein NCU08484 [Neurospora crassa OR74A]	[Neurospora crassa OR74A]	Expect = 0.0	>sp|Q9C107.1|MCL1_SCHPO RecName: Full=Minichromosome loss protein 1; AltName: Full=DNA	Expect = 8e-166	WD40,DUF3639,Coatomer_WDAD	nucl 13.5, cyto_nucl 9.5, mito 8, cyto 4.5	NA	NA	NA	6.74964	8.95675	7.75567	19.1377	15.2624	15.6677	27.3471	0.124491	0.492192	0.222128	0.161823	2.11425	1.95278	1.77179	1.56425	1.40024	1.06666	1.90107	3.98163	-0.342458	-0.388538	-0.714005	-0.886124	-0.213174
SMAC_00003	putative hst2	putative heat shock transcription factor		1	15960..19623	15960	3664	join(15960..17451,17508..17575,17635..18063,18118..19623)	3495	986	679	1830	610	NCU08480	Expect = 0.0	>ref|XP_963149.2| hypothetical protein NCU08480 [Neurospora crassa OR74A]	[Neurospora crassa OR74A]	Expect = 0.0	>sp|P20134.2|SFL1_YEAST RecName: Full=Flocculation suppression protein; AltName: Full=Protein	Expect = 2e-026	HSF_DNA-bind	nucl 26.5, cyto_nucl 14	GO:0006355, regulation of transcription, DNA-templated; GO:0006950, response to stress	GO:0005634, nucleus	GO:0003677, DNA binding; GO:0003700, sequence-specific DNA binding transcription factor activity; GO:0043565, sequence-specific DNA binding	7.14059	9.95098	6.93911	45.135	23.983	45.3381	35.8804	0.190086	0.559919	-0.028061	-0.0669502	3.25063	3.09601	2.34329	2.15605	2.84522	2.53556	2.24395	4.30827	-0.907344	-0.93996	-0.405406	-0.560444	-1.00668
SMAC_00004		no		1	20398..21510	20398	1113	20398..21510	1113	0	0	1113	371	NCU08478	Expect = 1e-048	>ref|XP_963147.1| hypothetical protein NCU08478 [Neurospora crassa OR74A]	[Neurospora crassa OR74A]	Expect = 3e-045	No hits found		no hits above threshold	nucl 18.5, cyto_nucl 10, mito 8	NA	NA	NA	3.16507	4.65359	2.08956	0.255963	0.776293	0.501611	1.04902	0.264915	0.640266	-0.576801	-0.635694	-2.85689	-3.11783	-1.3773	-1.62952	-2.35186	-2.75312	-1.63741	0.370372	1.47959	1.48831	0.505033	0.364718	1.21948
SMAC_00005		no		1	22538..23424	22538	887	22538..23424	887	0	59	828	276	No hits found		only self as hit			No hits found		no hits above threshold	extr 20, mito 3, cyto 2, mito_nucl 2	NA	NA	NA	0	0.400238	0.0882522	0.315543	0.124689	0.144802	0	3.28859	#DIV/0!	1.73025	#DIV/0!	3.76407	#DIV/0!	2.60299	#DIV/0!	2.40199	#DIV/0!	-1.10983	#DIV/0!	-1.16107	-1.03356	-1.36208	-2.02835	-4.8739
SMAC_00006		no		1	28072..29594	28072	1523	join(28072..28495,28564..29594)	1455	81	330	1044	348	NCU08476	Expect = 3e-168	>ref|XP_963145.2| hypothetical protein NCU08476 [Neurospora crassa OR74A]	[Neurospora crassa OR74A]	Expect = 7e-139	No hits found		no hits above threshold	mito 26	NA	NA	NA	18.3808	21.7551	22.6799	19.6724	19.8049	231.761	67.5328	-0.0449007	0.346055	0.309679	0.271856	0.715215	0.560783	0.694546	0.508439	3.7844	3.50262	1.78178	3.86714	-0.0206692	-0.0523446	3.06918	2.94184	1.06657
SMAC_00007		no		1	complement(29888..31431)	29888	1544	complement(join(29888..30161,30332..30570,30720..30788,30876..31431))	1138	298	0	840	280	NCU08475	Expect = 7e-096	>ref|XP_963144.2| hypothetical protein NCU08475 [Neurospora crassa OR74A]	[Neurospora crassa OR74A]	Expect = 3e-092	No hits found		no hits above threshold	nucl 12, cyto_nucl 11.833, cyto 9.5, cyto_mito 7.166, mito 3.5	NA	NA	NA	12.0992	27.9331	2.05905	0.12517	0.0971869	0.785515	0.181753	0.895057	1.33273	-2.48647	-2.57377	-5.68034	-5.98608	-5.92027	-6.24941	-3.6727	-4.05249	-5.97912	-4.05697	-0.239927	-0.263323	2.00764	1.9336	-0.298775
SMAC_00008		no		1	34155..35895	34155	1741	join(34155..34382,34476..34627,34699..34740,34794..34888,34955..35221,35347..35399,35650..35895)	1083	0	0	1083	361	NCU05842	Expect = 1e-124	>emb|CBI57814.1| unnamed protein product [Sordaria macrospora]	[Sordaria macrospora]	Expect = 5e-130	No hits found		Methyltransf_11,Methyltransf_12	nucl 13, mito 9, cyto_nucl 9, cyto 3	NA	NA	NA	0.247659	2.24527	1.00873	0.12691	0.18539	0.331958	0.150303	2.65117	3.18081	1.8672	1.93229	-0.259385	-0.453628	0.171026	0.0973906	0.523641	0.357391	-0.713364	1.25647	0.430411	0.551019	0.783026	0.811019	-0.453979
SMAC_00009		no		1	complement(37726..44113)	37726	6388	complement(join(37726..38199,38304..38827,38883..39273,39343..39642,39718..40057,40113..40394,40466..41021,41104..41187,41260..42513,42578..43313,43391..43931,43998..44113))	5598	38	394	5166	1722	NCU08473	Expect = 0.0	>ref|XP_001226229.1| hypothetical protein CHGG_10962 [Chaetomium globosum CBS 148.51]	[Chaetomium globosum CBS 148.51]	Expect = 0.0	>sp|O13716.2|AGN1_SCHPO RecName: Full=Glucan endo-1,3-alpha-glucosidase agn1; AltName:	Expect = 3e-037	Glyco_hydro_71,Peptidase_S8	extr 24, mito 1, pero 1, vacu 1	GO:0006508, proteolysis	NA	GO:0004252, serine-type endopeptidase activity	12.6724	85.3134	6.07479	0.708726	0.0883891	0.05811	0.0572111	2.42235	2.83054	-0.995725	-1.08954	-3.47703	-3.75596	-6.27458	-6.67331	-7.1873	-7.73855	-7.60193	-5.79952	-2.79755	-2.91735	-3.71027	-3.98259	-4.1249
SMAC_00010		no		1	46052..48506	46052	2455	46052..48506	2455	324	283	1848	616	NCU10142	Expect = 2e-139	>ref|XP_001728062.1| hypothetical protein NCU10142 [Neurospora crassa OR74A]	[Neurospora crassa OR74A]	Expect = 0.0	>sp|Q00808.1|HETE1_PODAN RecName: Full=Vegetative incompatibility protein HET-E-1	Expect = 5e-042	HET	nucl 9, cyto 7.5, cyto_mito 7, mito 5.5, cysk 3	NA	NA	NA	10.3717	9.74369	14.3929	3.49982	0.420694	1.73176	0.289983	-0.393222	-0.0190135	0.462867	0.436646	-0.956365	-1.12867	-3.98157	-4.19439	-2.39	-2.67964	-5.19334	-3.1723	-3.0252	-3.06572	-1.43364	-1.55096	-4.23698
SMAC_00011		no		1	complement(49955..50215)	49955	261	complement(49955..50215)	261	0	0	261	87	No hits found		only self as hit			No hits found		no hits above threshold	extr 27	NA	NA	NA	0	2.51776	0	0	0	0	0	3.62703	#DIV/0!	0.00616909	#DIV/0!	0.0247507	#DIV/0!	0.0291872	#DIV/0!	0.045098	#DIV/0!	-0.284178	#DIV/0!	0.00443649	#DIV/0!	0.0203473	#DIV/0!	-0.308929
SMAC_00012		no		1	complement(50803..52222)	50803	1420	complement(join(50803..51035,51162..51714,51793..52222))	1216	64	0	1152	384	NCU11382	Expect = 3e-049	>ref|XP_682657.1| hypothetical protein AN9388.2 [Aspergillus nidulans FGSC A4]	[Aspergillus nidulans FGSC A4]	Expect = 2e-085	>sp|P55023.2|TYRO_STRLN RecName: Full=Tyrosinase; AltName: Full=Monophenol monooxygenase	Expect = 3e-012	Tyrosinase	extr 20, E.R. 3, mito 2	GO:0008152, metabolic process; GO:0055114, oxidation-reduction process	NA	GO:0016491, oxidoreductase activity; GO:0046872, metal ion binding	7.91667	8.49315	5.8179	1.3728	3.98843	1.6587	0.935195	-0.181331	0.210522	-0.435307	-0.466757	-1.86205	-2.07489	-0.384642	-0.614144	-2.04178	-2.35123	-3.11453	-1.09419	1.47741	1.46074	-0.179731	-0.276342	-1.25248
SMAC_00013		no		1	complement(52510..55321)	52510	2812	complement(join(52510..53422,53511..54788,54852..55321))	2661	310	770	1581	527	NCU09115	Expect = 7e-127	>gb|EFQ30109.1| cytochrome P450 [Glomerella graminicola M1.001]	[Glomerella graminicola M1.001]	Expect = 0.0	>sp|Q9Y758.1|CP52M_DEBHA RecName: Full=Cytochrome P450 52A13; AltName: Full=Alkane hydroxylase	Expect = 3e-074	p450	mito 7, nucl 5.5, cyto_nucl 5.5, cyto 4.5, pero 4, cysk 3	GO:0055114, oxidation-reduction process	NA	GO:0004497, monooxygenase activity; GO:0005506, iron ion binding; GO:0016491, oxidoreductase activity; GO:0016705, oxidoreductase activity, acting on paired donors, with incorporation or reduction of molecular oxygen; GO:0020037, heme binding; GO:0046872, metal ion binding	6.98259	7.54563	4.84542	13.6411	9.97627	15.8248	31.3757	-0.17628	0.192522	-0.496937	-0.562562	1.56408	1.39351	1.12012	0.93985	1.36014	1.05405	2.07105	4.14223	-0.44396	-0.453659	-0.203945	-0.33946	0.506965
SMAC_00014		no		1	56614..58765	56614	2152	join(56614..56721,56814..56906,57009..58158,58220..58765)	1897	51	502	1344	448	NCU08471	Expect = 0.0	>ref|XP_963313.1| succinyl-CoA ligase beta-chain [Neurospora crassa OR74A]	[Neurospora crassa OR74A]	Expect = 0.0	>sp|Q9P567.1|SUCB_NEUCR RecName: Full=Probable succinyl-CoA ligase [GDP-forming] subunit	Expect = 0.0	ATP-grasp_2,Ligase_CoA	mito 24.5, cyto_mito 13.833	GO:0008152, metabolic process	NA	GO:0003824, catalytic activity; GO:0005524, ATP binding; GO:0016874, ligase activity; GO:0046872, metal ion binding	131.346	184.156	118.859	136.238	212.426	254.246	199.76	0.196299	0.588292	-0.127786	-0.173895	0.656831	0.48904	1.29231	1.0947	1.11443	0.851729	0.514615	2.58255	0.63548	0.605661	0.457603	0.36269	-0.142216
SMAC_00015		no		1	60104..61487	60104	1384	join(60104..60197,60298..61487)	1284	0	0	1284	428	NCU08472	Expect = 1e-030	>ref|XP_963314.1| hypothetical protein NCU08472 [Neurospora crassa OR74A]	[Neurospora crassa OR74A]	Expect = 3e-021	No hits found		no hits above threshold	mito 17, nucl 4.5, cyto_nucl 4, cyto 2.5	NA	NA	NA	3.95545	12.5872	15.667	1.93925	7.9758	8.06427	17.1242	1.32053	1.75725	1.936	1.95332	-0.422262	-0.605106	1.55107	1.38774	1.19785	0.844593	1.96419	4.09069	1.97333	1.99285	1.62012	1.4497	2.38645
SMAC_00017		no		1	complement(66751..68485)	66751	1735	complement(join(66751..66967,67046..68196,68285..68485))	1569	104	88	1377	459	NCU08469	Expect = 0.0	>ref|XP_963311.2| hypothetical protein NCU08469 [Neurospora crassa OR74A]	[Neurospora crassa OR74A]	Expect = 0.0	>sp|Q9KX40.1|ESTB_BURGA RecName: Full=Esterase estB	Expect = 2e-011	Beta-lactamase	extr 13, cyto 5, mito 3, cyto_nucl 3, E.R. 3	NA	NA	NA	50.9179	23.7285	39.2691	3.56771	8.95665	17.7316	8.55456	-1.3442	-1.01336	-0.340854	-0.411878	-3.10211	-3.38578	-1.83918	-2.11817	-1.24101	-1.71084	-2.57312	-0.604217	1.26293	1.2676	1.8611	1.67494	0.52899
SMAC_00018		no		1	complement(69440..73485)	69440	4046	complement(join(69440..72124,72193..72866,73154..73485))	3691	80	287	3324	1108	NCU08468	Expect = 0.0	>emb|CAB92017.2| related to actin-interacting protein AIP3 [Neurospora crassa]	[Neurospora crassa]	Expect = 0.0	>sp|P41697.1|BUD6_YEAST RecName: Full=Bud site selection protein 6; AltName: Full=Actin-interacting	Expect = 3e-048	AIP3	nucl 18, cyto_nucl 12, mito 4, cyto 4	NA	NA	NA	8.99144	9.18653	7.29411	9.64515	19.0314	10.9722	26.7354	-0.250844	0.120135	-0.281728	-0.327561	0.711833	0.535069	1.68242	1.46559	0.465942	0.182601	1.48183	3.54986	0.970588	0.930521	-0.245891	-0.352468	0.769994
SMAC_00019		no		1	75052..75742	75052	691	75052..75742	691	4	0	687	229	No hits found		>emb|CBI60637.1| unnamed protein product [Sordaria macrospora]	[Sordaria macrospora]	Expect = 7e-102	No hits found		RnaseH	cyto 8, cyto_nucl 8, cysk 7, nucl 6, mito 3	GO:0090502, RNA phosphodiester bond hydrolysis, endonucleolytic	NA	GO:0003676, nucleic acid binding; GO:0004523, RNA-DNA hybrid ribonuclease activity	20.8706	28.1662	25.172	4.0049	4.29537	2.60416	5.14654	0.139607	0.523234	0.286584	0.238538	-1.746	-1.93346	-1.6479	-1.84059	-2.77651	-3.09529	-2.10142	-0.0560691	0.0980906	0.0928672	-1.03051	-1.16183	-0.355424
SMAC_00020		no		1	complement(76261..76972)	76261	712	complement(join(76261..76348,76444..76704,76878..76972))	444	0	0	444	148	No hits found		>emb|CBI60511.1| unnamed protein product [Sordaria macrospora]	[Sordaria macrospora]	Expect = 2e-031	No hits found		no hits above threshold	cyto 10.5, cyto_nucl 9.5, nucl 7.5, pero 7	NA	NA	NA	26.0576	30.8223	25.9291	18.2292	3.93875	40.3203	57.9135	-0.0596813	0.340488	0.00632911	-0.0258471	0.0794178	-0.0745934	-2.08976	-2.27164	0.808763	0.49416	1.043	3.14173	-2.16918	-2.19704	0.729345	0.568753	0.963583
SMAC_00021		no		1	complement(77317..78392)	77317	1076	complement(join(77317..77773,77837..78392))	1013	539	258	216	72	No hits found		>ref|XP_963308.1| hypothetical protein NCU08465 [Neurospora crassa OR74A]	[Neurospora crassa OR74A]	Expect = 8e-026	No hits found		no hits above threshold	nucl 24, cyto_nucl 14	NA	NA	NA	3.69907	9.50533	3.34866	1.6203	0.620469	1.33546	2.05498	1.03212	1.43295	-0.0938014	-0.208266	-0.585287	-0.821318	-1.82662	-2.12148	-1.18988	-1.63274	-0.871828	1.09554	-1.24134	-1.30016	-0.604597	-0.811424	-0.286541
SMAC_00022	putative ccg2/eas/bli7	putative hydrophobin, rodlet protein		1	87854..88784	87854	931	join(87854..88227,88322..88784)	837	95	415	327	109	NCU08457	Expect = 2e-016	>ref|XP_963300.1| hydrophobin precursor [Neurospora crassa OR74A]	[Neurospora crassa OR74A]	Expect = 4e-013	>sp|Q04571.1|RODL_NEUCR RecName: Full=Hydrophobin; AltName: Full=Blue light-induced protein	Expect = 5e-015	Hydrophobin	extr 24, mito 1, E.R. 1, vacu 1	NA	GO:0009277, fungal-type cell wall	GO:0005199, structural constituent of cell wall	288.287	345.848	755.606	4644.06	179.611	2068.63	16.6725	-0.0275896	0.357819	1.33835	1.35309	4.48757	4.48806	-0.0796435	-0.320368	2.85815	2.77485	-4.0167	-2.13414	-4.56722	-4.80842	-1.62942	-1.71321	-8.50427
SMAC_00023		no		1	90068..91222	90068	1155	join(90068..90200,90250..90588,90668..91222)	1027	0	280	747	249	NCU08456	Expect = 2e-082	>ref|XP_963299.1| hypothetical protein NCU08456 [Neurospora crassa OR74A]	[Neurospora crassa OR74A]	Expect = 1e-079	No hits found		no hits above threshold	mito 16, cyto 8, nucl 1, pero 1, cysk 1	NA	NA	NA	1.78933	2.37455	2.0902	0.750919	0.232277	0.658626	0.457594	0.123051	0.521486	0.246672	0.212503	-0.622614	-0.822242	-2.20055	-2.50746	-1.18958	-1.53241	-1.91864	0.0424484	-1.57794	-1.68522	-0.566968	-0.710168	-1.29603
SMAC_00024		no		1	complement(99692..101275)	99692	1584	complement(join(99692..100518,100638..101275))	1465	1	258	1206	402	NCU08434	Expect = 0.0	>ref|XP_963404.1| hypothetical protein NCU08434 [Neurospora crassa OR74A]	[Neurospora crassa OR74A]	Expect = 0.0	>sp|P42319.4|YXJH_BACSU RecName: Full=Uncharacterized protein yxjH	Expect = 2e-047	Meth_synt_2	cyto 15.5, cyto_nucl 12.5, nucl 6.5, pero 3	GO:0009086, methionine biosynthetic process; GO:0032259, methylation	NA	GO:0003871, 5-methyltetrahydropteroyltriglutamate-homocysteine S-methyltransferase activity	33.7211	26.5751	24.3447	11.5765	28.7672	31.2015	150.074	-0.634052	-0.268998	-0.467334	-0.506499	-0.890536	-1.07897	0.355605	0.157766	0.0950736	-0.276729	2.00521	4.12889	1.24614	1.23674	0.985609	0.802243	2.89575
SMAC_00025		no		1	103101..103308	103101	208	join(103101..103184,103213..103308)	180	0	0	180	60	No hits found		only self as hit			No hits found		no hits above threshold	mito 14, extr 5, cyto 3.5, cyto_nucl 3.5, nucl 2.5	NA	NA	NA	0	0.218795	0	0	0.355415	0	0.052515	0.695125	#DIV/0!	0.00307935	#DIV/0!	0.0126778	#DIV/0!	1.40062	#DIV/0!	0.0257749	#DIV/0!	0.236078	#DIV/0!	1.38794	#DIV/0!	0.0130971	#DIV/0!	0.2234
SMAC_00026		no		1	103788..108215	103788	4428	join(103788..106675,106729..107043,107114..108215)	4305	0	612	3693	1231	NCU08435	Expect = 0.0	>ref|XP_963405.1| hypothetical protein NCU08435 [Neurospora crassa OR74A]	[Neurospora crassa OR74A]	Expect = 0.0	>sp|O82504.1|RDR2_ARATH RecName: Full=RNA-dependent RNA polymerase 2; Short=AtRDRP2;	Expect = 4e-081	RdRP	nucl 10.5, cyto_nucl 10.333, cyto 9, cyto_mito 7.333, mito 4.5	GO:0001172, transcription, RNA-templated	NA	GO:0000166, nucleotide binding; GO:0003968, RNA-directed RNA polymerase activity	9.09142	10.5492	75.8572	3.00821	1.87287	2.69566	5.59333	-0.0886191	0.282124	3.03455	3.02663	-0.99286	-1.16354	-1.66066	-1.86746	-1.55359	-1.8796	-0.77959	1.28173	-0.667797	-0.703921	-0.560729	-0.71606	0.21327
SMAC_00027		no		1	108261..110746	108261	2486	108261..110746	2486	166	280	2040	680	NCU08436	Expect = 0.0	>emb|CAD70514.1| related to 3-OXOADIPATE ENOL-LACTONASE I [Neurospora crassa]	[Neurospora crassa]	Expect = 0.0	>sp|P00632.3|ELH2_ACIAD RecName: Full=3-oxoadipate enol-lactonase 2; AltName: Full=3-oxoadipate	Expect = 3e-024	Abhydrolase_1,Ndr	mito 23, pero 2	NA	NA	NA	2.94707	3.32399	1.5758	11.0255	13.897	11.1091	9.30312	-0.111377	0.277063	-0.878849	-0.9186	2.49778	2.34761	2.81675	2.63219	2.08416	1.78482	1.54704	3.63279	0.318977	0.284584	-0.413618	-0.562791	-0.950732
SMAC_00028		no		1	113634..116704	113634	3071	join(113634..114261,114367..116704)	2966	346	730	1890	630	NCU09636	Expect = 2e-095	>gb|ABE60729.1| cytochrome P450 monooxygenase [Hypocrea virens]	[Hypocrea virens]	Expect = 2e-113	>sp|Q64481.1|CP3AG_MOUSE RecName: Full=Cytochrome P450 3A16; AltName: Full=CYPIIIA16	Expect = 9e-021	p450	cyto 8, extr 5, cyto_pero 5, mito 4, plas 3	GO:0055114, oxidation-reduction process	NA	GO:0004497, monooxygenase activity; GO:0005506, iron ion binding; GO:0016491, oxidoreductase activity; GO:0016705, oxidoreductase activity, acting on paired donors, with incorporation or reduction of molecular oxygen; GO:0020037, heme binding; GO:0046872, metal ion binding	0.452811	0.811108	1.20348	3.15029	2.28859	2.60261	2.19178	0.528111	0.899593	1.37914	1.36573	3.3332	3.20147	2.87425	2.70057	2.64591	2.37167	2.16211	4.23346	-0.45895	-0.500899	-0.687292	-0.829799	-1.1711
SMAC_00029		no		1	116941..117918	116941	978	join(116941..117012,117073..117918)	918	0	0	918	306	NCU08433	Expect = 1e-143	>ref|XP_963403.1| hypothetical protein NCU08433 [Neurospora crassa OR74A]	[Neurospora crassa OR74A]	Expect = 4e-141	No hits found		no hits above threshold	plas 23, E.R. 4	NA	NA	NA	4.97443	7.29409	13.791	74.8697	116.849	34.8913	38.9293	0.238473	0.623118	1.4362	1.43722	4.46027	4.38191	5.05421	4.93654	2.92263	2.69715	2.80834	4.94244	0.593946	0.554626	-1.53764	-1.68476	-1.65192
SMAC_00030		no		1	118778..119483	118778	706	join(118778..119036,119095..119483)	648	0	0	648	216	NCU08432	Expect = 2e-104	>ref|XP_963402.1| hypothetical protein NCU08432 [Neurospora crassa OR74A]	[Neurospora crassa OR74A]	Expect = 8e-093	>sp|Q01738.1|CDH_PHACH RecName: Full=Cellobiose dehydrogenase; Short=CDH; AltName: Full=Cellobiose-quinone	Expect = 6e-012	no hits above threshold	extr 22, mito 4	NA	NA	NA	1.25385	3.03231	3.9354	0.492863	0.179602	0	1.79709	0.884409	1.3498	1.52886	1.61913	-0.750343	-0.888238	-1.97397	-2.2523	-3.96535	#NUM!	0.384634	2.50433	-1.22363	-1.36406	-3.21501	#NUM!	1.13498
SMAC_00031		no		1	119949..120730	119949	782	join(119949..120281,120367..120536,120610..120730)	624	0	0	624	208	No hits found		>ref|XP_001225978.1| hypothetical protein CHGG_08322 [Chaetomium globosum CBS 148.51]	[Chaetomium globosum CBS 148.51]	Expect = 9e-076	No hits found		Chitin_bind_3	extr 23, mito 2, cyto 2, cyto_mito 2	NA	GO:0019028, viral capsid	NA	0.0607305	0.568928	0.317778	0.185023	0	0.0630962	0	2.14462	3.24333	1.65039	2.83423	1.4999	2.12672	-0.964884	#NUM!	0.15729	0.499445	-1.91855	#NUM!	-2.46479	#NUM!	-1.34261	-1.62727	-3.41846
SMAC_00032		no		1	complement(124588..125768)	124588	1181	complement(join(124588..124978,125044..125144,125212..125607,125685..125768))	972	0	0	972	324	NCU08431	Expect = 1e-087	>ref|XP_963401.1| hypothetical protein NCU08431 [Neurospora crassa OR74A]	[Neurospora crassa OR74A]	Expect = 3e-085	No hits found		no hits above threshold	plas 18, E.R. 6, mito 2	NA	NA	NA	0.594909	2.81366	19.4	0.508032	0.326296	0.782217	0.585556	1.86379	2.29381	4.872	4.92944	0.310494	0.16378	-0.248266	-0.447336	0.531507	0.233619	-0.117077	1.90462	-0.558761	-0.611116	0.221013	0.0698387	-0.427571
SMAC_00033		no		1	complement(126995..128275)	126995	1281	complement(join(126995..127370,127429..127529,127591..128001,128070..128275))	1094	50	0	1044	348	NCU08429	Expect = 9e-051	>emb|CBI51850.1| unnamed protein product [Sordaria macrospora]	[Sordaria macrospora]	Expect = 3e-052	No hits found		no hits above threshold	plas 19, E.R. 5, golg 2	NA	NA	NA	5.44844	6.49066	6.87073	1.1924	1.13568	2.64663	1.97536	-0.0749785	0.402253	0.286433	0.332674	-1.58746	-1.7426	-1.6232	-1.82182	-0.877879	-1.13226	-1.51804	0.544327	-0.0357411	-0.0792245	0.70958	0.610343	0.0694167
SMAC_00034		no		1	131402..133699	131402	2298	join(131402..132584,132638..133039,133119..133219,133327..133699)	2059	994	0	1065	355	NCU08429	Expect = 4e-031	>emb|CBI51849.1| unnamed protein product [Sordaria macrospora]	[Sordaria macrospora]	Expect = 1e-057	No hits found		no hits above threshold	plas 18, E.R. 6, mito 1, golg 1, vacu 1	NA	NA	NA	14.077	31.1288	44.3634	1.9861	11.0522	11.7031	15.3325	0.766454	1.25059	1.5314	1.63732	-2.17345	-2.39129	0.194693	0.0622675	-0.175056	-0.329401	0.0201027	2.12818	2.36814	2.45356	1.99839	2.06189	2.19355
SMAC_00035		no		1	136050..137215	136050	1166	join(136050..136108,136185..136230,136295..136543,136798..136901,136990..137215)	684	0	0	684	228	NCU08429	Expect = 1e-014	>emb|CBI51849.1| unnamed protein product [Sordaria macrospora]	[Sordaria macrospora]	Expect = 1e-027	No hits found		no hits above threshold	plas 21, E.R. 3, vacu 2	NA	NA	NA	2.87148	4.9085	46.7307	0.341242	4.10896	4.63968	5.37907	0.419472	0.801416	3.82218	3.96343	-2.27528	-2.5825	1.03891	0.880054	0.844893	0.494157	0.795706	2.87578	3.31419	3.46255	3.12017	3.07665	3.07098
SMAC_00036		no		1	141364..142663	141364	1300	join(141364..141474,141545..141928,141988..142088,142144..142663)	1116	0	0	1116	372	NCU08429	Expect = 1e-139	>emb|CAD70521.1| related to integral membrane protein (pth11) [Neurospora crassa]	[Neurospora crassa]	Expect = 3e-137	No hits found		no hits above threshold	plas 21, E.R. 3, mito 2	NA	NA	NA	17.1535	56.13	242.151	6.48079	73.9226	16.4533	211.575	1.36481	1.78869	3.74713	3.78799	-0.786254	-0.95331	2.6462	2.51842	0.0820217	-0.160305	3.48217	5.61689	3.43245	3.47173	0.868276	0.793005	4.26842
SMAC_00037		no		1	complement(144307..146136)	144307	1830	complement(join(144307..144472,144525..144770,144834..145557,145890..145959,146032..146136))	1311	0	0	1311	437	NCU08716	Expect = 1e-178	>emb|CAB99378.1| related to trichodiene oxygenase cytochrome P450 [Neurospora	[Neurospora	Expect = 3e-176	>sp|Q12612.1|TRI4_FUSSP RecName: Full=Trichodiene oxygenase; AltName: Full=Cytochrome	Expect = 3e-043	p450	mito 6, nucl 5, extr 5, cyto_mito 5, cyto 4, cysk 4	GO:0055114, oxidation-reduction process	NA	GO:0004497, monooxygenase activity; GO:0005506, iron ion binding; GO:0016491, oxidoreductase activity; GO:0016705, oxidoreductase activity, acting on paired donors, with incorporation or reduction of molecular oxygen; GO:0020037, heme binding; GO:0046872, metal ion binding	0.0882153	0.701661	0.59578	0.279064	0.15756	0.417978	0.592372	2.30459	2.83628	2.39008	2.50109	1.92586	1.95208	1.16076	1.05954	2.06339	1.90859	2.32702	4.49509	-0.765097	-0.892545	0.137526	-0.0434938	0.401163
SMAC_00038		no		1	150778..152394	150778	1617	join(150778..150854,150975..152394)	1497	0	0	1497	499	NCU08717	Expect = 0.0	>ref|XP_963578.1| hypothetical protein NCU08717 [Neurospora crassa OR74A]	[Neurospora crassa OR74A]	Expect = 0.0	No hits found		no hits above threshold	nucl 11.5, cyto_nucl 9, cysk 9, cyto 5.5	NA	NA	NA	0.23242	0.789993	0.399692	1.43799	0.81292	0.23799	0.104856	1.05955	1.69676	0.507609	0.621705	2.43918	2.86819	1.82783	2.21311	0.171396	-0.227926	-0.933264	0.696433	-0.611349	-0.655086	-2.26779	-3.09612	-3.37245
SMAC_00039		no		1	155637..157378	155637	1742	join(155637..156057,156117..156625,156686..157378)	1623	190	236	1197	399	NCU08718	Expect = 1e-168	>ref|XP_963579.1| hypothetical protein NCU08718 [Neurospora crassa OR74A]	[Neurospora crassa OR74A]	Expect = 3e-166	No hits found		no hits above threshold	plas 25	NA	NA	NA	6.20276	15.2907	24.4232	8.74661	36.1477	5.16188	4.74983	0.996491	1.40025	1.96248	1.93026	1.0987	0.943592	3.10926	2.93773	-0.105715	-0.364606	-0.473865	1.59531	2.01056	1.99414	-1.20441	-1.3082	-1.57256
SMAC_00040		no		1	158703..160842	158703	2140	join(158703..159048,159112..160842)	2077	71	251	1755	585	NCU08719	Expect = 0.0	>ref|XP_963580.1| hypothetical protein NCU08719 [Neurospora crassa OR74A]	[Neurospora crassa OR74A]	Expect = 0.0	>sp|Q9URY4.1|YI01_SCHPO RecName: Full=Putative amidase C869.01; Flags: Precursor	Expect = 1e-167	Amidase	extr 21, cyto 3, cyto_nucl 3	GO:0008152, metabolic process	NA	GO:0016884, carbon-nitrogen ligase activity, with glutamine as amido-N-donor	6.66836	17.5826	11.4842	1.36295	1.56764	4.03172	2.29242	1.08362	1.47207	0.785095	0.756567	-1.64347	-1.81161	-1.46161	-1.65902	-0.564974	-0.80676	-1.61076	0.446979	0.181865	0.152586	1.0785	1.00485	0.0327182
SMAC_00041		no		1	complement(162978..163937)	162978	960	complement(join(162978..163293,163367..163937))	887	179	165	543	181	NCU08720	Expect = 7e-045	>ref|XP_963581.2| hypothetical protein NCU08720 [Neurospora crassa OR74A]	[Neurospora crassa OR74A]	Expect = 5e-042	No hits found		no hits above threshold	extr 25	NA	NA	NA	447.334	244.178	2937.27	1.20977	15.0684	7.64908	4.3997	-1.13883	-0.795817	2.72737	2.68706	-7.76389	-8.07801	-4.21566	-4.47055	-5.58768	-6.02322	-6.65135	-4.69617	3.54823	3.60746	2.17622	2.05479	1.11254
SMAC_00042		no		1	complement(165248..168006)	165248	2759	complement(join(165248..167340,167402..168006))	2698	115	279	2304	768	NCU08721	Expect = 0.0	>ref|XP_963582.1| hypothetical protein NCU08721 [Neurospora crassa OR74A]	[Neurospora crassa OR74A]	Expect = 0.0	No hits found		HET	cyto_mito 9.333, cyto 9, mito 8.5, cyto_nucl 8.333, nucl 6.5	NA	NA	NA	15.5766	10.7959	27.3722	17.974	39.0886	54.1385	45.5637	-0.810437	-0.450105	0.830872	0.777186	0.828781	0.647404	1.93218	1.7236	1.97475	1.67136	1.46408	3.52398	1.1034	1.07619	1.14597	1.02396	0.635303
SMAC_00043		no		1	complement(168487..169463)	168487	977	complement(join(168487..168935,169001..169463))	912	0	390	522	174	NCU08722	Expect = 1e-063	>ref|XP_963583.1| hypothetical protein NCU08722 [Neurospora crassa OR74A]	[Neurospora crassa OR74A]	Expect = 1e-060	No hits found		CVNH	extr 23, pero 2	NA	NA	NA	0.965391	0.770821	2.25845	34.6402	34.6787	18.5376	46.1701	-0.455521	-0.286018	0.967768	1.15422	4.66623	5.48879	4.72451	5.61235	3.60761	4.04787	4.49499	7.50658	0.0582821	0.123562	-1.05861	-1.44092	-0.171232
SMAC_00044		no		1	complement(172157..173644)	172157	1488	complement(172157..173644)	1488	0	474	1014	338	NCU08724	Expect = 4e-044	>ref|XP_963585.1| hypothetical protein NCU08724 [Neurospora crassa OR74A]	[Neurospora crassa OR74A]	Expect = 1e-041	No hits found		no hits above threshold	mito 7.5, cyto_mito 7.5, cyto 6.5, nucl 6, plas 6	NA	NA	NA	3.08909	1.17514	17.1583	12.8917	95.6502	126.654	31.4804	-1.6421	-1.27299	2.47715	2.43792	2.65482	2.49549	5.52815	5.34439	5.50196	5.23443	3.24303	5.31529	2.87333	2.8489	2.84714	2.73894	0.588217
SMAC_00045		no		1	complement(174091..175103)	174091	1013	complement(join(174091..174605,174716..175103))	903	0	0	903	301	NCU08724	Expect = 1e-021	>ref|XP_963585.1| hypothetical protein NCU08724 [Neurospora crassa OR74A]	[Neurospora crassa OR74A]	Expect = 4e-019	No hits found		no hits above threshold	mito 16, cyto_nucl 6, nucl 5, cyto 5	NA	NA	NA	1.99417	0.997195	15.5807	0.225826	1.42753	3.13066	2.75401	-1.24767	-0.877529	2.92729	2.92669	-2.39816	-2.6454	0.126732	-0.0633061	0.812368	0.526669	0.354315	2.44229	2.52489	2.58209	3.21053	3.17207	2.75248
SMAC_00046		no		1	complement(176386..179113)	176386	2728	complement(join(176386..178591,178668..178839,178893..179113))	2599	0	187	2412	804	NCU07923	Expect = 2e-075	>ref|XP_370253.1| hypothetical protein MGG_06750 [Magnaporthe oryzae 70-15]	[Magnaporthe oryzae 70-15]	Expect = 2e-115	No hits found		Peptidase_S41	extr 16, mito 5, cyto 2, E.R. 2, golg 2	GO:0006508, proteolysis	NA	GO:0008236, serine-type peptidase activity	1.98089	3.85389	5.24814	1.97305	14.3176	14.7982	15.7998	0.677989	1.02706	1.42686	1.35933	0.607311	0.414385	3.42754	3.24351	3.06833	2.74892	2.89315	4.96034	2.82023	2.82913	2.46102	2.33454	2.28584
SMAC_00047	putative fl/fluffy/acon1	putative C6-zinc finger TF, regulator of conidiation		1	complement(179968..185585)	179968	5618	complement(join(179968..181058,181116..181347,181412..181527,181607..182745,182911..185585))	5253	2615	223	2415	805	NCU08726	Expect = 0.0	>ref|XP_963587.1| hypothetical protein NCU08726 [Neurospora crassa OR74A]	[Neurospora crassa OR74A]	Expect = 0.0	>sp|O13360.1|FLUF_NEUCR RecName: Full=Conidial development protein fluffy	Expect = 0.0	Zn_clus	nucl 22, mito 3	GO:0006355, regulation of transcription, DNA-templated; GO:0006357, regulation of transcription from RNA polymerase II promoter; GO:0006366, transcription from RNA polymerase II promoter	GO:0005634, nucleus	GO:0000981, sequence-specific DNA binding RNA polymerase II transcription factor activity; GO:0008270, zinc ion binding	4.50362	3.38073	11.3092	5.31282	35.9667	41.3771	50.0001	-0.704434	-0.332851	1.3387	1.2998	0.85105	0.680818	3.59199	3.40321	3.36926	3.07147	3.38104	5.44715	2.74094	2.72239	2.51821	2.39065	2.52999
SMAC_00048		no		1	186774..187541	186774	768	join(186774..186892,186958..187137,187344..187541)	497	0	161	336	112	NCU08728	Expect = 9e-036	>ref|XP_001906860.1| hypothetical protein [Podospora anserina S mat+]	[Podospora anserina S mat+]	Expect = 5e-028	>sp|P53733.1|RT19_YEAST RecName: Full=37S ribosomal protein S19, mitochondrial	Expect = 1e-018	Ribosomal_S19	mito 15, cyto 7.5, cyto_nucl 6.5, nucl 4.5	GO:0006412, translation	GO:0005840, ribosome; GO:0030529, ribonucleoprotein complex	GO:0003723, RNA binding; GO:0003735, structural constituent of ribosome	79.5286	78.9808	68.5536	19.9377	54.0186	66.7556	39.8604	-0.300957	0.103259	-0.19911	-0.229859	-1.38454	-1.55575	0.0369398	-0.154881	-0.057623	-0.397305	-1.07033	0.987098	1.42148	1.40087	1.32692	1.15845	0.314207
SMAC_00049		no		1	complement(187585..189100)	187585	1516	complement(join(187585..188401,188513..189100))	1405	279	406	720	240	NCU08729	Expect = 5e-090	>ref|XP_963590.1| hypothetical protein NCU08729 [Neurospora crassa OR74A]	[Neurospora crassa OR74A]	Expect = 2e-086	>sp|Q12030.1|TAF10_YEAST RecName: Full=Transcription initiation factor TFIID subunit 10;	Expect = 2e-020	TFIID_30kDa	cyto 8.5, extr 8, cyto_nucl 7.5, nucl 5.5, mito 4	GO:0006352, DNA-templated transcription, initiation	GO:0005634, nucleus	NA	16.9295	21.3634	17.5873	42.9443	89.9107	89.7142	95.045	0.0462003	0.442588	0.0670084	0.0301383	1.94327	1.78771	2.99041	2.79258	2.57712	2.27098	2.38108	4.46559	1.04714	1.00487	0.633856	0.483268	0.437814
SMAC_00050	putative mre11	putative MRE11 protein		1	complement(189655..192119)	189655	2465	complement(join(189655..190631,190687..190861,190927..191918,191970..192119))	2294	137	0	2157	719	NCU08730	Expect = 0.0	>ref|XP_963591.2| DNA repair protein rad32 [Neurospora crassa OR74A]	[Neurospora crassa OR74A]	Expect = 0.0	>sp|Q9C291.3|MRE11_NEUCR RecName: Full=Double-strand break repair protein mus-23; AltName:	Expect = 0.0	Mre11_DNA_bind,Metallophos	cyto 13.5, cyto_nucl 13.5, nucl 12.5	GO:0006259, DNA metabolic process; GO:0006281, DNA repair; GO:0006302, double-strand break repair; GO:0006974, cellular response to DNA damage stimulus; GO:0007126, meiotic nuclear division; GO:0090305, nucleic acid phosphodiester bond hydrolysis	GO:0005634, nucleus	GO:0004518, nuclease activity; GO:0004519, endonuclease activity; GO:0004527, exonuclease activity; GO:0016787, hydrolase activity; GO:0030145, manganese ion binding	5.44826	10.2328	7.56244	0.124188	0.275329	0.107479	0.384243	0.603618	0.980614	0.474402	0.42701	-4.68372	-4.96807	-3.5763	-3.79703	-5.20236	-5.60723	-3.85715	-1.85	1.10743	1.17105	-0.518635	-0.639158	0.826578
SMAC_00051	putative doc1	putative DOC1 protein		1	193419..194726	193419	1308	join(193419..194059,194114..194726)	1254	0	0	1254	418	NCU08731	Expect = 4e-180	>emb|CAC28560.1| related to anaphase promoting complex subunit 10 [Neurospora	[Neurospora	Expect = 7e-177	>sp|Q9ZPW2.2|APC10_ARATH RecName: Full=Anaphase-promoting complex subunit 10; Short=APC10;	Expect = 1e-029	APC10	nucl 13.5, cyto_nucl 12, cyto 9.5, mito 2	NA	NA	NA	1.25154	1.19948	1.33453	0.40534	0.178558	0.750948	1.10866	-0.349655	-0.0531639	0.127186	0.0592888	-0.936286	-1.15545	-2.056	-2.3878	-0.524872	-0.807074	-0.234032	1.79536	-1.11971	-1.23235	0.411414	0.348375	0.702253
SMAC_00052		no		1	197368..200964	197368	3597	join(197368..198233,198309..199136,200319..200964)	2340	0	0	2340	780	No hits found		>emb|CBI60605.1| unnamed protein product [Sordaria macrospora]	[Sordaria macrospora]	Expect = 7e-113	>sp|P92519.1|M810_ARATH RecName: Full=Uncharacterized mitochondrial protein AtMg00810;	Expect = 4e-018	RVT_2,rve	mito 14, nucl 7, cyto 3, pero 3, cyto_pero 3	GO:0015074, DNA integration	NA	GO:0003676, nucleic acid binding	0.163206	0.98013	0.118933	0.0367376	0.215086	0.29486	0.0498101	2.14654	2.66873	-0.414124	-0.381867	-1.29107	-1.49559	0.921063	0.768159	0.944398	0.815459	-1.61936	0.307875	2.21213	2.26375	2.23546	2.31105	-0.328293
SMAC_00053		no		1	206727..209225	206727	2499	206727..209225	2499	0	0	2499	833	No hits found		only self as hit			No hits found		no hits above threshold	nucl 20.5, cyto_nucl 14, cyto 6.5	NA	NA	NA	0.0307215	0.720662	0.125298	0.0118002	0.0337715	0.0178207	0.00399089	3.75518	4.20082	1.7034	1.60191	-0.519179	-0.815362	0.587934	0.385807	-0.399362	-0.679	-2.1172	-0.785987	1.10711	1.20117	0.119817	0.136362	-1.59802
SMAC_00054		no		1	complement(213936..214626)	213936	691	complement(join(213936..214490,214558..214626))	624	0	0	624	208	NCU11865	Expect = 2e-034	>ref|XP_957948.1| hypothetical protein NCU08266 [Neurospora crassa OR74A]	[Neurospora crassa OR74A]	Expect = 3e-032	No hits found		Chromo	nucl 19.5, cyto_nucl 12.5, cyto 4.5	NA	GO:0005634, nucleus	NA	0.18691	1.59092	0.122677	0	2.50862	0.386849	1.1242	2.40722	3.14988	-0.399767	-0.512075	-1.77457	#NUM!	3.83004	4.00831	0.976289	0.896626	2.16988	4.51685	5.60462	#DIV/0!	2.75086	#DIV/0!	3.94446
SMAC_00055		no		1	complement(215156..216431)	215156	1276	complement(join(215156..216268,216348..216431))	1197	0	0	1197	399	NCU11865	Expect = 9e-012	>ref|XP_002340058.1| retrotransposon polyprotein, putative [Talaromyces stipitatus	[Talaromyces stipitatus	Expect = 3e-011	No hits found		no hits above threshold	nucl 10.5, cyto_nucl 8, cysk 5, cyto 4.5, pero 3, mito 2, golg 2	NA	NA	NA	0.031659	0.548986	0.0334207	0	0.0534459	0.0372045	0.120629	2.78305	3.49308	0.0376508	-0.103854	-0.903724	#NUM!	0.792608	0.620381	0.246831	-0.396401	1.25043	3.31873	1.69633	#DIV/0!	1.15055	#DIV/0!	2.15415
SMAC_00056		no		1	217624..218539	217624	916	217624..218539	916	0	22	894	298	No hits found		>emb|CBI53699.1| unnamed protein product [Sordaria macrospora]	[Sordaria macrospora]	Expect = 3e-120	No hits found		no hits above threshold	cyto_nucl 12.5, nucl 11.5, cyto 10.5, mito 4	NA	NA	NA	1.13523	1.66512	1.10152	0.217162	0.177954	0.543967	0.521569	0.241714	0.65137	-0.0201616	-0.109233	-1.65511	-1.8736	-1.85472	-2.07588	-0.844392	-1.16093	-1.16092	0.798437	-0.199605	-0.202286	0.810723	0.712661	0.494198
SMAC_00057		no		1	219506..220737	219506	1232	join(219506..220067,220157..220350,220408..220737)	1086	0	0	1086	362	No hits found		only self as hit			No hits found		no hits above threshold	nucl 17.5, cyto_nucl 12.833, cyto 5, cyto_mito 4.499, mito 2.5	NA	NA	NA	0	0.423776	0.0368366	0	0.0723861	0	0	3.08416	#DIV/0!	0.960432	#DIV/0!	0.0355178	#DIV/0!	1.90051	#DIV/0!	0.065005	#DIV/0!	-0.405234	#DIV/0!	1.86499	#DIV/0!	0.0294872	#DIV/0!	-0.440751
SMAC_00058		no		1	complement(224815..225952)	224815	1138	complement(join(224815..225165,225667..225952))	637	0	31	606	202	No hits found		only self as hit			No hits found		no hits above threshold	nucl 21.5, cyto_nucl 15, cyto 5.5	NA	NA	NA	0	0.320171	0	16.8842	0	0	0.0445182	2.91398	#DIV/0!	0.0235564	#DIV/0!	9.22313	#DIV/0!	0.104252	#DIV/0!	0.159455	#DIV/0!	0.619119	#DIV/0!	-9.11888	#NUM!	-9.06367	#NUM!	-8.60401
SMAC_00059		no		1	227346..227954	227346	609	227346..227954	609	0	0	609	203	No hits found		only self as hit			No hits found		no hits above threshold	nucl 20, cyto_nucl 14, cyto 6	NA	NA	NA	0	0.4961	0	0	0	0.137776	0.147388	2.54158	#DIV/0!	0.0086592	#DIV/0!	0.0349745	#DIV/0!	0.0414079	#DIV/0!	1.60696	#DIV/0!	1.53512	#DIV/0!	0.00643344	#DIV/0!	1.57199	#DIV/0!	1.50014
SMAC_00060		no		1	230644..231318	230644	675	join(230644..231033,231112..231318)	597	0	0	597	199	No hits found		only self as hit			No hits found		no hits above threshold	cyto_nucl 13, nucl 12, cyto 10, mito 2, pero 2	NA	NA	NA	0.0651209	4.81145	0.0670093	0	0	0	0	5.17571	8.01539	-0.00182414	0.0563616	-1.24763	#NUM!	-1.23719	#NUM!	-1.19572	#NUM!	-2.28805	#NUM!	0.0104383	#DIV/0!	0.0519035	#DIV/0!	-1.04043
SMAC_00061		no		1	complement(237051..238034)	237051	984	complement(237051..238034)	984	0	0	984	328	NCU08572	Expect = 3e-099	>ref|XP_962834.1| hypothetical protein NCU08572 [Neurospora crassa OR74A]	[Neurospora crassa OR74A]	Expect = 6e-096	No hits found		no hits above threshold	mito 22, nucl 2, cyto 2, cyto_nucl 2	NA	NA	NA	1.67696	1.67613	1.59105	1.9022	1.3484	0.125282	0.378881	-0.292372	0.0810369	-0.060078	-0.111225	0.725594	0.563022	0.272993	0.114931	-3.10755	-3.70137	-2.0712	-0.134885	-0.452601	-0.448091	-3.83314	-4.26439	-2.79679
SMAC_00063		no		1	241884..243568	241884	1685	241884..243568	1685	213	335	1137	379	NCU08570	Expect = 1e-053	>ref|XP_962832.1| hypothetical protein NCU08570 [Neurospora crassa OR74A]	[Neurospora crassa OR74A]	Expect = 2e-050	No hits found		no hits above threshold	cyto 13, cyto_nucl 12.5, nucl 10, pero 2	NA	NA	NA	2.25389	3.68956	2.62122	1.53976	5.40866	0.737746	3.52572	0.392485	0.795019	0.225824	0.202568	0.0122909	-0.145683	1.787	1.68444	-1.35575	-1.66375	0.573926	2.65038	1.77471	1.83012	-1.36804	-1.51807	0.561635
SMAC_00064		no		1	245593..247421	245593	1829	join(245593..246384,246411..247421)	1803	0	0	1803	601	NCU11869	Expect = 2e-092	>ref|XP_962754.1| hypothetical protein NCU08559 [Neurospora crassa OR74A]	[Neurospora crassa OR74A]	Expect = 1e-089	No hits found		no hits above threshold	nucl 13, cyto_nucl 11, cyto 5, pero 5, mito 2, extr 2	NA	NA	NA	0.191885	1.13709	0.413894	1.07416	0.827618	1.84716	0.409467	2.06994	2.53034	0.99524	1.01452	2.88751	2.85501	2.48026	2.33276	3.19094	3.06088	0.918797	3.0138	-0.407253	-0.522247	0.303428	0.20587	-1.96871
SMAC_00065		no		1	248507..250949	248507	2443	248507..250949	2443	324	250	1869	623	NCU08559	Expect = 0.0	>ref|XP_962754.1| hypothetical protein NCU08559 [Neurospora crassa OR74A]	[Neurospora crassa OR74A]	Expect = 0.0	No hits found		no hits above threshold	nucl 15.5, cyto_nucl 12.5, cyto 8.5	NA	NA	NA	3.79689	5.1415	3.38862	5.85726	13.9378	7.92269	14.1339	0.145913	0.532277	-0.151464	-0.187248	1.22407	1.06149	2.46638	2.28173	1.24229	0.922894	1.80892	3.87406	1.24231	1.22024	0.0182259	-0.138592	0.584851
SMAC_00066		no		1	257760..260630	257760	2871	join(257760..257992,258076..259074,259104..260630)	2759	194	1080	1485	495	NCU08560	Expect = 0.0	>ref|XP_962755.1| hypothetical protein NCU08560 [Neurospora crassa OR74A]	[Neurospora crassa OR74A]	Expect = 0.0	No hits found		Acyl_transf_3	plas 22, mito 2, E.R. 2	GO:0008152, metabolic process	NA	GO:0016747, transferase activity, transferring acyl groups other than amino-acyl groups	5.59795	10.3776	7.16499	35.3369	61.1445	28.4708	28.6364	0.605449	0.994435	0.371642	0.31757	3.25579	3.10105	4.02303	3.83322	2.50899	2.21587	2.24104	4.32215	0.767239	0.732176	-0.746795	-0.885177	-1.01474
SMAC_00067		no		1	263083..265588	263083	2506	join(263083..263123,263595..264069,264121..264686,264744..265588)	1927	578	701	1119	373	NCU06251	Expect = 0.0	>ref|XP_963102.1| hypothetical protein NCU06251 [Neurospora crassa OR74A]	[Neurospora crassa OR74A]	Expect = 0.0	>sp|O74919.1|RNC1_SCHPO RecName: Full=RNA-binding protein rnc1; AltName: Full=RNA-binding	Expect = 1e-084	KH_1,KH_2	cyto_nucl 14, cyto 12, nucl 10, cysk 3	NA	NA	GO:0003723, RNA binding	171.704	123.018	195.055	485.81	162.674	188.738	224.019	-0.77515	-0.398876	0.194281	0.153128	2.10517	1.94351	0.525911	0.341542	0.313752	0.0156712	0.294113	2.36052	-1.57926	-1.60197	-1.79142	-1.92784	-1.81106
SMAC_00068		no		1	266089..268893	266089	2805	join(266089..266547,266630..267447,267557..268893)	2614	229	1098	1287	429	NCU10721	Expect = 0.0	>ref|XP_001728209.1| hypothetical protein NCU10721 [Neurospora crassa OR74A]	[Neurospora crassa OR74A]	Expect = 0.0	>sp|Q5B5W2.1|HUT1_EMENI RecName: Full=UDP-galactose transporter homolog 1	Expect = 8e-110	UAA,EamA,Nuc_sug_transp	plas 23, E.R. 3	GO:0055085, transmembrane transport	GO:0016020, membrane; GO:0016021, integral component of membrane	NA	21.1681	19.0092	11.8547	75.5553	100.552	74.5264	64.5269	-0.438697	-0.0547606	-0.815688	-0.862503	2.43847	2.28668	2.8315	2.65557	1.96053	1.72052	1.51301	3.58942	0.393038	0.368881	-0.477935	-0.566162	-0.925461
SMAC_00069		no		1	complement(268460..271357)	268460	2898	complement(268460..271357)	2898	0	462	2436	812	NCU06252	Expect = 0.0	>ref|XP_962856.1| hypothetical protein NCU06252 [Neurospora crassa OR74A]	[Neurospora crassa OR74A]	Expect = 0.0	>sp|O13453.1|PMP1_SCHPO RecName: Full=Tyrosine-protein phosphatase pmp1	Expect = 2e-028	DSPc	nucl 15.5, cyto_nucl 10.333, mito 6.5, cyto_mito 5.833, cyto 4	GO:0006470, protein dephosphorylation; GO:0016311, dephosphorylation; GO:0035335, peptidyl-tyrosine dephosphorylation	NA	GO:0004725, protein tyrosine phosphatase activity; GO:0008138, protein tyrosine/serine/threonine phosphatase activity; GO:0016787, hydrolase activity; GO:0016791, phosphatase activity	15.1737	17.5649	12.9713	1.66669	1.87141	0.298436	1.76238	-0.0759733	0.296572	-0.213203	-0.256903	-2.54512	-2.73801	-2.38937	-2.63771	-5.39094	-5.80605	-3.15905	-1.12554	0.155753	0.100301	-2.84581	-3.06804	-0.613929
SMAC_00070		no		1	278398..282538	278398	4141	join(278398..279864,279945..282538)	4061	0	641	3420	1140	NCU06253	Expect = 0.0	>ref|XP_962857.1| hypothetical protein NCU06253 [Neurospora crassa OR74A]	[Neurospora crassa OR74A]	Expect = 0.0	No hits found		no hits above threshold	nucl 25.5, cyto_nucl 14	NA	NA	NA	4.42028	7.12816	6.94264	43.6661	6.8387	12.8608	11.3759	0.394434	0.765874	0.657613	0.617581	3.87872	3.75331	1.22876	1.0525	1.73411	1.38477	1.2606	3.33693	-2.64995	-2.70081	-2.14461	-2.36854	-2.61812
SMAC_00071		no		1	283121..284794	283121	1674	283121..284794	1674	566	7	1101	367	NCU06254	Expect = 1e-118	>ref|XP_962858.1| hypothetical protein NCU06254 [Neurospora crassa OR74A]	[Neurospora crassa OR74A]	Expect = 8e-116	>sp|Q3ZBM7.3|TRPT1_BOVIN RecName: Full=tRNA 2'-phosphotransferase 1	Expect = 2e-032	PTS_2-RNA	cyto 10.5, cyto_nucl 9, nucl 6.5, mito 5, extr 2	GO:0006388, tRNA splicing, via endonucleolytic cleavage and ligation	NA	GO:0016772, transferase activity, transferring phosphorus-containing groups	27.2738	25.1025	19.2648	0.149581	0.372014	2.10402	2.4384	-0.409878	-0.019101	-0.488216	-0.513103	-6.67246	-6.90479	-5.48603	-5.68363	-3.49199	-3.77997	-3.55794	-1.49022	1.18643	1.22116	3.18047	3.12481	3.11452
SMAC_00072		no		1	complement(286037..288590)	286037	2554	complement(286037..288590)	2554	1417	0	1137	379	NCU06255	Expect = 2e-137	>ref|XP_962859.1| hypothetical protein NCU06255 [Neurospora crassa OR74A]	[Neurospora crassa OR74A]	Expect = 1e-134	No hits found		no hits above threshold	nucl 17.5, cyto_nucl 12, cyto 5.5, mito 4	NA	NA	NA	1.46602	0.993501	4.29901	0.455369	0.496865	1.75407	1.84163	-0.766318	-0.466342	1.46578	1.50337	-0.914302	-1.18009	-0.85144	-1.09788	0.452153	0.111702	0.235076	2.27975	0.0628626	0.0822121	1.36646	1.29179	1.14938
SMAC_00073		no		1	complement(293250..295490)	293250	2241	complement(join(293250..293453,293564..294543,294625..295490))	2050	812	50	1188	396	NCU06256	Expect = 0.0	>ref|XP_962860.2| hypothetical protein NCU06256 [Neurospora crassa OR74A]	[Neurospora crassa OR74A]	Expect = 4e-180	>sp|Q12415.1|TFC7_YEAST RecName: Full=Transcription factor tau 55 kDa subunit; AltName:	Expect = 8e-020	PGAM	mito 11, nucl 9.5, cyto_nucl 7.5, cyto 4.5	NA	NA	NA	19.742	10.1357	34.9757	24.0122	40.0642	94.6384	74.9645	-1.23324	-0.857065	0.814715	0.794186	0.87915	0.733283	1.58969	1.44963	2.42985	2.09518	1.80083	3.90816	0.710537	0.716346	1.5507	1.36189	0.92168
SMAC_00074		no		1	298384..300933	298384	2550	join(298384..298406,298467..300933)	2490	0	0	2490	830	NCU06257	Expect = 0.0	>ref|XP_962861.2| hypothetical protein NCU06257 [Neurospora crassa OR74A]	[Neurospora crassa OR74A]	Expect = 0.0	>sp|Q80XQ2.1|TBCD5_MOUSE RecName: Full=TBC1 domain family member 5	Expect = 3e-047	TBC	nucl 13, cyto_nucl 10, mito 7, cyto 5	GO:0032313, regulation of Rab GTPase activity; GO:0032851, positive regulation of Rab GTPase activity	NA	GO:0005097, Rab GTPase activator activity	5.73825	4.51121	6.11496	0.238659	1.3802	1.26131	0.871895	-0.626124	-0.256012	0.112548	0.0613379	-3.88545	-4.11885	-1.42105	-1.63055	-1.96789	-2.32019	-2.75667	-0.733143	2.4644	2.4883	1.91756	1.79866	1.12878
SMAC_00075		no		1	complement(301624..303398)	301624	1775	complement(join(301624..302996,303052..303398))	1720	121	429	1170	390	NCU06258	Expect = 3e-156	>ref|XP_962862.1| hypothetical protein NCU06258 [Neurospora crassa OR74A]	[Neurospora crassa OR74A]	Expect = 2e-153	No hits found		no hits above threshold	cyto 17.5, cyto_mito 9.5, nucl 9	NA	NA	NA	45.1196	24.4028	89.5242	203.06	126.876	167.225	117.432	-1.17706	-0.787031	0.989035	0.957483	2.7642	2.6169	2.07958	1.89873	2.06769	1.75588	1.28896	3.3639	-0.684624	-0.718173	-0.696505	-0.861029	-1.47523
SMAC_00076		no		1	304830..307617	304830	2788	join(304830..305336,305466..305776,305838..306104,306161..307252,307312..307617)	2483	410	210	1863	621	NCU06259	Expect = 0.0	>ref|XP_962863.2| sorting nexin-41 [Neurospora crassa OR74A]	[Neurospora crassa OR74A]	Expect = 0.0	>sp|Q7SB54.2|SNX41_NEUCR RecName: Full=Sorting nexin-41	Expect = 0.0	PX,Vps5	nucl 21.5, cyto_nucl 13.5, cyto 4.5	NA	NA	GO:0035091, phosphatidylinositol binding	40.5264	42.7791	43.013	101.326	79.7287	110.345	84.8563	-0.210404	0.150092	0.0986592	0.049087	1.90868	1.74648	1.57187	1.37416	1.59301	1.34297	0.976277	3.04052	-0.336808	-0.37232	-0.315667	-0.40351	-0.932403
SMAC_00077		no		1	308168..309990	308168	1823	join(308168..308571,308654..308731,308779..309990)	1694	225	320	1149	383	NCU06260	Expect = 0.0	>ref|XP_962864.1| hypothetical protein NCU06260 [Neurospora crassa OR74A]	[Neurospora crassa OR74A]	Expect = 0.0	>sp|Q7SB53.1|MCE1_NEUCR RecName: Full=mRNA-capping enzyme subunit alpha; AltName: Full=GTP--RNA	Expect = 0.0	mRNA_cap_enzyme,mRNA_cap_C,DNA_ligase_A_M	cyto 10.5, cyto_nucl 10, nucl 8.5, mito 3, pero 3	GO:0006370, 7-methylguanosine mRNA capping; GO:0006397, mRNA processing	GO:0031533, mRNA cap methyltransferase complex	GO:0004484, mRNA guanylyltransferase activity	10.4104	14.1843	10.5029	14.4549	11.2978	10.6649	25.0146	0.151126	0.535089	0.0263652	0.00119436	1.08596	0.939214	0.721721	0.550944	0.210607	-0.0710212	1.1557	3.24337	-0.364244	-0.38827	-0.875358	-1.01024	0.0697328
SMAC_00078		no		1	complement(310386..311528)	310386	1143	complement(join(310386..310750,310858..310972,311117..311528))	892	132	76	684	228	NCU06261	Expect = 6e-121	>ref|XP_962865.1| hypothetical protein NCU06261 [Neurospora crassa OR74A]	[Neurospora crassa OR74A]	Expect = 9e-118	>sp|A3DIL9.1|UPP_CLOTH RecName: Full=Uracil phosphoribosyltransferase; AltName: Full=UMP	Expect = 1e-037	no hits above threshold	mito 15, cyto 10.5, cyto_nucl 6	NA	NA	NA	198.795	55.12	91.8213	16.1914	42.4665	33.4587	215.133	-2.12616	-1.7476	-1.08665	-1.1272	-2.98985	-3.18712	-1.61438	-1.81876	-2.34822	-2.71419	0.00510929	2.09283	1.37546	1.36835	0.641628	0.472924	2.99496
SMAC_00079		no		1	312164..313940	312164	1777	312164..313940	1777	0	109	1668	556	NCU06262	Expect = 0.0	>ref|XP_962866.1| hypothetical protein NCU06262 [Neurospora crassa OR74A]	[Neurospora crassa OR74A]	Expect = 0.0	>sp|Q9UTS8.1|YI7B_SCHPO RecName: Full=UPF0695 membrane protein C977.11/PB8B6.06c	Expect = 5e-021	CRCB	plas 24, nucl 2	NA	GO:0016021, integral component of membrane	NA	5.89869	7.18198	5.67085	3.76465	10.7996	7.6954	26.8759	-0.0207138	0.362573	-0.0516831	-0.088802	-0.0232846	-0.189578	1.45904	1.29857	0.554262	0.268006	2.07005	4.16533	1.48233	1.48814	0.577547	0.457584	2.09333
SMAC_00080		no		1	complement(314414..315217)	314414	804	complement(314414..315217)	804	0	0	804	268	NCU06263	Expect = 3e-006	only self as hit			No hits found		no hits above threshold	nucl 22.5, cyto_nucl 14.5, cyto 3.5	NA	NA	NA	0.286467	0.826081	0.432755	0	0.0651835	0.110781	0.24809	0.975766	1.47008	0.48989	0.5377	-2.33389	#NUM!	-0.993126	-1.71673	-0.802515	-1.48232	-0.266149	1.51612	1.34076	#DIV/0!	1.53137	#DIV/0!	2.06774
SMAC_00081		no		1	complement(315301..319709)	315301	4409	complement(join(315301..315913,315963..317215,317269..319402,319618..319709))	4092	0	0	4092	1364	NCU06263	Expect = 0.0	>ref|XP_962867.1| hypothetical protein NCU06263 [Neurospora crassa OR74A]	[Neurospora crassa OR74A]	Expect = 0.0	>sp|Q3MIS6.1|ZN528_HUMAN RecName: Full=Zinc finger protein 528	Expect = 7e-012	zf-C2H2	nucl 23.5, cyto_nucl 13	NA	NA	GO:0003676, nucleic acid binding; GO:0046872, metal ion binding	0.131092	0.256972	0.145376	0.215457	0.835792	0.281231	0.491556	0.620761	1.07098	0.120881	0.150469	1.22791	1.16376	3.10868	3.12763	1.20671	0.94878	1.72312	3.87376	1.88078	1.96388	-0.021198	-0.214976	0.495215
SMAC_00082		no		1	complement(322509..329071)	322509	6563	complement(join(322509..325327,326220..327918,327979..328481,328545..328872,328943..329071))	5478	0	0	5478	1826	NCU06264	Expect = 0.0	>ref|XP_962868.1| hypothetical protein NCU06264 [Neurospora crassa OR74A]	[Neurospora crassa OR74A]	Expect = 0.0	>sp|Q7SB49.1|DNLI4_NEUCR RecName: Full=DNA ligase 4; AltName: Full=DNA ligase IV; AltName:	Expect = 0.0	DNA_ligase_A_M,DNA_ligase_A_N,DNA_ligase_A_C	nucl 8.5, cyto_nucl 8, pero 7, cyto 6.5, mito 5	GO:0006260, DNA replication; GO:0006281, DNA repair; GO:0006310, DNA recombination; GO:0006974, cellular response to DNA damage stimulus; GO:0051103, DNA ligation involved in DNA repair	NA	GO:0000166, nucleotide binding; GO:0003677, DNA binding; GO:0003909, DNA ligase activity; GO:0003910, DNA ligase (ATP) activity; GO:0005524, ATP binding; GO:0016874, ligase activity	2.75995	20.6967	23.9563	3.67622	0.692717	10.1857	2.12738	2.56726	2.98964	3.05248	3.07456	1.03024	0.873136	-1.33695	-1.56147	2.00414	1.78838	-0.414517	1.61893	-2.36719	-2.4346	0.973907	0.915242	-1.44475
SMAC_00083	putative dot1	putative DOT1 protein		1	333118..335381	333118	2264	join(333118..333818,333941..335381)	2142	12	528	1602	534	NCU06266	Expect = 0.0	>ref|XP_962870.1| hypothetical protein NCU06266 [Neurospora crassa OR74A]	[Neurospora crassa OR74A]	Expect = 0.0	>sp|Q7SB74.1|DOT1_NEUCR RecName: Full=Histone-lysine N-methyltransferase, H3 lysine-79	Expect = 0.0	DOT1	nucl 22.5, cyto_nucl 13.5, cyto 3.5	GO:0006351, transcription, DNA-templated; GO:0006355, regulation of transcription, DNA-templated; GO:0016568, chromatin modification; GO:0032259, methylation; GO:0034968, histone lysine methylation	GO:0005634, nucleus	GO:0008168, methyltransferase activity; GO:0016740, transferase activity; GO:0018024, histone-lysine N-methyltransferase activity	16.014	21.4498	12.8857	25.0797	18.5007	27.761	22.8996	0.139215	0.514018	-0.290573	-0.346849	1.24107	1.06566	0.815275	0.602902	0.978011	0.668977	0.437442	2.49375	-0.425793	-0.462759	-0.263057	-0.396685	-0.803626
SMAC_00084		no		1	complement(335206..336364)	335206	1159	complement(join(335206..336121,336280..336364))	1001	0	299	702	234	NCU06267	Expect = 6e-111	>ref|XP_962871.1| hypothetical protein NCU06267 [Neurospora crassa OR74A]	[Neurospora crassa OR74A]	Expect = 6e-108	>sp|Q520U5.1|ATG16_MAGO7 RecName: Full=Autophagy protein 16	Expect = 7e-046	ATG16	nucl 18.5, cyto_nucl 12.5, cyto 5.5	NA	NA	NA	6.90953	8.99034	12.1266	0.79239	0.534753	1.38564	1.63431	0.0828607	0.456197	0.816814	0.765239	-2.47591	-2.65212	-3.04468	-3.3111	-2.10918	-2.42876	-2.14837	-0.118485	-0.568768	-0.658975	0.366729	0.223363	0.327535
SMAC_00085		no		1	336848..340570	336848	3723	join(336848..337058,337135..339226,339415..340570)	3459	63	816	2580	860	NCU06268	Expect = 0.0	>ref|XP_962872.2| hypothetical protein NCU06268 [Neurospora crassa OR74A]	[Neurospora crassa OR74A]	Expect = 0.0	>sp|Q9UT38.1|VPS16_SCHPO RecName: Full=Probable vacuolar protein sorting-associated protein	Expect = 9e-154	Vps16_N,Vps16_C	cyto 11, cyto_nucl 10, nucl 7, pero 5, mito 3	GO:0006886, intracellular protein transport	GO:0005737, cytoplasm	NA	14.5354	14.6335	13.7136	19.3026	20.4683	11.3547	17.8163	-0.289773	0.101725	-0.0810195	-0.114511	1.00572	0.851095	1.08661	0.913651	-0.190711	-0.466852	0.195776	2.27151	0.0808936	0.0625557	-1.19643	-1.31795	-0.809945
SMAC_00086		no		1	complement(340028..343077)	340028	3050	complement(join(340028..341451,341527..341632,341726..343077))	2882	0	755	2127	709	NCU06269	Expect = 0.0	>ref|XP_962873.1| hypothetical protein NCU06269 [Neurospora crassa OR74A]	[Neurospora crassa OR74A]	Expect = 0.0	>sp|A6ZRW7.1|DMA2_YEAS7 RecName: Full=E3 ubiquitin-protein ligase DMA2; AltName: Full=Checkpoint	Expect = 4e-065	FHA	nucl 10, extr 8, cyto 5.5, cyto_mito 5, mito 3.5	NA	NA	GO:0008270, zinc ion binding; GO:0046872, metal ion binding	18.5399	21.1114	14.3236	0.84005	0.37573	0.400428	1.00667	-0.100692	0.261291	-0.352232	-0.404957	-3.77974	-4.00178	-4.87486	-5.09833	-5.23216	-5.60047	-4.22165	-2.22683	-1.09512	-1.09655	-1.45241	-1.59868	-0.441902
SMAC_00087		no		1	345641..347808	345641	2168	join(345641..345851,345941..347808)	2079	73	275	1731	577	NCU06270	Expect = 0.0	>ref|XP_962874.1| mitochondrial processing peptidase alpha subunit [Neurospora	[Neurospora	Expect = 0.0	>sp|P23955.2|MPPA_NEUCR RecName: Full=Mitochondrial-processing peptidase subunit alpha;	Expect = 0.0	Peptidase_M16_C,Peptidase_M16	mito 24.5, cyto_mito 13	GO:0006508, proteolysis	NA	GO:0003824, catalytic activity; GO:0004222, metalloendopeptidase activity; GO:0046872, metal ion binding	41.9931	39.093	35.5934	35.2	41.3452	102.032	69.4074	-0.394443	-0.000671696	-0.225849	-0.266721	0.334687	0.17836	0.570615	0.381818	1.45898	1.14453	0.637989	2.71086	0.235927	0.203459	1.12429	0.966172	0.303301
SMAC_00088		no		1	complement(347896..351321)	347896	3426	complement(join(347896..348564,348910..350966,351037..351321))	3011	0	365	2646	882	NCU06271	Expect = 0.0	>ref|XP_962875.1| hypothetical protein NCU06271 [Neurospora crassa OR74A]	[Neurospora crassa OR74A]	Expect = 0.0	>sp|Q03722.1|YMC0_YEAST RecName: Full=Uncharacterized protein YML020W	Expect = 7e-052	no hits above threshold	nucl 18, cyto_nucl 10.5, mito 5	NA	NA	NA	9.6084	11.7439	6.5236	10.7519	13.602	39.7938	26.6702	0.0084158	0.379047	-0.536517	-0.597317	0.783098	0.604907	1.10825	0.914824	2.23862	1.89919	1.39355	3.45498	0.325157	0.309918	1.45552	1.29429	0.610454
SMAC_00089		no		1	352312..358019	352312	5708	join(352312..352761,352821..353830,353895..357198,357267..358019)	5517	0	186	5331	1777	NCU06272	Expect = 0.0	>ref|XP_962876.2| hypothetical protein NCU06272 [Neurospora crassa OR74A]	[Neurospora crassa OR74A]	Expect = 0.0	>sp|O74835.1|RRP5_SCHPO RecName: Full=rRNA biogenesis protein rrp5; AltName: Full=Ribosomal	Expect = 0.0	S1	nucl 13.5, cyto_nucl 11.333, mito_nucl 9.166, cyto 7, mito 3.5	GO:0006396, RNA processing	GO:0005622, intracellular; GO:0005634, nucleus	GO:0003723, RNA binding	4.23931	12.7532	2.93642	0.600263	0.957736	2.12055	1.78674	1.28111	1.66909	-0.514134	-0.557608	-2.16007	-2.34209	-1.52494	-1.74645	-0.801233	-1.12877	-1.31251	0.732897	0.635129	0.595637	1.35884	1.21332	0.847563
SMAC_00090		no		1	366243..368932	366243	2690	366243..368932	2690	18	1043	1629	543	NCU06273	Expect = 0.0	>ref|XP_962877.1| hypothetical protein NCU06273 [Neurospora crassa OR74A]	[Neurospora crassa OR74A]	Expect = 0.0	No hits found		no hits above threshold	mito 16, nucl 10.5, cyto_nucl 6	NA	NA	NA	7.39564	10.3142	7.32722	2.19762	0.531069	3.50209	3.29525	0.199327	0.56682	-0.000429223	-0.0482316	-1.08417	-1.28294	-3.10334	-3.40095	-0.838601	-1.2244	-1.22273	0.806586	-2.01917	-2.11801	0.245568	0.0585355	-0.138564
SMAC_00091		no		1	complement(374758..376304)	374758	1547	complement(join(374758..375430,375525..376304))	1453	280	288	885	295	NCU06275	Expect = 4e-134	>ref|XP_962879.1| hypothetical protein NCU06275 [Neurospora crassa OR74A]	[Neurospora crassa OR74A]	Expect = 1e-130	>sp|Q10346.1|YDA4_SCHPO RecName: Full=Uncharacterized protein C1F12.04c	Expect = 4e-007	no hits above threshold	cyto 13.5, cyto_nucl 10.5, nucl 6.5, mito 3, extr 2	GO:0016559, peroxisome fission	GO:0005779, integral component of peroxisomal membrane	NA	51.5414	34.4286	41.1935	14.9025	58.7575	52.4686	106.645	-0.876115	-0.490935	-0.313459	-0.356485	-1.17047	-1.34193	0.784969	0.593416	0.203703	-0.0997284	0.946466	3.02544	1.95543	1.93535	1.37417	1.24221	2.11693
SMAC_00092		no		1	complement(377065..379920)	377065	2856	complement(377065..379920)	2856	0	105	2751	917	NCU06276	Expect = 0.0	>ref|XP_962880.1| hypothetical protein NCU06276 [Neurospora crassa OR74A]	[Neurospora crassa OR74A]	Expect = 0.0	>sp|Q7SB65.1|IRS4_NEUCR RecName: Full=Increased rDNA silencing protein 4	Expect = 0.0	no hits above threshold	nucl 17.5, cyto_nucl 12, cyto 5.5, mito 3	NA	NA	GO:0005509, calcium ion binding	3.42101	4.86311	3.77326	3.59326	5.21639	6.14875	12.0883	0.218879	0.591402	0.156343	0.10604	0.693	0.532048	1.20578	1.02049	1.03174	0.70138	1.70971	3.7878	0.512779	0.488444	0.338745	0.169333	1.01671
SMAC_00093		no		1	complement(381025..384065)	381025	3041	complement(join(381025..383531,383592..383856,383920..384065))	2918	35	501	2382	794	NCU06277	Expect = 0.0	>ref|XP_962881.2| hypothetical protein NCU06277 [Neurospora crassa OR74A]	[Neurospora crassa OR74A]	Expect = 0.0	>sp|Q9HDY1.1|ASE1_SCHPO RecName: Full=Anaphase spindle elongation protein 1	Expect = 5e-061	MAP65_ASE1	nucl 19.5, cyto_nucl 12.5, cyto 4.5	GO:0000226, microtubule cytoskeleton organization; GO:0000910, cytokinesis	NA	GO:0008017, microtubule binding	6.31801	5.9924	8.08698	104.865	42.1913	87.5262	59.7447	-0.369879	-0.00726728	0.348765	0.305328	4.60505	4.49335	3.30238	3.14953	3.89398	3.70257	3.10995	5.21636	-1.30267	-1.34382	-0.711069	-0.790775	-1.49511
SMAC_00094		no		1	complement(388070..391576)	388070	3507	complement(join(388070..388452,388548..391332,391410..391430,391514..391576))	3252	0	0	3252	1084	NCU06278	Expect = 0.0	>ref|XP_962882.2| hypothetical protein NCU06278 [Neurospora crassa OR74A]	[Neurospora crassa OR74A]	Expect = 0.0	>sp|O74945.1|RIA1_SCHPO RecName: Full=Ribosome assembly protein 1; AltName: Full=EF-2	Expect = 0.0	GTP_EFTU,EFG_C,GTP_EFTU_D2,EFG_IV	cyto 15.5, cyto_nucl 10, mito 6, nucl 3.5	GO:0006184, GTP catabolic process	NA	GO:0000166, nucleotide binding; GO:0003924, GTPase activity; GO:0005525, GTP binding	11.9605	7.89238	6.20446	1.45514	1.64846	1.63323	2.0713	-0.874591	-0.486806	-0.924541	-0.974518	-2.40436	-2.6029	-2.21704	-2.39827	-2.6691	-2.97182	-2.5947	-0.548312	0.187328	0.204635	-0.264733	-0.368914	-0.190341
SMAC_00095		no		1	397429..399703	397429	2275	join(397429..397817,397932..398969,399039..399703)	2092	86	581	1425	475	NCU06279	Expect = 0.0	>ref|XP_962883.1| hypothetical protein NCU06279 [Neurospora crassa OR74A]	[Neurospora crassa OR74A]	Expect = 0.0	>sp|Q7SB62.1|EIF3L_NEUCR RecName: Full=Eukaryotic translation initiation factor 3 subunit	Expect = 0.0	Paf67	nucl 12, cyto_nucl 10.5, cyto 7, pero 6	GO:0001731, formation of translation preinitiation complex; GO:0006412, translation; GO:0006413, translational initiation; GO:0006446, regulation of translational initiation	GO:0005737, cytoplasm; GO:0005852, eukaryotic translation initiation factor 3 complex; GO:0016282, eukaryotic 43S preinitiation complex; GO:0033290, eukaryotic 48S preinitiation complex	GO:0003743, translation initiation factor activity	61.6446	70.6211	48.7526	49.1231	48.1638	90.486	114.978	-0.0960505	0.279181	-0.324539	-0.375712	0.293152	0.120044	0.25205	0.064432	0.728311	0.430348	0.808821	2.87491	-0.0411022	-0.0556123	0.435159	0.310303	0.515669
SMAC_00096		no		1	405609..407271	405609	1663	join(405609..406022,406090..407271)	1596	0	456	1140	380	NCU00004	Expect = 0.0	>ref|XP_956991.1| hypothetical protein NCU00004 [Neurospora crassa OR74A]	[Neurospora crassa OR74A]	Expect = 5e-146	>sp|O74782.1|YGBA_SCHPO RecName: Full=Universal stress protein A family protein C25B2.10	Expect = 3e-037	Usp	nucl 24, cyto_nucl 14	GO:0006950, response to stress	NA	NA	36.595	41.5589	50.8445	175.625	76.9405	226.034	127.728	-0.114308	0.2642	0.481868	0.442354	2.86652	2.71675	1.66389	1.48998	2.78822	2.507	1.70915	3.78429	-1.20264	-1.22677	-0.0783038	-0.209742	-1.15738
SMAC_00097		no		1	407768..410281	407768	2514	407768..410281	2514	308	349	1857	619	NCU00005	Expect = 0.0	>ref|XP_956992.1| hypothetical protein NCU00005 [Neurospora crassa OR74A]	[Neurospora crassa OR74A]	Expect = 0.0	>sp|B2ZXD5.1|GPHR_CRIGR RecName: Full=Golgi pH regulator; AltName: Full=Protein GPR89	Expect = 2e-031	ABA_GPCR,DUF3735	plas 23, mito 2	NA	NA	NA	6.58025	9.2045	6.10845	10.3226	33.5988	11.2034	13.8405	0.192973	0.56137	-0.0859351	-0.138146	1.26409	1.08809	2.94523	2.75257	0.956875	0.630601	0.978818	3.04291	1.68114	1.66448	-0.307212	-0.45749	-0.28527
SMAC_00098		no		1	complement(410345..411364)	410345	1020	complement(410345..411364)	1020	0	219	801	267	NCU11822	Expect = 4e-050	>ref|XP_384270.1| hypothetical protein FG04094.1 [Gibberella zeae PH-1]	[Gibberella zeae PH-1]	Expect = 6e-007	No hits found		no hits above threshold	extr 23, E.R. 3	NA	NA	NA	1.653	2.51357	1.45985	12.4475	6.08736	4.78253	4.43502	0.31169	0.717945	-0.157923	-0.194352	3.42947	3.32383	2.43187	2.28249	1.66607	1.41903	1.31615	3.40079	-0.997605	-1.04134	-1.7634	-1.9048	-2.11333
SMAC_00099		no		1	complement(412252..415146)	412252	2895	complement(join(412252..412977,413043..413720,413782..414654,414712..414785,414849..415146))	2649	0	663	1986	662	NCU00006	Expect = 0.0	>ref|XP_001907958.1| hypothetical protein [Podospora anserina S mat+]	[Podospora anserina S mat+]	Expect = 4e-173	>sp|O60132.1|TEA4_SCHPO RecName: Full=Tip elongation aberrant protein Tea4; AltName:	Expect = 6e-027	SH3_1	nucl 22, cyto 5	NA	NA	NA	17.087	20.5075	15.1185	77.423	28.8486	33.0895	31.0191	-0.0250466	0.350985	-0.164912	-0.215343	2.76212	2.62006	1.34796	1.17766	1.0883	0.864332	0.767795	2.83572	-1.41416	-1.4424	-1.67381	-1.75573	-1.99432
SMAC_00100		no		1	complement(415255..416238)	415255	984	complement(join(415255..416024,416211..416238))	798	0	0	798	266	NCU00006	Expect = 2e-007	>ref|XP_001229538.1| hypothetical protein CHGG_03022 [Chaetomium globosum CBS 148.51]	[Chaetomium globosum CBS 148.51]	Expect = 1e-034	No hits found		no hits above threshold	nucl 19.5, cyto_nucl 16, cyto 7.5	NA	NA	NA	6.06103	8.23549	4.62996	0	0	0	0.0736821	0.139694	0.503183	-0.383591	-0.427574	-6.8867	#NUM!	-6.87008	#NUM!	-6.80102	#NUM!	-6.15228	-4.3573	0.0166232	#DIV/0!	0.0856815	#DIV/0!	0.734422
SMAC_00101		no		1	420990..423754	420990	2765	join(420990..422147,422205..423754)	2708	88	358	2262	754	NCU00007	Expect = 0.0	>ref|XP_956994.1| hypothetical protein NCU00007 [Neurospora crassa OR74A]	[Neurospora crassa OR74A]	Expect = 0.0	>sp|Q7RY98.1|PALH_NEUCR RecName: Full=pH-response regulator protein palH/rim-21	Expect = 0.0	PalH	plas 19, nucl 3, E.R. 2, mito_nucl 2	NA	NA	NA	6.18425	7.03551	5.68362	16.3904	5.50976	11.591	13.7984	-0.106836	0.273176	-0.110882	-0.152573	1.99762	1.84188	0.437074	0.236873	1.09403	0.768902	1.06337	3.14148	-1.56054	-1.60501	-0.90359	-1.07298	-0.934249
SMAC_00102		no		1	425019..427091	425019	2073	join(425019..425439,425533..426264,426347..427091)	1898	241	373	1284	428	NCU00008	Expect = 0.0	>ref|XP_956995.1| hypothetical protein NCU00008 [Neurospora crassa OR74A]	[Neurospora crassa OR74A]	Expect = 0.0	>sp|A6ZSP9.1|LAG1_YEAS7 RecName: Full=Sphingosine N-acyltransferase LAG1; AltName: Full=Longevity	Expect = 5e-095	TRAM_LAG1_CLN8,TRAM1	plas 23, E.R. 2, golg 2	NA	GO:0016020, membrane; GO:0016021, integral component of membrane	NA	23.2997	32.0966	20.2806	25.2919	35.4919	16.9976	15.8936	0.172862	0.566855	-0.184265	-0.227572	0.73258	0.573731	1.19895	1.01198	-0.288339	-0.549916	-0.652175	1.42379	0.466374	0.438247	-1.02092	-1.12365	-1.38476
SMAC_00103		no		1	437993..443961	437993	5969	join(437993..439424,439672..440080,440164..442337,442396..443961)	5581	1686	977	3165	1055	NCU00010	Expect = 0.0	>ref|XP_956997.2| hypothetical protein NCU00010 [Neurospora crassa OR74A]	[Neurospora crassa OR74A]	Expect = 0.0	>sp|Q02592.3|HMT1_SCHPO RecName: Full=Heavy metal tolerance protein; Flags: Precursor	Expect = 1e-177	ABC_membrane,ABC_tran	plas 23, E.R. 2	GO:0006200, ATP catabolic process; GO:0006810, transport; GO:0008152, metabolic process; GO:0055085, transmembrane transport	GO:0016021, integral component of membrane	GO:0000166, nucleotide binding; GO:0005524, ATP binding; GO:0016887, ATPase activity; GO:0017111, nucleoside-triphosphatase activity; GO:0042626, ATPase activity, coupled to transmembrane movement of substances	4.37337	5.72355	6.68138	17.9716	2.79809	5.7274	9.33408	0.115878	0.472401	0.635089	0.577612	2.623	2.47292	-0.0107646	-0.201345	0.545835	0.294411	0.997902	3.05719	-2.63377	-2.67426	-2.07717	-2.17851	-1.6251
SMAC_00104		no		1	complement(445137..445602)	445137	466	complement(join(445137..445354,445548..445602))	273	0	0	273	91	NCU00009	Expect = 1e-009	only self as hit			No hits found		no hits above threshold	cyto_nucl 11.333, nucl 10.5, cyto 9, cyto_mito 8.999, mito 7.5	NA	NA	NA	0.986067	1.05928	0.726349	0.216034	0	0	0.142314	-0.154649	-0.149564	-0.395726	-0.918567	-1.30736	-1.5463	-2.99192	#NUM!	-2.94541	#NUM!	-2.20445	-1.13968	-1.68456	#NUM!	-1.63805	#NUM!	-0.897085
SMAC_00105		no		1	complement(446176..448462)	446176	2287	complement(join(446176..447474,447543..447610,447664..448039,448098..448270,448338..448462))	2041	0	223	1818	606	No hits found		only self as hit			No hits found		no hits above threshold	extr 26	NA	NA	NA	2.98201	3.66486	3.13471	33.5066	18.0554	14.3418	13.9022	0.0123191	0.377157	0.086321	0.0332715	4.07375	3.91799	3.18247	2.9978	2.41497	2.14897	2.11606	4.18736	-0.891279	-0.920189	-1.65878	-1.76901	-1.95769
SMAC_00106		no		1	449537..451256	449537	1720	join(449537..449933,450008..450338,450559..451256)	1426	266	86	1074	358	NCU00014	Expect = 4e-080	>ref|XP_957001.2| hypothetical protein NCU00014 [Neurospora crassa OR74A]	[Neurospora crassa OR74A]	Expect = 3e-162	No hits found		no hits above threshold	nucl 13, mito 10, cyto_nucl 9.5, cyto 4	NA	NA	NA	30.2553	25.5051	27.4629	77.7348	28.1276	13.5214	25.2328	-0.535526	-0.162624	-0.127076	-0.1764	1.96873	1.81697	0.497282	0.331947	-0.958605	-1.29414	-0.353431	1.70814	-1.47145	-1.48502	-2.92734	-3.11111	-2.32216
SMAC_00107		no		1	452267..453285	452267	1019	join(452267..452440,452726..453285)	734	98	0	636	212	NCU00015	Expect = 5e-097	>ref|XP_957002.1| hypothetical protein NCU00015 [Neurospora crassa OR74A]	[Neurospora crassa OR74A]	Expect = 3e-093	No hits found		no hits above threshold	mito 22, pero 4	NA	NA	NA	9.95744	11.3566	13.473	0.772852	1.19337	5.75261	7.20322	-0.0827494	0.2917	0.448062	0.38947	-2.98203	-3.23372	-2.3715	-2.58176	-0.596338	-0.89411	-0.553592	1.49549	0.610535	0.651959	2.38569	2.33961	2.42844
SMAC_00108		no		1	complement(454235..456758)	454235	2524	complement(join(454235..456263,456398..456758))	2390	589	0	1935	645	NCU00017	Expect = 0.0	>ref|XP_957004.1| hypothetical protein NCU00017 [Neurospora crassa OR74A]	[Neurospora crassa OR74A]	Expect = 0.0	No hits found		no hits above threshold	mito 10, plas 7, nucl 6, cyto 3	NA	NA	NA	12.2206	37.6587	7.94712	0.0832304	0.160755	0.869037	0.591132	1.33767	1.70972	-0.584796	-0.664341	-6.27289	-6.68942	-5.40186	-5.69973	-3.5429	-3.92489	-4.35768	-2.39848	0.871038	0.989699	2.73	2.76454	1.91521
SMAC_00109		no		1	464786..468154	464786	3369	join(464786..465062,465157..465184,465254..465309,465363..465612,465679..467170,467226..468154)	3032	221	336	2475	825	NCU00018	Expect = 0.0	>ref|XP_001907915.1| hypothetical protein [Podospora anserina S mat+]	[Podospora anserina S mat+]	Expect = 0.0	>sp|Q5AWS6.1|CDC48_EMENI RecName: Full=Cell division control protein 48	Expect = 0.0	AAA,CDC48_N,AAA_2,RuvB_N,AAA_5,TIP49,IstB,Mg_chelatase,Zeta_toxin,CDC48_2,RNA_helicase,KaiC,DUF815,ResIII,Parvo_NS1,NACHT,Arch_ATPase	nucl 16, cyto_nucl 13.5, cyto 9	GO:0008152, metabolic process	NA	GO:0000166, nucleotide binding; GO:0005524, ATP binding; GO:0016787, hydrolase activity; GO:0017111, nucleoside-triphosphatase activity	240.72	257.394	212.004	45.0518	102.11	137.616	163.328	-0.188154	0.182043	-0.166711	-0.216785	-1.80005	-1.98859	-0.620042	-0.823173	-0.620795	-0.922529	-0.626723	1.42138	1.18	1.16542	1.17925	1.06606	1.17332
SMAC_00110		no		1	complement(471506..475201)	471506	3696	complement(join(471506..472900,472960..473792,473857..474867,474942..475201))	3499	80	1289	2130	710	NCU00019	Expect = 0.0	>ref|XP_957006.1| hypothetical protein NCU00019 [Neurospora crassa OR74A]	[Neurospora crassa OR74A]	Expect = 0.0	>sp|P40466.1|FKH1_YEAST RecName: Full=Fork head protein homolog 1	Expect = 3e-045	Fork_head,FHA	nucl 25	GO:0006355, regulation of transcription, DNA-templated	NA	GO:0003677, DNA binding; GO:0003700, sequence-specific DNA binding transcription factor activity; GO:0043565, sequence-specific DNA binding	3.88465	7.28925	3.18579	44.9532	49.9791	28.7409	44.7021	0.621636	1.0116	-0.257123	-0.307254	4.11973	3.98344	4.26528	4.1007	3.03357	2.79671	3.42918	5.51424	0.145544	0.117254	-1.08616	-1.18673	-0.690554
SMAC_00111		no		1	complement(477162..481348)	477162	4187	complement(join(477162..480891,480936..481348))	4143	9	534	3600	1200	NCU00021	Expect = 0.0	>ref|XP_957008.2| hypothetical protein NCU00021 [Neurospora crassa OR74A]	[Neurospora crassa OR74A]	Expect = 0.0	>sp|Q7RY84.2|TIF31_NEUCR RecName: Full=Protein TIF31 homolog	Expect = 0.0	no hits above threshold	cyto 18, cyto_nucl 12.833, nucl 5.5, mito_nucl 3.666	GO:0007005, mitochondrion organization; GO:0048312, intracellular distribution of mitochondria	GO:0005737, cytoplasm	NA	11.2055	19.1264	6.88259	7.383	8.33307	20.7235	8.91357	0.476909	0.85257	-0.669556	-0.737237	0.0116881	-0.169789	0.183837	0.00401013	1.01331	0.811496	-0.397313	1.65149	0.172149	0.173799	1.00162	0.981284	-0.409001
SMAC_00112		no		1	482980..486162	482980	3183	482980..486162	3183	0	345	2838	946	NCU00022	Expect = 0.0	>ref|XP_957009.1| hypothetical protein NCU00022 [Neurospora crassa OR74A]	[Neurospora crassa OR74A]	Expect = 0.0	No hits found		no hits above threshold	nucl 17, mito 4, cyto 4, cyto_mito 4	NA	NA	NA	3.21489	5.26098	4.44522	5.20716	3.81783	4.00096	5.29794	0.411407	0.796589	0.466765	0.428378	1.28246	1.13816	0.84803	0.685653	0.47254	0.226287	0.642636	2.70975	-0.434426	-0.452506	-0.809916	-0.911873	-0.63982
SMAC_00113		no		1	490574..492780	490574	2207	join(490574..491335,491397..492780)	2146	0	325	1821	607	NCU00023	Expect = 0.0	>ref|XP_957010.1| hypothetical protein NCU00023 [Neurospora crassa OR74A]	[Neurospora crassa OR74A]	Expect = 0.0	>sp|Q08905.1|FRE3_YEAST RecName: Full=Ferric reductase transmembrane component 3; AltName:	Expect = 5e-042	Ferric_reduct,NAD_binding_6,FAD_binding_8	plas 24, vacu 2	GO:0055114, oxidation-reduction process	GO:0016020, membrane; GO:0016021, integral component of membrane	GO:0016491, oxidoreductase activity	31.6845	27.4177	45.4833	486.373	159.406	191.154	257.72	-0.490318	-0.11917	0.541245	0.491851	4.54757	4.38437	2.9344	2.74667	2.77022	2.47256	2.93501	5.0012	-1.61317	-1.6377	-1.77735	-1.91181	-1.61255
SMAC_00114		no		1	493954..495540	493954	1587	join(493954..494654,494825..495540)	1417	221	482	714	238	NCU00024	Expect = 2e-079	>ref|XP_957011.1| hypothetical protein NCU00024 [Neurospora crassa OR74A]	[Neurospora crassa OR74A]	Expect = 1e-075	>sp|O60688.1|YPEL1_HUMAN RecName: Full=Protein yippee-like 1	Expect = 2e-027	Yippee	nucl 21, cyto_nucl 13.5, cyto 4	NA	NA	NA	216.136	169.064	214.814	1317.49	1307.53	312.544	529.256	-0.642434	-0.256322	0.00812197	-0.0388682	3.21461	3.05282	3.1949	3.01622	0.713875	0.407214	1.20265	3.26965	-0.0197102	-0.0366072	-2.50073	-2.64561	-2.01196
SMAC_00115		no		1	complement(495833..497765)	495833	1933	complement(join(495833..496498,496581..497467,497605..497765))	1714	119	401	1194	398	NCU00025	Expect = 0.0	>ref|XP_957012.1| hypothetical protein NCU00025 [Neurospora crassa OR74A]	[Neurospora crassa OR74A]	Expect = 0.0	>sp|Q09875.1|YAGC_SCHPO RecName: Full=Uncharacterized protein C12G12.12	Expect = 3e-052	Nuc_sug_transp,EamA	plas 22, E.R. 4	GO:0008643, carbohydrate transport; GO:0015992, proton transport	GO:0000139, Golgi membrane; GO:0016021, integral component of membrane	GO:0005351, sugar:hydrogen symporter activity	41.206	49.374	35.3011	195.254	397.639	162.555	266.295	-0.0286853	0.346777	-0.20673	-0.251798	2.84051	2.69282	3.84236	3.66244	2.16624	1.83252	2.58979	4.67415	1.00185	0.969619	-0.674265	-0.860304	-0.250716
SMAC_00116		no		1	complement(498631..500186)	498631	1556	complement(498631..500186)	1556	213	245	1098	366	NCU00026	Expect = 0.0	>ref|XP_957013.1| hypothetical protein NCU00026 [Neurospora crassa OR74A]	[Neurospora crassa OR74A]	Expect = 0.0	No hits found		DUF2985	cyto 9.5, cyto_nucl 8, nucl 5.5, plas 5, mito 4	NA	NA	NA	29.1249	55.4445	47.4683	98.9908	58.2077	112.078	63.6443	0.624768	1.0287	0.699815	0.668491	2.31337	2.18933	1.56998	1.41044	2.03683	1.86417	1.01752	3.10216	-0.743393	-0.778892	-0.276539	-0.325159	-1.29585
SMAC_00117		no		1	501108..501686	501108	579	501108..501686	579	111	0	468	156	NCU00027	Expect = 5e-083	>ref|XP_957014.1| hypothetical protein NCU00027 [Neurospora crassa OR74A]	[Neurospora crassa OR74A]	Expect = 5e-079	>sp|Q7RY78.1|SEN15_NEUCR RecName: Full=Probable tRNA-splicing endonuclease subunit sen-15;	Expect = 2e-080	no hits above threshold	nucl 22, cyto 4	GO:0006388, tRNA splicing, via endonucleolytic cleavage and ligation; GO:0090501, RNA phosphodiester bond hydrolysis; GO:0090502, RNA phosphodiester bond hydrolysis, endonucleolytic	NA	GO:0000213, tRNA-intron endonuclease activity	9.93791	14.3083	17.0559	2.20031	0.382034	0.910746	0.451588	0.24085	0.646141	0.772781	0.73941	-1.49901	-1.68416	-3.85411	-4.12847	-3.14085	-3.47399	-4.38927	-2.42371	-2.35509	-2.44431	-1.64184	-1.78983	-2.89026
SMAC_00118		no		1	complement(501793..502620)	501793	828	complement(join(501793..502108,502175..502620))	762	0	174	588	196	NCU00028	Expect = 8e-087	>ref|XP_957015.1| hypothetical protein NCU00028 [Neurospora crassa OR74A]	[Neurospora crassa OR74A]	Expect = 4e-083	>sp|P14940.1|ADH_RALEU RecName: Full=Alcohol dehydrogenase	Expect = 4e-011	ADH_zinc_N	cyto 15, cyto_nucl 9.5, mito 7, E.R. 3	GO:0055114, oxidation-reduction process	NA	GO:0008270, zinc ion binding; GO:0016491, oxidoreductase activity	94.9594	40.164	59.4922	114.851	109.965	150.211	87.1477	-1.5075	-1.12363	-0.649733	-0.702348	0.866937	0.715307	0.799572	0.615446	0.855423	0.509812	-0.219669	1.854	-0.0673651	-0.0998606	-0.0115143	-0.205495	-1.08661
SMAC_00119		no		1	complement(502649..503644)	502649	996	complement(join(502649..502940,503094..503148,503390..503644))	602	143	0	459	153	NCU00028	Expect = 6e-070	>ref|XP_957015.1| hypothetical protein NCU00028 [Neurospora crassa OR74A]	[Neurospora crassa OR74A]	Expect = 5e-066	>sp|P77316.1|YBDR_ECOLI RecName: Full=Uncharacterized zinc-type alcohol dehydrogenase-like	Expect = 5e-021	ADH_N	mito 20, cyto_nucl 4.5, nucl 4	GO:0055114, oxidation-reduction process	NA	GO:0008270, zinc ion binding; GO:0016491, oxidoreductase activity	108.382	40.843	64.3374	3.54095	4.03553	4.14706	2.44698	-1.67877	-1.29748	-0.733425	-0.778464	-4.27908	-4.48748	-4.09767	-4.35358	-4.46884	-4.81618	-5.5124	-3.5086	0.181413	0.133898	-0.189762	-0.328699	-1.23331
SMAC_00120		no		1	complement(504057..506223)	504057	2167	complement(join(504057..505663,505738..505868,505948..506223))	2014	200	257	1557	519	NCU00029	Expect = 0.0	>ref|XP_957016.1| hypothetical protein NCU00029 [Neurospora crassa OR74A]	[Neurospora crassa OR74A]	Expect = 0.0	>sp|P34240.2|ZRT3_YEAST RecName: Full=Zinc-regulated transporter 3; AltName: Full=Vacuolar	Expect = 7e-024	Zip	plas 20, E.R. 3, mito 2, extr 2	GO:0030001, metal ion transport; GO:0055085, transmembrane transport	GO:0016020, membrane	GO:0046873, metal ion transmembrane transporter activity	15.6342	18.3639	12.4013	62.7051	32.8536	48.7853	51.6324	-0.0599407	0.317816	-0.319879	-0.363418	2.60174	2.46105	1.65466	1.47568	1.78361	1.53701	1.59647	3.69219	-0.947084	-0.98537	-0.818138	-0.924038	-1.00528
SMAC_00121		no		1	507579..508940	507579	1362	507579..508940	1362	69	270	1023	341	NCU00030	Expect = 2e-165	>ref|XP_957017.1| mitochondrial nuclease [Neurospora crassa OR74A]	[Neurospora crassa OR74A]	Expect = 6e-162	>sp|P08466.1|NUC1_YEAST RecName: Full=Mitochondrial nuclease	Expect = 2e-100	Endonuclease_NS	extr 19, pero 2, vacu 2, cyto 1, plas 1, E.R. 1, golg 1	GO:0008152, metabolic process	NA	GO:0003676, nucleic acid binding; GO:0016787, hydrolase activity; GO:0046872, metal ion binding	27.3905	29.7869	23.5021	36.1068	25.5984	48.7113	62.3362	-0.171309	0.219842	-0.197648	-0.236964	0.97428	0.828808	0.494794	0.307017	1.01665	0.679352	1.07489	3.16901	-0.479486	-0.521791	0.0423741	-0.149456	0.100611
SMAC_00122		no		1	complement(508984..512004)	508984	3021	complement(join(508984..511131,511187..511302,511698..511909,511973..512004))	2508	222	381	1968	656	NCU00037	Expect = 0.0	>ref|XP_957024.2| protein PFS2 [Neurospora crassa OR74A]	[Neurospora crassa OR74A]	Expect = 0.0	>sp|Q7RY68.2|PFS2_NEUCR RecName: Full=Polyadenylation factor subunit 2	Expect = 0.0	WD40	nucl 12.5, cyto_nucl 10.333, cyto 7, cyto_pero 6.333, pero 4.5	NA	NA	NA	12.3035	11.3205	10.1342	1.84775	6.48472	5.44627	8.99097	-0.403697	-0.0421667	-0.254288	-0.302213	-2.10657	-2.29254	-0.303938	-0.506503	-0.977719	-1.30511	-0.530406	1.52111	1.80263	1.78604	1.12885	0.98743	1.57616
SMAC_00123		no		1	513426..515509	513426	2084	join(513426..513805,513995..515030,515114..515509)	1812	107	142	1563	521	NCU00035	Expect = 0.0	>ref|XP_957022.1| hypothetical protein NCU00035 [Neurospora crassa OR74A]	[Neurospora crassa OR74A]	Expect = 0.0	>sp|Q55BH9.2|DGAT1_DICDI RecName: Full=Diacylglycerol O-acyltransferase 1	Expect = 1e-058	MBOAT	plas 23, E.R. 3	GO:0008152, metabolic process	GO:0005783, endoplasmic reticulum; GO:0005789, endoplasmic reticulum membrane; GO:0016020, membrane; GO:0016021, integral component of membrane	GO:0008374, O-acyltransferase activity; GO:0016740, transferase activity; GO:0016746, transferase activity, transferring acyl groups	11.755	16.7926	10.1751	17.4427	8.70077	31.4766	23.2976	0.219565	0.60985	-0.201355	-0.239068	1.1823	1.02403	0.167878	-0.0171044	1.57546	1.29769	0.878152	2.95743	-1.01442	-1.04114	0.393161	0.273654	-0.30415
SMAC_00124		no		1	complement(515644..517132)	515644	1489	complement(515644..517132)	1489	449	101	939	313	NCU00034	Expect = 5e-149	>ref|XP_957021.1| hypothetical protein NCU00034 [Neurospora crassa OR74A]	[Neurospora crassa OR74A]	Expect = 8e-146	>sp|P32584.1|STE14_YEAST RecName: Full=Protein-S-isoprenylcysteine O-methyltransferase;	Expect = 2e-047	ICMT	mito 12, plas 8, extr 2, cyto 1, pero 1, E.R. 1, golg 1, vacu 1, cyto_pero 1	GO:0006481, C-terminal protein methylation	GO:0005783, endoplasmic reticulum; GO:0016021, integral component of membrane	GO:0004671, protein C-terminal S-isoprenylcysteine carboxyl O-methyltransferase activity	21.3766	39.6201	29.2033	41.7677	48.1156	53.1026	68.8939	0.586725	0.978364	0.460763	0.428893	1.55969	1.40689	1.75966	1.56828	1.48043	1.19758	1.58872	3.67514	0.199969	0.16139	-0.0792673	-0.209308	0.0290322
SMAC_00125		no		1	complement(517641..518153)	517641	513	complement(join(517641..518055,518119..518153))	450	0	0	450	150	NCU00033	Expect = 9e-074	>ref|XP_359448.2| hypothetical protein MGG_05329 [Magnaporthe oryzae 70-15]	[Magnaporthe oryzae 70-15]	Expect = 2e-037	>sp|Q06537.2|YP153_YEAST RecName: Full=Uncharacterized protein YPR153W	Expect = 5e-020	no hits above threshold	plas 25	NA	NA	NA	5.37302	4.96728	4.72368	0.179925	0.433319	0.658337	0.831958	-0.380047	-0.0110604	-0.183614	-0.217203	-3.79008	-4.0083	-2.8007	-3.08669	-2.66965	-3.1018	-2.60454	-0.70096	0.98938	0.921612	1.12043	0.906498	1.18553
SMAC_00126		no		1	518699..521234	518699	2536	518699..521234	2536	179	122	2235	745	NCU00032	Expect = 0.0	>ref|XP_957019.2| hypothetical protein NCU00032 [Neurospora crassa OR74A]	[Neurospora crassa OR74A]	Expect = 0.0	>sp|P87200.2|PEX17_YARLI RecName: Full=Peroxisomal membrane protein PEX17; AltName: Full=Peroxin-17	Expect = 9e-027	no hits above threshold	mito 11, cyto 8, cyto_nucl 7.5, nucl 5	NA	NA	NA	26.6867	23.7974	21.5705	7.72856	12.5542	29.4331	26.0285	-0.446974	-0.0778408	-0.289411	-0.34182	-1.15694	-1.34023	-0.471619	-0.680736	0.346656	-0.00370277	-0.117185	1.94084	0.685319	0.659495	1.50359	1.33653	1.03975
SMAC_00127		no		1	522917..524059	522917	1143	join(522917..523028,523379..524059)	793	94	480	219	73	NCU00031	Expect = 4e-022	>ref|XP_957018.1| hypothetical protein NCU00031 [Neurospora crassa OR74A]	[Neurospora crassa OR74A]	Expect = 4e-018	No hits found		no hits above threshold	nucl 17.5, cyto_nucl 12.333, cyto 6, cyto_pero 3.833	NA	NA	NA	0.0980509	4.68291	0	10.6094	0.0330439	2.71847	0.12314	4.53727	5.49304	-1.34716	#NUM!	6.43409	7.03595	-0.434417	-0.618135	4.23443	4.54371	-0.0385463	2.24305	-6.86851	-7.65408	-2.19967	-2.49224	-6.47264
SMAC_00128		no		1	complement(523690..526339)	523690	2650	complement(523690..526339)	2650	82	705	1863	621	NCU00038	Expect = 0.0	>ref|XP_957025.2| hypothetical protein NCU00038 [Neurospora crassa OR74A]	[Neurospora crassa OR74A]	Expect = 0.0	>sp|Q9UTL5.1|TF3A_SCHPO RecName: Full=Transcription factor IIIA; Short=TFIIIA	Expect = 5e-037	zf-C2H2	nucl 18.5, cyto_nucl 11.5, pero 4, cyto 3.5	NA	NA	GO:0003676, nucleic acid binding; GO:0046872, metal ion binding	8.97359	12.7442	10.4169	25.4876	22.7645	23.5001	18.2995	0.21097	0.594205	0.225872	0.176042	2.06724	1.92201	1.91871	1.74451	1.57366	1.2229	0.934833	3.00193	-0.148532	-0.177502	-0.493582	-0.699104	-1.13241
SMAC_00129		no		1	526851..527579	526851	729	join(526851..526897,527003..527284,527360..527479,527543..527579)	486	3	0	483	161	NCU11012	Expect = 5e-089	>ref|XP_001728485.1| DNA-directed RNA polymerases I [Neurospora crassa OR74A]	[Neurospora crassa OR74A]	Expect = 2e-085	>sp|P20435.1|RPAB2_YEAST RecName: Full=DNA-directed RNA polymerases I, II, and III subunit	Expect = 2e-036	RNA_pol_Rpb6	nucl 12.5, cyto_nucl 11.333, cyto 9, cyto_pero 6.833, pero 3.5	GO:0006351, transcription, DNA-templated	GO:0005634, nucleus; GO:0005665, DNA-directed RNA polymerase II, core complex	GO:0003677, DNA binding; GO:0003899, DNA-directed RNA polymerase activity	92.4047	143.192	100.45	6.63312	2.07751	9.20209	5.7321	0.333218	0.736752	0.127665	0.08846	-3.15641	-3.34328	-4.80687	-5.01623	-3.13471	-3.43007	-4.06411	-2.01981	-1.65046	-1.67295	0.0217091	-0.0867908	-0.907699
SMAC_00130		no		1	complement(527667..530038)	527667	2372	complement(join(527667..529069,529135..529378,529459..530038))	2227	0	478	1749	583	NCU00039	Expect = 0.0	>ref|XP_956150.1| hypothetical protein NCU00039 [Neurospora crassa OR74A]	[Neurospora crassa OR74A]	Expect = 0.0	>sp|P84675.2|PFM_CHAGB RecName: Full=Putative fungistatic metabolite	Expect = 3e-018	WSC	extr 26	NA	NA	NA	123.22	75.3611	109.023	71.8534	36.1081	54.8089	27.7057	-0.975157	-0.668758	-0.141927	-0.213999	-0.121933	-0.32402	-1.11858	-1.37474	-0.965761	-1.27202	-2.16399	-0.175396	-0.99665	-1.05072	-0.843827	-0.947999	-2.04206
SMAC_00131		no		1	complement(533918..537664)	533918	3747	complement(join(533918..534570,534642..536781,537608..537664))	2850	0	0	2850	950	NCU00040	Expect = 0.0	>ref|XP_956151.2| hypothetical protein NCU00040 [Neurospora crassa OR74A]	[Neurospora crassa OR74A]	Expect = 0.0	>sp|Q7RWT1.2|EIF3A_NEUCR RecName: Full=Eukaryotic translation initiation factor 3 subunit	Expect = 0.0	PCI	nucl 15, cyto_nucl 10.5, mito 5, cyto 4	GO:0001731, formation of translation preinitiation complex; GO:0006412, translation; GO:0006413, translational initiation; GO:0006446, regulation of translational initiation	GO:0005737, cytoplasm; GO:0005852, eukaryotic translation initiation factor 3 complex; GO:0016282, eukaryotic 43S preinitiation complex; GO:0033290, eukaryotic 48S preinitiation complex	GO:0003743, translation initiation factor activity	65.8069	67.2032	52.7394	0.0706739	0.0837011	0	0.452786	-0.258371	0.115009	-0.303638	-0.351669	-9.0023	-9.43878	-8.81184	-9.14876	-11.1635	#NUM!	-7.21473	-5.22473	0.190459	0.290023	-2.16123	#NUM!	1.78757
SMAC_00132		no		1	538837..540564	538837	1728	join(538837..538984,539303..540564)	1410	658	695	375	125	NCU00041	Expect = 7e-044	>ref|XP_956152.2| G-protein gamma subunit [Neurospora crassa OR74A]	[Neurospora crassa OR74A]	Expect = 5e-040	>sp|Q7RWT0.2|GBG_NEUCR RecName: Full=Guanine nucleotide-binding protein subunit gamma;	Expect = 2e-041	G-gamma	nucl 15, cyto_nucl 12, cyto 7, mito 4	GO:0007186, G-protein coupled receptor signaling pathway	GO:0005834, heterotrimeric G-protein complex	GO:0004871, signal transducer activity	60.6762	92.6583	65.8428	40.4767	54.3143	48.2357	118.192	0.316873	0.715429	0.134967	0.0932268	0.0226034	-0.141508	0.43771	0.251474	-0.190541	-0.4021	0.867339	2.94393	0.415107	0.392982	-0.213145	-0.260592	0.844736
SMAC_00133		no		1	540876..542116	540876	1241	join(540876..541134,541407..542116)	969	148	143	678	226	NCU00042	Expect = 5e-058	>ref|XP_956153.2| hypothetical protein NCU00042 [Neurospora crassa OR74A]	[Neurospora crassa OR74A]	Expect = 1e-054	No hits found		Rdx	mito 14, nucl 8, cyto_nucl 6.5, cyto 3	GO:0045454, cell redox homeostasis	NA	GO:0008430, selenium binding	40.9331	27.4559	51.5837	10.0821	26.1556	44.0314	62.322	-0.855688	-0.463633	0.350414	0.311482	-1.39018	-1.5652	-0.0440408	-0.246897	0.265453	0.0100616	0.523313	2.59606	1.34614	1.31831	1.65563	1.57526	1.91349
SMAC_00134		no		1	complement(543594..546338)	543594	2745	complement(join(543594..544167,544230..544529,544608..545009,545113..546338))	2502	1046	484	972	324	NCU00043	Expect = 0.0	>gb|EFQ28562.1| calcineurin-like phosphoesterase [Glomerella graminicola M1.001]	[Glomerella graminicola M1.001]	Expect = 0.0	>sp|Q9UW86.1|PP1_NEUCR RecName: Full=Serine/threonine-protein phosphatase PP1	Expect = 2e-180	Metallophos	nucl 14.5, cyto_nucl 12.833, cyto 10, cyto_mito 5.833	GO:0008152, metabolic process; GO:0016311, dephosphorylation	NA	GO:0004721, phosphoprotein phosphatase activity; GO:0016787, hydrolase activity	119.476	126.466	98.8444	61.8097	28.4808	42.908	74.0817	-0.207624	0.171436	-0.261257	-0.308786	-0.348568	-0.528444	-1.45042	-1.67133	-1.30882	-1.57402	-0.771656	1.28452	-1.10185	-1.14289	-0.960249	-1.04558	-0.423087
SMAC_00135		no		1	complement(551158..554999)	551158	3842	complement(join(551158..552448,552508..554999))	3783	0	0	3783	1261	NCU00045	Expect = 0.0	>ref|XP_956156.1| hypothetical protein NCU00045 [Neurospora crassa OR74A]	[Neurospora crassa OR74A]	Expect = 0.0	>sp|P55201.2|BRPF1_HUMAN RecName: Full=Peregrin; AltName: Full=Bromodomain and PHD finger-containing	Expect = 1e-082	EPL1,PHD	nucl 14, mito 11, cyto_nucl 9	NA	NA	GO:0008270, zinc ion binding; GO:0046872, metal ion binding	0.928346	1.59876	0.989065	0.0383144	0.25142	0.0859899	0.186354	0.48963	0.880766	0.104974	0.0663416	-3.52968	-4.03888	-1.17409	-1.5608	-2.90888	-3.38661	-2.24565	-0.367432	2.35559	2.47808	0.620804	0.652271	1.28403
SMAC_00136		no		1	complement(557404..560929)	557404	3526	complement(join(557404..560811,560897..560929))	3441	0	879	2562	854	NCU00046	Expect = 0.0	>ref|XP_956157.1| hypothetical protein NCU00046 [Neurospora crassa OR74A]	[Neurospora crassa OR74A]	Expect = 0.0	>sp|Q9UUG2.1|YFT6_SCHPO RecName: Full=Uncharacterized leucine-rich repeat-containing	Expect = 1e-080	LRR_1	nucl 20, cyto 6	NA	NA	NA	8.84748	16.3213	11.565	187.271	106.36	174.906	235.279	0.58819	0.962208	0.402036	0.357552	4.99465	4.84277	4.17554	4.00232	4.47597	4.16952	4.62254	6.70513	-0.819111	-0.840448	-0.518681	-0.673257	-0.372107
SMAC_00137		no		1	complement(573481..574813)	573481	1333	complement(join(573481..574503,574584..574813))	1253	41	126	1086	362	NCU00050	Expect = 8e-164	>ref|XP_956161.2| hypothetical protein NCU00050 [Neurospora crassa OR74A]	[Neurospora crassa OR74A]	Expect = 1e-160	>sp|P16451.1|ODPX_YEAST RecName: Full=Pyruvate dehydrogenase complex protein X component,	Expect = 1e-030	Biotin_lipoyl,E3_binding	cyto 18.5, cyto_nucl 11.333, mito_nucl 3.833, mito 3.5, nucl 3	GO:0008152, metabolic process	NA	GO:0016746, transferase activity, transferring acyl groups	42.734	54.6587	40.0165	10.0079	6.46488	12.1041	9.20862	0.0567675	0.445628	-0.0831863	-0.118541	-1.47447	-1.64196	-2.10945	-2.31979	-1.64916	-1.91551	-2.28948	-0.235487	-0.63498	-0.677828	-0.174691	-0.273557	-0.815007
SMAC_00138		no		1	575771..577231	575771	1461	575771..577231	1461	198	303	960	320	NCU00051	Expect = 5e-134	>ref|XP_956162.1| hypothetical protein NCU00051 [Neurospora crassa OR74A]	[Neurospora crassa OR74A]	Expect = 6e-131	No hits found		no hits above threshold	mito 23.5, cyto_mito 13	NA	NA	NA	23.7275	15.5492	18.6985	1.50932	8.14319	10.9524	18.1057	-0.899143	-0.506288	-0.321115	-0.366864	-3.32096	-3.54546	-0.938869	-1.141	-0.91289	-1.25758	-0.477923	1.58963	2.38209	2.40446	2.40807	2.28788	2.84303
SMAC_00139		no		1	complement(578212..580274)	578212	2063	complement(join(578212..579719,579808..580274))	1975	97	0	1878	626	NCU00052	Expect = 0.0	>ref|XP_956163.1| hypothetical protein NCU00052 [Neurospora crassa OR74A]	[Neurospora crassa OR74A]	Expect = 0.0	>sp|Q68FU4.1|CG010_RAT RecName: Full=CaiB/baiF CoA-transferase family protein C7orf10	Expect = 8e-013	CoA_transf_3	mito 14.5, cyto_mito 10.5, cyto 5.5, nucl 4	GO:0008152, metabolic process	NA	GO:0003824, catalytic activity	3.13078	10.9468	3.40338	4.50072	2.18069	1.15229	2.83464	1.51112	1.89188	0.162549	0.0767777	1.13666	0.945112	0.11083	-0.0964741	-1.19862	-1.58197	-0.226638	1.80868	-1.02583	-1.04159	-2.33529	-2.52709	-1.3633
SMAC_00140		no		1	585025..588005	585025	2981	join(585025..585913,586371..586583,586643..587336,587398..587539,587656..588005)	2288	720	74	1494	498	NCU00054	Expect = 0.0	>ref|XP_955805.2| hypothetical protein NCU00054 [Neurospora crassa OR74A]	[Neurospora crassa OR74A]	Expect = 0.0	>sp|O14130.1|YF54_SCHPO RecName: Full=Uncharacterized transcriptional regulatory protein	Expect = 2e-013	Fungal_trans	cyto 7, mito 5, nucl 4, extr 4, plas 3, pero 2	GO:0006351, transcription, DNA-templated	GO:0005634, nucleus	GO:0003677, DNA binding; GO:0008270, zinc ion binding	4.86226	6.06607	11.2347	1.30607	0.400689	0.394369	0.757534	0.0368722	0.376551	1.20982	1.15841	-1.23931	-1.4593	-2.8762	-3.1335	-3.32262	-3.69986	-2.66605	-0.694743	-1.63689	-1.67419	-2.08331	-2.24056	-1.42674
SMAC_00141		no		1	complement(588321..589526)	588321	1206	complement(join(588321..589201,589266..589526))	1142	0	170	972	324	NCU00055	Expect = 1e-175	>ref|XP_955806.1| hypothetical protein NCU00055 [Neurospora crassa OR74A]	[Neurospora crassa OR74A]	Expect = 2e-172	>sp|P86029.1|HQD2_CANAL RecName: Full=Catechol 1,2-dioxygenase	Expect = 2e-065	Dioxygenase_C,Dioxygenase_N	pero 9, cyto_nucl 8.5, cyto 7.5, nucl 6.5, mito 2, cysk 2	GO:0006725, cellular aromatic compound metabolic process; GO:0009712, catechol-containing compound metabolic process; GO:0055114, oxidation-reduction process	NA	GO:0003824, catalytic activity; GO:0005506, iron ion binding; GO:0008199, ferric iron binding; GO:0016702, oxidoreductase activity, acting on single donors with incorporation of molecular oxygen, incorporation of two atoms of oxygen; GO:0018576, catechol 1,2-dioxygenase activity	6.54044	10.0828	19.2187	30.58	12.9284	5.01875	10.6598	0.322394	0.700567	1.51533	1.52982	2.69542	2.62217	1.53672	1.39869	-0.175601	-0.5085	0.625539	2.69384	-1.15871	-1.22348	-2.87102	-3.13067	-2.06988
SMAC_00142		no		1	complement(592001..594966)	592001	2966	complement(join(592001..592790,592962..593119,593183..593378,593437..593655,593721..593867,593947..594061,594123..594966))	2469	0	0	2469	823	NCU10763	Expect = 0.0	>ref|XP_001728488.1| hypothetical protein NCU10763 [Neurospora crassa OR74A]	[Neurospora crassa OR74A]	Expect = 0.0	>sp|P40900.2|ISP4_SCHPO RecName: Full=Sexual differentiation process protein isp4	Expect = 0.0	OPT	plas 26	GO:0055085, transmembrane transport	NA	NA	3.35665	5.18477	3.47205	0.989889	0.495087	1.18578	2.58859	0.316564	0.709443	0.060353	0.0298905	-1.14614	-1.34477	-2.07192	-2.30817	-1.30594	-1.5707	-0.471063	1.59532	-0.925772	-0.963408	-0.159798	-0.225928	0.67508
SMAC_00143		putative3-oxoacyl-(acyl-carrier-protein)-synthase		1	595582..597265	595582	1684	join(595582..596136,596197..596919,596973..597265)	1571	132	131	1308	436	NCU00056	Expect = 0.0	>ref|XP_955799.1| 3-oxoacyl-[acyl-carrier-protein]-synthase [Neurospora crassa	[acyl-carrier-protein]-synthase [Neurospora crassa	Expect = 0.0	>sp|O94297.1|OXSM_SCHPO RecName: Full=Putative 3-oxoacyl-[acyl-carrier-protein] synthase,	Expect = 3e-122	ketoacyl-synt,Ketoacyl-synt_C	mito 11, extr 10, cyto 2, E.R. 2, golg 2	GO:0006633, fatty acid biosynthetic process; GO:0008152, metabolic process	NA	GO:0003824, catalytic activity; GO:0016740, transferase activity; GO:0016747, transferase activity, transferring acyl groups other than amino-acyl groups	18.7663	15.8276	17.793	14.1251	21.8667	16.7057	22.4455	-0.537414	-0.148602	-0.0662314	-0.104306	0.2124	0.0534619	0.812316	0.639863	-0.00902903	-0.271844	0.173297	2.24383	0.599916	0.586401	-0.221429	-0.325306	-0.0391033
SMAC_00144		no		1	597781..599114	597781	1334	join(597781..598381,598501..599114)	1215	129	0	1086	362	NCU00057	Expect = 3e-169	>ref|XP_955800.1| hypothetical protein NCU00057 [Neurospora crassa OR74A]	[Neurospora crassa OR74A]	Expect = 2e-166	>sp|Q9USK6.1|CBP3_SCHPO RecName: Full=CBP3-like protein	Expect = 2e-023	Ubiq_cyt_C_chap	mito 23, extr 2, cyto 1.5, cyto_nucl 1.5	NA	NA	NA	23.7954	18.1725	19.8596	0.50926	0.349538	3.54005	1.88142	-0.679506	-0.29322	-0.246677	-0.288747	-4.85476	-5.02247	-5.42445	-5.67876	-2.55807	-2.84316	-3.72319	-1.68192	-0.56969	-0.656295	2.29669	2.17931	1.13156
SMAC_00145		no		1	complement(599408..600356)	599408	949	complement(join(599408..599969,600053..600230,600301..600356))	796	154	40	672	224	NCU11825	Expect = 2e-096	>ref|XP_955801.2| hypothetical protein NCU00058 [Neurospora crassa OR74A]	[Neurospora crassa OR74A]	Expect = 9e-095	>sp|P16184.1|DYR_PNECA RecName: Full=Dihydrofolate reductase	Expect = 3e-040	DHFR_1	mito 9, cysk 7, cyto 4.5, cyto_nucl 4.5, nucl 3.5	GO:0006545, glycine biosynthetic process; GO:0009165, nucleotide biosynthetic process; GO:0055114, oxidation-reduction process	NA	GO:0004146, dihydrofolate reductase activity; GO:0050661, NADP binding	19.8114	23.1659	15.4725	3.42387	2.88058	5.46832	12.6472	-0.0745409	0.343533	-0.348363	-0.378775	-1.90016	-2.07014	-2.15412	-2.3338	-1.66535	-1.95948	-0.761234	1.32552	-0.253963	-0.263659	0.234808	0.110662	1.13892
SMAC_00146		no		1	complement(600531..604747)	600531	4217	complement(join(600531..601393,601456..604253,604326..604446,604582..604747))	3948	163	239	3546	1182	NCU11826	Expect = 0.0	>ref|XP_001908312.1| hypothetical protein [Podospora anserina S mat+]	[Podospora anserina S mat+]	Expect = 0.0	No hits found		TPR_2,TPR_1	nucl 10.5, cyto_nucl 10, cyto 8.5, pero 5	NA	NA	NA	11.0494	17.0999	11.2439	28.1471	24.1649	30.7025	30.4127	0.342005	0.728009	0.0373579	-0.0057449	1.95452	1.78952	1.72281	1.52237	1.65712	1.34058	1.35599	3.4317	-0.231709	-0.267152	-0.297399	-0.448941	-0.598528
SMAC_00147		no		1	605503..608059	605503	2557	join(605503..605841,605902..607201,607233..608059)	2466	0	0	2466	822	NCU00059	Expect = 0.0	>ref|XP_955802.1| hypothetical protein NCU00059 [Neurospora crassa OR74A]	[Neurospora crassa OR74A]	Expect = 0.0	>sp|P87243.1|YC0I_SCHPO RecName: Full=Uncharacterized protein C4G3.18	Expect = 1e-018	no hits above threshold	cyto 18, cyto_mito 11, nucl 5, mito 2	NA	NA	NA	2.76762	6.14395	2.1113	0.376369	5.74201	1.31311	3.59392	0.846621	1.24938	-0.367016	-0.415148	-2.19933	-2.37576	1.62813	1.44108	-0.871427	-1.17078	0.316606	2.37903	3.82746	3.81684	1.3279	1.20498	2.51593
SMAC_00148		no		1	complement(608102..609773)	608102	1672	complement(608102..609773)	1672	296	311	1065	355	NCU00060	Expect = 3e-129	>ref|XP_955803.1| hypothetical protein NCU00060 [Neurospora crassa OR74A]	[Neurospora crassa OR74A]	Expect = 2e-126	>sp|O14097.1|YERE_SCHPO RecName: Full=WW domain-containing protein C2F3.14c	Expect = 8e-010	no hits above threshold	nucl 15.5, cyto_nucl 10, cyto 3.5, mito 3, plas 2	NA	NA	NA	37.8771	32.5554	42.54	25.082	21.0492	61.0364	53.2968	-0.512422	-0.134098	0.183078	0.133118	0.0218836	-0.148664	-0.241273	-0.430831	0.865488	0.562894	0.403153	2.47115	-0.263156	-0.282167	0.843605	0.711558	0.381269
SMAC_00149		no		1	611483..612852	611483	1370	611483..612852	1370	38	201	1131	377	NCU00061	Expect = 1e-180	>ref|XP_956371.2| hypothetical protein NCU00061 [Neurospora crassa OR74A]	[Neurospora crassa OR74A]	Expect = 6e-178	>sp|O14412.1|GUB_ORPSP RecName: Full=Beta-glucanase; AltName: Full=1,3-1,4-beta-D-glucan	Expect = 4e-007	Glyco_hydro_16	plas 7, mito 6, extr 4, cyto 3.5, cyto_nucl 3, golg 3, nucl 1.5	GO:0005975, carbohydrate metabolic process	NA	GO:0004553, hydrolase activity, hydrolyzing O-glycosyl compounds	8.0326	11.864	8.46785	32.3364	10.8727	11.0689	17.257	0.264077	0.657704	0.0871784	0.0451354	2.60582	2.48643	1.02553	0.864533	0.633626	0.342919	0.981906	3.07962	-1.58029	-1.62189	-1.97219	-2.14351	-1.62391
SMAC_00150		no		1	623981..629114	623981	5134	join(623981..625068,625316..626438,626551..627529,627588..627961,628023..629114)	4656	1468	1044	2391	797	NCU00064	Expect = 0.0	>ref|XP_956374.1| hypothetical protein NCU00064 [Neurospora crassa OR74A]	[Neurospora crassa OR74A]	Expect = 0.0	>sp|P53858.1|BNI4_YEAST RecName: Full=Protein BNI4	Expect = 3e-015	no hits above threshold	nucl 16, cyto_nucl 10.833, mito 7.5, cyto_mito 6.166	NA	NA	NA	14.4106	18.3225	15.2591	330.065	197.698	156.986	175.016	0.0599164	0.421759	0.0938921	0.0470777	5.08217	4.96515	4.33557	4.18273	3.55801	3.35393	3.4836	5.57692	-0.7466	-0.78242	-1.52416	-1.61122	-1.59857
SMAC_00151		no		1	630194..632351	630194	2158	join(630194..630382,630476..631367,631441..632351)	1992	0	147	1845	615	NCU00065	Expect = 0.0	>ref|XP_956375.2| hypothetical protein NCU00065 [Neurospora crassa OR74A]	[Neurospora crassa OR74A]	Expect = 0.0	>sp|P53759.1|DUS1_YEAST RecName: Full=tRNA-dihydrouridine synthase 1	Expect = 3e-089	Dus	mito 9, cyto 8.5, cyto_nucl 7, nucl 4.5, extr 2	GO:0002943, tRNA dihydrouridine synthesis; GO:0008033, tRNA processing; GO:0055114, oxidation-reduction process	NA	GO:0003824, catalytic activity; GO:0017150, tRNA dihydrouridine synthase activity; GO:0050660, flavin adenine dinucleotide binding	12.4373	19.2431	7.80512	6.30748	4.05952	15.0768	16.3924	0.330622	0.722061	-0.653656	-0.711144	-0.374543	-0.548281	-0.988436	-1.18314	0.482652	0.115233	0.288157	2.36731	-0.613893	-0.634863	0.857195	0.663514	0.6627
SMAC_00152		no		1	complement(632454..635734)	632454	3281	complement(632454..635734)	3281	0	266	3015	1005	NCU00066	Expect = 0.0	>sp|Q7RX84.1|CWC22_NEUCR RecName: Full=Pre-mRNA-splicing factor cwc-22	not specified	Expect = 0.0	>sp|Q7RX84.1|CWC22_NEUCR RecName: Full=Pre-mRNA-splicing factor cwc-22	Expect = 0.0	MIF4G,MA3	nucl 21.5, cyto_nucl 14, cyto 5.5	NA	NA	GO:0003723, RNA binding	11.5587	13.7986	9.31535	4.25813	8.18926	4.72908	10.5425	-0.0304022	0.343653	-0.290196	-0.341242	-0.82479	-1.01885	0.110904	-0.116458	-1.0835	-1.43429	-0.218202	1.84442	0.935694	0.902392	-0.258711	-0.415445	0.606588
SMAC_00153		no		1	636313..637301	636313	989	join(636313..636408,636513..636593,636763..637301)	716	93	377	246	82	NCU00067	Expect = 7e-031	>gb|EFX00139.1| dolichol phosphate-mannose biosynthesis regulatory protein [Grosmannia	[Grosmannia	Expect = 7e-025	>sp|Q556K9.1|DPM2_DICDI RecName: Full=Dolichol phosphate-mannose biosynthesis regulatory	Expect = 2e-010	DPM2,PIG-P	plas 12, mito 10, E.R. 5, cyto_mito 5, mito_nucl 5	GO:0009059, macromolecule biosynthetic process	GO:0030176, integral component of endoplasmic reticulum membrane	NA	223.747	264.399	325.079	66.9291	124.975	134.871	210.793	-0.0537259	0.348237	0.545479	0.516119	-1.12601	-1.29876	-0.242309	-0.433597	-0.531139	-0.872435	-0.171208	1.89988	0.883701	0.865167	0.594871	0.426329	0.954803
SMAC_00154		no		1	complement(637409..640769)	637409	3361	complement(637409..640769)	3361	0	331	3030	1010	NCU00068	Expect = 0.0	>ref|XP_956378.2| hypothetical protein NCU00068 [Neurospora crassa OR74A]	[Neurospora crassa OR74A]	Expect = 0.0	No hits found		no hits above threshold	nucl 14.5, cyto_nucl 11.5, cyto 7.5, mito 3	NA	NA	NA	14.2645	16.2352	14.3522	55.209	42.3512	68.8351	45.8724	-0.096924	0.274585	0.034782	-0.0186911	2.53313	2.37761	2.16723	1.99956	2.43754	2.1513	1.59499	3.66944	-0.365905	-0.378046	-0.0955947	-0.226307	-0.938139
SMAC_00155		no		1	complement(646887..647862)	646887	976	complement(join(646887..647399,647486..647862))	890	136	79	675	225	NCU11827	Expect = 9e-057	>ref|XP_001221877.1| predicted protein [Chaetomium globosum CBS 148.51]	[Chaetomium globosum CBS 148.51]	Expect = 6e-022	No hits found		no hits above threshold	cyto 11, nucl 9, pero 5	NA	NA	NA	1.07111	1.88287	3.02764	10.4924	14.0556	13.8086	7.09325	0.492029	0.857917	1.48159	1.44399	3.83386	3.68461	4.24602	4.08984	3.80339	3.51779	2.59187	4.65869	0.412162	0.405232	-0.0304704	-0.166813	-1.24199
SMAC_00156		no	N-terminus not complete	1	complement(648006..649648)	648006	1643	complement(join(648006..648640,648761..649648))	1523	0	488	1035	345	NCU00070	Expect = 2e-068	>ref|XP_956380.1| hypothetical protein NCU00070 [Neurospora crassa OR74A]	[Neurospora crassa OR74A]	Expect = 2e-109	>sp|Q6BNL6.1|YNG2_DEBHA RecName: Full=Chromatin modification-related protein YNG2; AltName:	Expect = 4e-007	PHD	nucl 23, cyto_nucl 14.5	NA	NA	NA	9.87478	13.6142	10.7697	113.057	103.485	82.8697	103.13	0.174489	0.542248	0.150381	0.112407	4.08858	3.94664	3.9695	3.79742	3.23968	2.94225	3.28462	5.37157	-0.119081	-0.14922	-0.848901	-1.00439	-0.803967
SMAC_00157		no		1	complement(649932..652030)	649932	2099	complement(join(649932..650051,650105..652030))	2046	272	55	1719	573	NCU00070	Expect = 0.0	>ref|XP_956380.1| hypothetical protein NCU00070 [Neurospora crassa OR74A]	[Neurospora crassa OR74A]	Expect = 0.0	No hits found		no hits above threshold	nucl 20, mito 4, cyto 2	NA	NA	NA	6.21739	7.86742	6.8817	1.00351	0.437928	0.620191	0.286659	0.0517477	0.431412	0.167129	0.104271	-1.9912	-2.18472	-3.16444	-3.4182	-3.06611	-3.42533	-4.39423	-2.44258	-1.17323	-1.23348	-1.07491	-1.2406	-2.40303
SMAC_00158		no		1	complement(652615..654292)	652615	1678	complement(join(652615..653305,653389..653487,653594..653647,653741..654292))	1396	265	564	567	189	NCU00071	Expect = 5e-093	>ref|XP_956381.2| hypothetical protein NCU00071 [Neurospora crassa OR74A]	[Neurospora crassa OR74A]	Expect = 1e-085	No hits found		DUF583	cyto_nucl 13.5, nucl 12, cyto 11	NA	NA	NA	79.8156	44.3209	39.7629	52.7535	338.516	498.905	22.1426	-1.02299	-0.801141	-0.888185	-1.04081	-0.000951778	-0.178012	2.43053	2.4676	2.48624	2.59633	-1.69903	0.132198	2.43148	2.64561	2.48719	2.77434	-1.69808
SMAC_00159		no		1	complement(656560..658487)	656560	1928	complement(join(656560..657384,657475..657556,657713..658487))	1682	407	147	1128	376	NCU00072	Expect = 0.0	>ref|XP_956382.1| hypothetical protein NCU00072 [Neurospora crassa OR74A]	[Neurospora crassa OR74A]	Expect = 0.0	No hits found		no hits above threshold	plas 15, extr 4, E.R. 4, vacu 4	NA	NA	NA	30.6014	37.7485	31.5878	27.5024	25.9144	38.5081	32.961	0.00967156	0.38819	0.057481	0.010651	0.450768	0.283945	0.36292	0.17401	0.523342	0.186754	0.0145474	2.08418	-0.0878475	-0.109935	0.0725737	-0.0971914	-0.43622
SMAC_00160		no		1	complement(661598..663831)	661598	2234	complement(join(661598..662847,662983..663566,663671..663831))	1995	146	403	1446	482	NCU00073	Expect = 0.0	>ref|XP_956383.2| hypothetical protein NCU00073 [Neurospora crassa OR74A]	[Neurospora crassa OR74A]	Expect = 0.0	No hits found		no hits above threshold	nucl 18, mito 7	NA	NA	GO:0046872, metal ion binding	65.0114	62.0195	51.1263	55.0379	20.3716	36.0982	42.2929	-0.35442	0.023517	-0.333002	-0.38137	0.368098	0.195148	-1.05943	-1.25855	-0.6643	-0.973419	-0.690736	1.35743	-1.42752	-1.4537	-1.0324	-1.16857	-1.05883
SMAC_00161		no		1	671148..672313	671148	1166	join(671148..671516,671635..672313)	1048	276	223	549	183	NCU00074	Expect = 5e-071	>ref|XP_956384.1| hypothetical protein NCU00074 [Neurospora crassa OR74A]	[Neurospora crassa OR74A]	Expect = 1e-067	No hits found		DUF3602	mito 15, nucl 8.5, cyto_nucl 7.5, cyto 3.5	NA	NA	NA	43.4444	44.8754	49.557	53.9307	38.0797	31.6533	56.3598	-0.253495	0.142282	0.192147	0.16781	0.898998	0.755039	0.400577	0.211628	-0.297086	-0.561634	0.280731	2.35962	-0.498421	-0.543411	-1.19608	-1.31667	-0.618267
SMAC_00162		no		1	673243..674790	673243	1548	join(673243..673505,673684..673811,674115..674790)	1067	215	537	315	105	NCU00075	Expect = 3e-054	>ref|XP_956385.1| hypothetical protein NCU00075 [Neurospora crassa OR74A]	[Neurospora crassa OR74A]	Expect = 2e-050	>sp|Q7RX75.1|TIM14_NEUCR RecName: Full=Mitochondrial import inner membrane translocase	Expect = 1e-051	DnaJ,Pam16	mito 11, cyto 6, mito_nucl 6, extr 4, E.R. 4	NA	NA	NA	66.2632	91.4721	55.9934	26.4214	36.2344	46.9029	40.8198	0.166144	0.569023	-0.235315	-0.276195	-0.721299	-0.888944	-0.276841	-0.475231	-0.321844	-0.62686	-0.787629	1.28072	0.444458	0.413713	0.399455	0.262084	-0.0663301
SMAC_00163		no		1	complement(674857..677576)	674857	2720	complement(join(674857..675281,675343..675738,675822..676562,676621..676673,676730..677161,677347..677576))	2277	445	256	1761	587	NCU00076	Expect = 0.0	>gb|ABQ45366.1| QDE-2-interacting protein [Neurospora crassa]	[Neurospora crassa]	Expect = 0.0	>sp|O14041.1|YEY8_SCHPO RecName: Full=Uncharacterized nucleoloar protein C2C4.08	Expect = 7e-012	no hits above threshold	nucl 13.5, cyto_nucl 12, cyto 9.5, pero 2	NA	NA	GO:0003676, nucleic acid binding	20.9651	16.3668	68.1454	42.7992	10.0548	41.7476	27.5626	-0.651408	-0.263107	1.68251	1.67001	1.59615	1.45654	-0.456561	-0.639075	1.14021	0.89179	0.291687	2.37637	-2.05272	-2.09561	-0.45594	-0.564749	-1.30447
SMAC_00164		no		1	complement(678060..681007)	678060	2948	complement(join(678060..678505,678564..679257,679311..679708,679768..680283,680334..680394,680455..681007))	2668	59	434	2175	725	NCU00077	Expect = 0.0	>sp|Q7RX73.2|KU80_NEUCR RecName: Full=ATP-dependent DNA helicase II subunit 2; AltName:	not specified	Expect = 0.0	>sp|Q7RX73.2|KU80_NEUCR RecName: Full=ATP-dependent DNA helicase II subunit 2; AltName:	Expect = 0.0	Ku,Ku_N,Ku_PK_bind	cyto 14.5, cyto_nucl 13, nucl 8.5, mito 2, E.R. 2	GO:0000723, telomere maintenance; GO:0006303, double-strand break repair via nonhomologous end joining; GO:0006310, DNA recombination; GO:0032508, DNA duplex unwinding	GO:0005634, nucleus; GO:0043564, Ku70:Ku80 complex	GO:0003677, DNA binding; GO:0003684, damaged DNA binding; GO:0004003, ATP-dependent DNA helicase activity; GO:0016817, hydrolase activity, acting on acid anhydrides; GO:0042162, telomeric DNA binding	16.4973	27.7481	14.9724	31.555	25.029	31.0786	40.9074	0.455305	0.831205	-0.130073	-0.179231	1.54433	1.37699	1.20477	1.02026	1.09307	0.788122	1.22107	3.28523	-0.339553	-0.356725	-0.451256	-0.588865	-0.323261
SMAC_00165		no		1	681767..683197	681767	1431	join(681767..682061,682237..683197)	1256	48	794	414	138	NCU00078	Expect = 3e-070	>ref|XP_956388.1| hypothetical protein NCU00078 [Neurospora crassa OR74A]	[Neurospora crassa OR74A]	Expect = 2e-067	>sp|Q06089.2|YP098_YEAST RecName: Full=Uncharacterized mitochondrial outer membrane protein	Expect = 9e-009	no hits above threshold	extr 14, mito 6, cyto 3, E.R. 3, mito_nucl 3	NA	NA	NA	51.1604	46.5939	54.2417	78.0457	27.2389	52.7065	25.6008	-0.423015	-0.0348474	0.088346	0.0567922	1.17225	1.04468	-0.305672	-0.497423	0.159686	-0.0189588	-1.06589	0.986802	-1.47792	-1.5421	-1.01256	-1.06364	-2.23814
SMAC_00166		no		1	complement(683248..683986)	683248	739	complement(683248..683986)	739	52	0	687	229	NCU00079	Expect = 5e-047	>ref|XP_956389.1| hypothetical protein NCU00079 [Neurospora crassa OR74A]	[Neurospora crassa OR74A]	Expect = 1e-044	No hits found		no hits above threshold	nucl 21, cyto_nucl 14.5, cyto 4	NA	NA	NA	2.86289	15.3608	2.81524	0.534968	0.460479	1.77473	0.93587	1.96283	2.50595	-0.031114	-0.0526515	-1.64651	-1.93896	-1.86654	-2.25918	-0.497779	-0.761173	-1.50191	0.390639	-0.220035	-0.320219	1.14873	1.17779	0.144601
SMAC_00167		no		1	complement(685126..687189)	685126	2064	complement(join(685126..686202,686263..686551,686615..687189))	1941	197	646	1098	366	NCU00080	Expect = 9e-124	>ref|XP_001908296.1| hypothetical protein [Podospora anserina S mat+]	[Podospora anserina S mat+]	Expect = 3e-139	>sp|O74507.1|YJD4_SCHPO RecName: Full=Uncharacterized protein C594.04c	Expect = 6e-064	DUF1295	plas 19, E.R. 6	NA	NA	NA	59.1843	50.3821	63.5099	203.296	37.8093	325.927	108.878	-0.526895	-0.13676	0.104095	0.0736069	2.35929	2.23724	-0.0522638	-0.247952	2.55839	2.38125	0.775415	2.86329	-2.41155	-2.48519	0.199106	0.144013	-1.58387
SMAC_00168	putative top3	putative TOP3 protein		1	688133..690137	688133	2005	join(688133..688249,688331..688509,688573..688742,688792..690137)	1812	0	0	1812	604	NCU00081	Expect = 0.0	>ref|XP_956391.2| hypothetical protein NCU00081 [Neurospora crassa OR74A]	[Neurospora crassa OR74A]	Expect = 0.0	>sp|O60126.2|TOP3_SCHPO RecName: Full=DNA topoisomerase 3; AltName: Full=DNA topoisomerase	Expect = 5e-164	Topoisom_bac,Toprim	cyto 11, cysk 6, cyto_pero 6, nucl 4	GO:0006265, DNA topological change	GO:0005694, chromosome	GO:0003677, DNA binding; GO:0003916, DNA topoisomerase activity; GO:0003917, DNA topoisomerase type I activity; GO:0016853, isomerase activity	3.03454	3.50719	3.73925	2.16028	1.85514	6.20926	3.61043	-0.100491	0.304414	0.296586	0.277705	0.0992263	-0.048754	-0.102395	-0.238775	1.16955	0.91055	0.165504	2.23464	-0.201621	-0.190021	1.07032	0.959304	0.0662782
SMAC_00169		no		1	699333..701440	699333	2108	join(699333..699499,700000..701440)	1608	705	314	1089	363	NCU00083	Expect = 5e-159	>ref|XP_956393.2| hypothetical protein NCU00083 [Neurospora crassa OR74A]	[Neurospora crassa OR74A]	Expect = 4e-158	>sp|Q750U1.1|STB3_ASHGO RecName: Full=Protein STB3	Expect = 2e-011	Stb3	nucl 13, mito 7, cyto 6	NA	NA	NA	22.0896	21.9371	22.0231	3.02115	1.12713	1.49315	2.40408	-0.299151	0.0586317	0.00650389	-0.027856	-2.1827	-2.40021	-3.60838	-3.90466	-3.59784	-4.05201	-3.2105	-1.21723	-1.42567	-1.50445	-1.41513	-1.6518	-1.0278
SMAC_00170		no		1	complement(704967..707959)	704967	2993	complement(704967..707959)	2993	9	329	2655	885	NCU00084	Expect = 1e-123	>ref|XP_957208.1| hypothetical protein NCU00084 [Neurospora crassa OR74A]	[Neurospora crassa OR74A]	Expect = 0.0	No hits found		no hits above threshold	mito 22, cyto_nucl 3.5, nucl 3	NA	NA	NA	1.85952	1.32421	1.59425	3.65005	5.64126	9.62108	7.03225	-0.776712	-0.407451	-0.204957	-0.261969	1.56505	1.41147	2.18005	1.99702	2.52312	2.24829	1.79331	3.88499	0.614995	0.58555	0.958067	0.836823	0.228257
SMAC_00172		no		1	complement(708537..711969)	708537	3433	complement(708537..711969)	3433	303	349	2781	927	NCU00085	Expect = 0.0	>ref|XP_957209.1| hypothetical protein NCU00085 [Neurospora crassa OR74A]	[Neurospora crassa OR74A]	Expect = 0.0	No hits found		no hits above threshold	nucl 21.5, cyto_nucl 12, mito 4	NA	NA	NA	3.32669	2.19991	3.92405	8.69854	4.68924	13.6961	11.177	-0.860416	-0.511134	0.259126	0.204935	1.94405	1.8135	1.07417	0.882903	2.12492	1.96147	1.60351	3.71057	-0.869879	-0.930593	0.180868	0.147976	-0.340541
SMAC_00173		no		1	717423..718948	717423	1526	join(717423..718158,718266..718948)	1419	0	288	1131	377	NCU00086	Expect = 8e-169	>ref|XP_957210.1| hypothetical protein NCU00086 [Neurospora crassa OR74A]	[Neurospora crassa OR74A]	Expect = 0.0	>sp|Q6FLP9.1|DCW1_CANGA RecName: Full=Mannan endo-1,6-alpha-mannosidase DCW1; AltName:	Expect = 2e-015	Glyco_hydro_76,Glyco_hydro_88	extr 26	GO:0008152, metabolic process	NA	GO:0003824, catalytic activity	1.00057	1.64027	1.84987	9.57053	10.4428	68.8758	16.4159	0.408715	0.824515	0.858453	0.845358	3.73867	3.66306	3.86327	3.75965	6.14921	5.9172	3.85132	6.0046	0.124603	0.096586	2.41054	2.25414	0.11265
SMAC_00174		no		1	complement(719126..720470)	719126	1345	complement(719126..720470)	1345	8	551	786	262	NCU00087	Expect = 6e-140	>ref|XP_957211.1| hypothetical protein NCU00087 [Neurospora crassa OR74A]	[Neurospora crassa OR74A]	Expect = 1e-137	>sp|O74455.1|6PGL_SCHPO RecName: Full=Probable 6-phosphogluconolactonase; Short=6PGL	Expect = 3e-065	no hits above threshold	cyto 12, cyto_mito 9.833, cyto_nucl 6.833, mito 6.5, extr 6	GO:0005975, carbohydrate metabolic process; GO:0006098, pentose-phosphate shunt	NA	GO:0017057, 6-phosphogluconolactonase activity	26.9412	26.1857	17.2026	13.9609	30.2094	29.3051	41.7848	-0.33239	0.0550446	-0.636154	-0.670496	-0.339088	-0.499212	0.756465	0.564471	0.269716	0.0335881	0.544026	2.61804	1.09555	1.06368	0.608804	0.5328	0.883114
SMAC_00175		no		1	complement(722187..723323)	722187	1137	complement(722187..723323)	1137	0	0	1137	379	NCU09213	Expect = 1e-040	>ref|XP_959157.1| hypothetical protein NCU09213 [Neurospora crassa OR74A]	[Neurospora crassa OR74A]	Expect = 5e-036	No hits found		no hits above threshold	extr 22, nucl 3	NA	NA	NA	32.0647	35.6007	30.4005	98.111	515.646	26.4656	36.7786	-0.128754	0.245645	-0.0706731	-0.118127	2.19988	2.05186	4.55905	4.47869	-0.0943174	-0.395041	0.116363	2.17359	2.35916	2.42683	-2.2942	-2.4469	-2.08352
SMAC_00176		no		1	complement(724405..727971)	724405	3567	complement(join(724405..725890,725952..726196,726373..726426,726540..727027,727157..727971))	3088	775	414	1899	633	NCU09212	Expect = 0.0	>ref|XP_959156.1| hypothetical protein NCU09212 [Neurospora crassa OR74A]	[Neurospora crassa OR74A]	Expect = 0.0	>sp|O94547.1|SRK1_SCHPO RecName: Full=Serine/threonine-protein kinase srk1; AltName:	Expect = 7e-141	Pkinase,Pkinase_Tyr	mito 8, nucl 7.5, cyto_nucl 7, cyto 5.5, pero 5	GO:0006468, protein phosphorylation	NA	GO:0004672, protein kinase activity; GO:0004674, protein serine/threonine kinase activity; GO:0005524, ATP binding; GO:0016772, transferase activity, transferring phosphorus-containing groups	33.8389	35.085	50.0702	45.4905	16.0959	112.095	34.5407	-0.238133	0.148831	0.550455	0.540035	0.993608	0.8639	-0.458156	-0.66672	1.79793	1.67267	-0.0647246	2.01097	-1.45176	-1.53062	0.804321	0.808765	-1.05833
SMAC_00177		no		1	731855..735734	731855	3880	join(731855..731893,731949..732604,732665..733573,733682..734902,735071..735734)	3489	0	0	3489	1163	NCU09211	Expect = 0.0	>emb|CAD79665.1| conserved hypothetical protein [Neurospora crassa]	[Neurospora crassa]	Expect = 0.0	>sp|O74465.1|HRR1_SCHPO RecName: Full=Helicase required for RNAi-mediated heterochromatin	Expect = 5e-122	no hits above threshold	nucl 12.5, cyto_nucl 11, cyto 8.5, mito 3, pero 3	NA	NA	NA	0.186615	0.644372	0.291174	0.161873	0.0767616	0.257138	0.0165541	1.42858	1.87927	0.627401	0.586871	0.383992	0.199484	-0.568129	-0.745757	0.593714	0.377903	-3.19282	-1.42622	-0.952121	-0.945241	0.209722	0.178419	-3.57681
SMAC_00178		no		1	complement(736720..739336)	736720	2617	complement(736720..739336)	2617	41	479	2097	699	NCU09208	Expect = 0.0	>ref|XP_959152.1| hypothetical protein NCU09208 [Neurospora crassa OR74A]	[Neurospora crassa OR74A]	Expect = 0.0	>sp|O60097.1|SPT8_SCHPO RecName: Full=Transcription factor spt8	Expect = 1e-051	WD40	nucl 14.5, cyto_nucl 13.5, cyto 7.5, pero 4	GO:0051013, microtubule severing	GO:0008352, katanin complex	GO:0008017, microtubule binding	4.79254	7.43484	6.05412	4.43056	6.66299	9.07254	9.39087	0.339587	0.73154	0.342444	0.306787	0.510665	0.357496	1.07237	0.912451	1.08705	0.805235	0.86907	2.94319	0.561704	0.554955	0.57639	0.447739	0.358405
SMAC_00179		no		1	complement(739735..742605)	739735	2871	complement(join(739735..742115,742226..742285,742370..742605))	2677	115	339	2223	741	NCU09207	Expect = 0.0	>ref|XP_959151.1| hypothetical protein NCU09207 [Neurospora crassa OR74A]	[Neurospora crassa OR74A]	Expect = 0.0	>sp|O74852.1|YQ92_SCHPO RecName: Full=Uncharacterized MFS-type transporter C18.02	Expect = 8e-006	MFS_1	plas 16, extr 5, E.R. 4	GO:0055085, transmembrane transport	GO:0016021, integral component of membrane	NA	6.66323	7.70587	7.94199	340.503	93.2209	122.229	150.57	-0.0901813	0.27515	0.264138	0.217305	6.24137	6.11837	4.37186	4.21016	4.31819	4.09126	4.36322	6.46496	-1.86951	-1.90822	-1.92318	-2.02711	-1.87814
SMAC_00180		no		1	complement(744459..746540)	744459	2082	complement(join(744459..746381,746445..746540))	2019	0	147	1872	624	NCU09798	Expect = 6e-073	>gb|EFQ25917.1| GMC oxidoreductase [Glomerella graminicola M1.001]	[Glomerella graminicola M1.001]	Expect = 0.0	>sp|Q92452.1|GOX_TALFL RecName: Full=Glucose oxidase; AltName: Full=Beta-D-glucose:oxygen	Expect = 1e-060	GMC_oxred_N,GMC_oxred_C,DAO	extr 20, cyto 4.5, cyto_mito 4	GO:0006066, alcohol metabolic process; GO:0055114, oxidation-reduction process	NA	GO:0008812, choline dehydrogenase activity; GO:0016614, oxidoreductase activity, acting on CH-OH group of donors; GO:0050660, flavin adenine dinucleotide binding	87.291	58.5303	195.576	38.7839	8.35258	10.7134	10.5264	-0.857748	-0.520189	1.14716	1.12613	-0.504126	-0.692967	-2.71106	-2.9959	-2.77013	-3.16069	-3.06814	-1.08058	-2.20693	-2.30294	-2.266	-2.46772	-2.56401
SMAC_00181		no		1	complement(749351..751385)	749351	2035	complement(join(749351..751195,751259..751385))	1972	0	193	1779	593	NCU09206	Expect = 5e-161	>ref|XP_959150.1| hypothetical protein NCU09206 [Neurospora crassa OR74A]	[Neurospora crassa OR74A]	Expect = 3e-159	No hits found		no hits above threshold	nucl 21, mito 3, cyto 2	NA	NA	GO:0046872, metal ion binding	17.6665	31.6423	14.1499	11.1225	7.91839	14.3857	34.0808	0.54097	0.946926	-0.309555	-0.351752	-0.0243658	-0.192442	-0.541563	-0.723122	-0.110804	-0.432355	0.830714	2.91682	-0.517197	-0.53068	-0.086438	-0.239914	0.855079
SMAC_00182		no		1	complement(752414..755484)	752414	3071	complement(join(752414..753336,753404..753638,753696..753814,753877..755102,755221..755484))	2767	0	604	2163	721	NCU09205	Expect = 0.0	>ref|XP_959149.2| hypothetical protein NCU09205 [Neurospora crassa OR74A]	[Neurospora crassa OR74A]	Expect = 0.0	>sp|P28349.2|NIT4_NEUCR RecName: Full=Nitrogen assimilation transcription factor nit-4	Expect = 5e-069	Fungal_trans,Zn_clus	nucl 20, mito 3, cyto 2	GO:0006351, transcription, DNA-templated; GO:0006355, regulation of transcription, DNA-templated; GO:0006357, regulation of transcription from RNA polymerase II promoter; GO:0006366, transcription from RNA polymerase II promoter	GO:0005634, nucleus	GO:0000981, sequence-specific DNA binding RNA polymerase II transcription factor activity; GO:0003677, DNA binding; GO:0008270, zinc ion binding; GO:0046872, metal ion binding	7.25667	10.0019	7.96962	27.5556	8.73317	7.68574	6.60431	0.168159	0.553931	0.14475	0.108665	2.52047	2.39548	0.859109	0.67836	0.236466	0.00232087	-0.199391	1.8519	-1.66136	-1.71712	-2.284	-2.39316	-2.71986
SMAC_00183		no		1	757398..759754	757398	2357	join(757398..757506,757574..757622,757687..759754)	2226	38	226	1962	654	NCU00900	Expect = 0.0	>ref|XP_963817.1| hypothetical protein NCU00900 [Neurospora crassa OR74A]	[Neurospora crassa OR74A]	Expect = 0.0	No hits found		PPP4R2	cysk 12, nucl 9, cyto_nucl 8.5, cyto 6	NA	NA	NA	24.4164	30.6838	21.6146	12.5228	16.5128	8.95111	19.9844	0.0349754	0.412217	-0.160496	-0.207316	-0.345608	-0.51259	0.0417544	-0.140997	-1.27164	-1.55715	-0.371969	1.68936	0.387362	0.371593	-0.926037	-1.04455	-0.0263612
SMAC_00184	putative rad50	putative RAD50 protein		1	complement(760082..764135)	760082	4054	complement(join(760082..763863,763929..764135))	3989	0	35	3954	1318	NCU00901	Expect = 0.0	>ref|XP_963818.1| hypothetical protein NCU00901 [Neurospora crassa OR74A]	[Neurospora crassa OR74A]	Expect = 0.0	>sp|P12753.1|RAD50_YEAST RecName: Full=DNA repair protein RAD50; AltName: Full=153 kDa	Expect = 5e-161	Rad50_zn_hook,SMC_N	nucl 13.5, cyto_nucl 13.5, cyto 10.5	GO:0006281, DNA repair; GO:0090305, nucleic acid phosphodiester bond hydrolysis	GO:0030870, Mre11 complex	GO:0004518, nuclease activity; GO:0005524, ATP binding; GO:0008270, zinc ion binding	3.95561	7.60336	4.70572	1.7783	1.53173	0.913382	1.72788	0.644176	1.01971	0.259441	0.209842	-0.522179	-0.713041	-0.746708	-0.984474	-1.90544	-2.20213	-1.28008	0.766425	-0.224528	-0.271433	-1.38326	-1.48909	-0.757901
SMAC_00185	putative wc2	putative white collar 2 protein		1	766953..769290	766953	2338	join(766953..767154,767281..768556,768639..769290)	2130	82	473	1575	525	NCU00902	Expect = 0.0	>ref|XP_963819.2| zinc finger white collar 2 protein WC-2 [Neurospora crassa OR74A]	[Neurospora crassa OR74A]	Expect = 0.0	>sp|P78714.1|WC2_NEUCR RecName: Full=White collar 2 protein; Short=WC2	Expect = 0.0	GATA,PAS_3	nucl 8, mito 8, mito_nucl 8, cysk 7	GO:0006355, regulation of transcription, DNA-templated; GO:0007165, signal transduction	NA	GO:0003700, sequence-specific DNA binding transcription factor activity; GO:0004871, signal transducer activity; GO:0008270, zinc ion binding; GO:0043565, sequence-specific DNA binding	23.2294	28.118	28.1199	14.3977	8.42536	7.20943	16.1428	-0.0128126	0.355214	0.29095	0.245695	-0.063947	-0.240769	-0.847079	-1.06661	-1.48969	-1.81092	-0.605958	1.44959	-0.783132	-0.82584	-1.42574	-1.57015	-0.542011
SMAC_00186		no		1	771308..772708	771308	1401	join(771308..771493,771627..771710,771788..771970,772139..772708)	1023	107	166	750	250	NCU00903	Expect = 1e-070	>ref|XP_963820.1| hypothetical protein NCU00903 [Neurospora crassa OR74A]	[Neurospora crassa OR74A]	Expect = 2e-066	No hits found		no hits above threshold	nucl 14.5, cyto_nucl 12.5, cyto 7.5, mito 5	NA	NA	NA	489.849	360.894	481.92	522.507	577.298	187.388	361.05	-0.736032	-0.335928	-0.0174232	-0.0451119	0.67708	0.535008	0.817892	0.646936	-1.1826	-1.53107	-0.53665	1.54438	0.140812	0.111928	-1.85968	-2.06608	-1.21373
SMAC_00187		no		1	complement(772825..775077)	772825	2253	complement(join(772825..773049,773133..774583,774661..775077))	2093	173	132	1788	596	NCU00904	Expect = 0.0	>ref|XP_963821.1| D-lactate dehydrogenase, mitochondrial precursor [Neurospora	[Neurospora	Expect = 0.0	>sp|Q12627.2|DLD1_KLULA RecName: Full=D-lactate dehydrogenase [cytochrome], mitochondrial;	Expect = 2e-141	FAD-oxidase_C,FAD_binding_4	mito 21, plas 3, cyto 2	GO:0055114, oxidation-reduction process	NA	GO:0003824, catalytic activity; GO:0008762, UDP-N-acetylmuramate dehydrogenase activity; GO:0016491, oxidoreductase activity; GO:0016614, oxidoreductase activity, acting on CH-OH group of donors; GO:0050660, flavin adenine dinucleotide binding	73.8179	56.1987	58.9497	10.786	8.2044	18.4718	15.6939	-0.681886	-0.293834	-0.310172	-0.347991	-2.1688	-2.35338	-2.53193	-2.76465	-1.80428	-2.10389	-2.30234	-0.253495	-0.363128	-0.411274	0.364516	0.24949	-0.133543
SMAC_00188		no		1	complement(776113..778668)	776113	2556	complement(join(776113..777185,777284..777421,777538..778039,778146..778248,778349..778668))	2136	189	126	1821	607	NCU00905	Expect = 0.0	>ref|XP_963822.1| hypothetical protein NCU00905 [Neurospora crassa OR74A]	[Neurospora crassa OR74A]	Expect = 0.0	>sp|C1D1L2.1|GATA_DEIDV RecName: Full=Glutamyl-tRNA(Gln) amidotransferase subunit A;	Expect = 6e-030	Amidase	mito 17.5, cyto_mito 11, cyto 3.5, nucl 2, pero 2	GO:0008152, metabolic process	NA	GO:0016884, carbon-nitrogen ligase activity, with glutamine as amido-N-donor	32.11	41.246	53.4202	0.965671	10.3012	6.87189	11.0163	0.0739357	0.437725	0.753154	0.690007	-4.3875	-4.59904	-1.02352	-1.26157	-2.01509	-2.36557	-1.61286	0.432062	3.36397	3.33747	2.37241	2.23346	2.77464
SMAC_00189		no		1	complement(779613..782399)	779613	2787	complement(779613..782399)	2787	662	628	1497	499	NCU00906	Expect = 0.0	>ref|XP_963823.1| hypothetical protein NCU00906 [Neurospora crassa OR74A]	[Neurospora crassa OR74A]	Expect = 0.0	No hits found		no hits above threshold	nucl 17, cyto_nucl 11.5, mito 6, cyto 4	NA	NA	NA	2.75081	3.18039	2.95725	55.1221	15.0667	27.2086	13.6591	-0.0972012	0.261158	0.113064	0.0698121	4.90338	4.7695	3.03899	2.86623	3.45964	3.19609	2.2117	4.2957	-1.86438	-1.90327	-1.44374	-1.57341	-2.69168
SMAC_00190		no		1	803254..806749	803254	3496	join(803254..804016,804089..804964,805151..805445,805513..806749)	3171	677	961	1533	511	NCU00911	Expect = 0.0	>ref|XP_963800.1| hypothetical protein NCU00911 [Neurospora crassa OR74A]	[Neurospora crassa OR74A]	Expect = 0.0	>sp|Q5X9A9.1|HASA_STRP6 RecName: Full=Hyaluronan synthase; AltName: Full=Hyaluronate	Expect = 2e-006	no hits above threshold	plas 15, mito 5, pero 4, golg 2	NA	NA	NA	23.5875	23.7291	7.43325	2.28214	4.42037	2.93059	13.4012	-0.280994	0.107728	-1.62926	-1.68874	-2.74997	-2.95058	-1.78445	-1.9843	-2.78513	-3.12707	-0.885637	1.17178	0.965528	0.966284	-0.035155	-0.176489	1.86434
SMAC_00191		no		1	821355..823267	821355	1913	join(821355..821670,821772..823267)	1812	202	98	1512	504	NCU00913	Expect = 0.0	>ref|XP_963720.1| hypothetical protein NCU00913 [Neurospora crassa OR74A]	[Neurospora crassa OR74A]	Expect = 0.0	>sp|Q7SCL1.1|GWT1_NEUCR RecName: Full=GPI-anchored wall transfer protein 1	Expect = 0.0	GWT1	plas 20, E.R. 6	GO:0006506, GPI anchor biosynthetic process	GO:0005783, endoplasmic reticulum; GO:0005789, endoplasmic reticulum membrane; GO:0016020, membrane; GO:0016021, integral component of membrane	GO:0016740, transferase activity; GO:0016746, transferase activity, transferring acyl groups	29.0149	23.8811	24.6905	24.6275	63.5762	41.6311	61.059	-0.564289	-0.189725	-0.212539	-0.265545	0.382754	0.212878	1.72035	1.51948	0.724762	0.363331	0.97714	3.04704	1.3376	1.3066	0.342008	0.150453	0.594386
SMAC_00192		no		1	827623..832728	827623	5106	join(827623..828892,828955..829548,829604..830472,830524..831115,831194..832728)	4860	265	1211	3384	1128	NCU00914	Expect = 0.0	>ref|XP_964740.1| hypothetical protein NCU00914 [Neurospora crassa OR74A]	[Neurospora crassa OR74A]	Expect = 0.0	>sp|Q01919.1|KIN4_YEAST RecName: Full=Serine/threonine-protein kinase KIN4	Expect = 1e-102	Pkinase,Pkinase_Tyr	nucl 23.5, cyto_nucl 13	GO:0006468, protein phosphorylation	NA	GO:0000166, nucleotide binding; GO:0004672, protein kinase activity; GO:0004674, protein serine/threonine kinase activity; GO:0005524, ATP binding; GO:0016772, transferase activity, transferring phosphorus-containing groups	6.17785	12.4359	6.07079	48.0293	36.7687	15.0313	25.2826	0.715445	1.09142	-0.00896348	-0.0588568	3.55724	3.40724	3.16104	2.99159	1.44471	1.17619	1.924	4.00533	-0.396196	-0.415648	-2.11253	-2.23105	-1.63324
SMAC_00193		no		1	833104..835297	833104	2194	join(833104..833586,833673..834387,834452..834651,834734..835297)	1962	109	86	1767	589	NCU00915	Expect = 0.0	>ref|XP_964741.1| aspartyl-tRNA synthetase [Neurospora crassa OR74A]	[Neurospora crassa OR74A]	Expect = 0.0	>sp|P04802.3|SYDC_YEAST RecName: Full=Aspartyl-tRNA synthetase, cytoplasmic; AltName:	Expect = 1e-124	tRNA-synt_2,tRNA_anti	cyto 19.5, cyto_nucl 12.5, nucl 4.5	GO:0006412, translation; GO:0006418, tRNA aminoacylation for protein translation; GO:0006422, aspartyl-tRNA aminoacylation	GO:0005737, cytoplasm	GO:0000166, nucleotide binding; GO:0003676, nucleic acid binding; GO:0004812, aminoacyl-tRNA ligase activity; GO:0004815, aspartate-tRNA ligase activity; GO:0005524, ATP binding; GO:0016874, ligase activity	96.2531	113.899	93.0185	3.60127	1.75771	4.80846	9.02138	-0.0512664	0.344782	-0.0385418	-0.077813	-4.0868	-4.29042	-5.08341	-5.30654	-4.0647	-4.46253	-3.44925	-1.42384	-0.996608	-1.01612	0.022095	-0.17211	0.637545
SMAC_00194		no		1	837187..840610	837187	3424	join(837187..838045,838360..838375,838439..838618,838674..838766,838819..839618,839759..840610)	2800	197	344	2259	753	NCU00916	Expect = 0.0	>emb|CAE81985.1| putative protein [Neurospora crassa]	[Neurospora crassa]	Expect = 0.0	>sp|Q99385.1|VCX1_YEAST RecName: Full=Vacuolar calcium ion transporter; AltName: Full=High	Expect = 3e-043	Na_Ca_ex	plas 17, E.R. 6, mito 1, cyto 1, golg 1, vacu 1, cyto_mito 1	GO:0055085, transmembrane transport	GO:0016020, membrane; GO:0016021, integral component of membrane	NA	19.4473	40.2045	25.9707	44.398	18.7835	30.4521	35.2307	0.755185	1.14279	0.429512	0.382269	1.80417	1.64385	0.554742	0.370175	0.79875	0.539809	0.767346	2.82963	-1.24942	-1.27368	-1.00542	-1.10404	-1.03682
SMAC_00195		no		1	840997..843788	840997	2792	join(840997..841112,841304..843788)	2601	0	0	2601	867	NCU00917	Expect = 0.0	>ref|XP_964743.1| hypothetical protein NCU00917 [Neurospora crassa OR74A]	[Neurospora crassa OR74A]	Expect = 0.0	No hits found		no hits above threshold	nucl 12.5, cyto_nucl 10.5, cyto 7.5, mito 3, pero 2	NA	NA	GO:0003677, DNA binding	3.5719	4.26494	3.36468	4.60617	10.4276	18.8611	4.81934	-0.0481562	0.337138	-0.0826149	-0.115047	0.976598	0.826713	2.12109	1.95808	2.56227	2.26574	0.341116	2.41525	1.14449	1.13136	1.58567	1.43902	-0.635482
SMAC_00196		no		1	844769..846359	844769	1591	844769..846359	1591	370	0	1221	407	NCU00918	Expect = 2e-148	>ref|XP_964744.1| hypothetical protein NCU00918 [Neurospora crassa OR74A]	[Neurospora crassa OR74A]	Expect = 1e-145	>sp|A7EQ00.1|SSH4_SCLS1 RecName: Full=Protein ssh4	Expect = 3e-007	no hits above threshold	mito 16, cyto 3, extr 3, nucl 2, pero 2	NA	NA	NA	24.9344	17.794	25.2139	22.9231	15.7214	28.9001	32.2565	-0.752507	-0.374856	0.0287839	-0.0184078	0.509682	0.349428	-0.0550303	-0.249681	0.375698	0.104582	0.260427	2.33904	-0.564712	-0.599109	-0.133984	-0.244846	-0.249255
SMAC_00198		no		1	complement(846693..849026)	846693	2334	complement(846693..849026)	2334	0	0	2334	778	NCU00919	Expect = 0.0	>ref|XP_964745.1| hypothetical protein NCU00919 [Neurospora crassa OR74A]	[Neurospora crassa OR74A]	Expect = 0.0	>sp|Q7SFC8.1|ROK1_NEUCR RecName: Full=ATP-dependent RNA helicase rok-1	Expect = 0.0	DEAD,Helicase_C,ResIII	nucl 12.5, mito_nucl 10.5, mito 7.5, cyto 7	GO:0006200, ATP catabolic process; GO:0008152, metabolic process	NA	GO:0003676, nucleic acid binding; GO:0004386, helicase activity; GO:0005524, ATP binding; GO:0008026, ATP-dependent helicase activity; GO:0016787, hydrolase activity	5.68676	11.2946	5.56883	1.83688	2.27027	5.19553	6.4362	0.686973	1.08631	-0.0256617	-0.0496639	-1.00749	-1.18431	-0.710505	-0.901445	0.0435417	-0.234844	0.0699379	2.15034	0.296985	0.282867	1.05103	0.949468	1.07743
SMAC_00199		no		1	complement(849449..852557)	849449	3109	complement(join(849449..850923,851016..852116,852194..852396,852456..852557))	2881	52	45	2784	928	NCU00920	Expect = 0.0	>ref|XP_964746.2| hypothetical protein NCU00920 [Neurospora crassa OR74A]	[Neurospora crassa OR74A]	Expect = 0.0	>sp|B0JSP4.1|SYI_MICAN RecName: Full=Isoleucyl-tRNA synthetase; AltName: Full=Isoleucine--tRNA	Expect = 8e-169	tRNA-synt_1,Anticodon_1,tRNA-synt_1g	mito 16, cyto 3, plas 3, extr 2, cyto_nucl 2, cyto_pero 2	GO:0006412, translation; GO:0006418, tRNA aminoacylation for protein translation; GO:0006428, isoleucyl-tRNA aminoacylation; GO:0006450, regulation of translational fidelity	GO:0005737, cytoplasm	GO:0000166, nucleotide binding; GO:0002161, aminoacyl-tRNA editing activity; GO:0004812, aminoacyl-tRNA ligase activity; GO:0004822, isoleucine-tRNA ligase activity; GO:0005524, ATP binding; GO:0016874, ligase activity	12.2032	15.1202	12.0411	1.30753	3.9682	11.2449	14.201	0.00898432	0.410247	-0.00759189	-0.0455373	-2.59178	-2.77246	-1.01414	-1.2003	0.0730077	-0.255938	0.126833	2.20532	1.57764	1.57216	2.66478	2.51652	2.71861
SMAC_00200		no		1	852827..855611	852827	2785	join(852827..853118,853220..855611)	2684	54	1664	966	322	NCU00921	Expect = 2e-151	>ref|XP_964747.1| hypothetical protein NCU00921 [Neurospora crassa OR74A]	[Neurospora crassa OR74A]	Expect = 1e-148	No hits found		no hits above threshold	nucl 18.5, cyto_nucl 10, mito 8	NA	NA	NA	9.64269	10.6461	12.4821	9.44851	6.71127	17.2709	10.6551	-0.151923	0.222368	0.384619	0.345339	0.578123	0.417076	0.0808996	-0.118639	0.976824	0.761561	0.0680406	2.13342	-0.497223	-0.535715	0.398702	0.344485	-0.510082
SMAC_00201		no		1	874430..876010	874430	1581	join(874430..874577,874770..875367,875450..876010)	1307	0	71	1236	412	NCU00923	Expect = 0.0	>ref|XP_964749.1| hypothetical protein NCU00923 [Neurospora crassa OR74A]	[Neurospora crassa OR74A]	Expect = 0.0	>sp|Q9UUA5.1|MTXL_SCHPO RecName: Full=Metaxin-like protein C409.19c	Expect = 2e-010	Tom37_C,Tom37	plas 12, cyto 6, nucl 3, E.R. 3, pero 2, mito_nucl 2	GO:0006626, protein targeting to mitochondrion	GO:0005741, mitochondrial outer membrane	NA	11.4468	19.9819	11.5207	17.7938	13.6654	15.0429	24.0047	0.507758	0.911667	0.0259652	-0.0247736	1.24858	1.09061	0.851051	0.688377	0.569409	0.275549	0.950315	3.04107	-0.397526	-0.402229	-0.679167	-0.815057	-0.298262
SMAC_00202		no		1	complement(877096..878601)	877096	1506	complement(join(877096..878304,878386..878601))	1425	62	79	1284	428	NCU00924	Expect = 0.0	>emb|CAE76579.1| related to cell division control protein CDC91 [Neurospora crassa]	[Neurospora crassa]	Expect = 0.0	>sp|Q9H490.3|PIGU_HUMAN RecName: Full=Phosphatidylinositol glycan anchor biosynthesis	Expect = 6e-069	PIG-U	plas 21, E.R. 4	GO:0006506, GPI anchor biosynthetic process	GO:0005789, endoplasmic reticulum membrane; GO:0016021, integral component of membrane	NA	35.7128	38.3306	37.972	62.0105	65.5022	59.2035	81.6189	-0.192919	0.195222	0.0968745	0.0611264	1.40331	1.24257	1.47265	1.2969	0.900171	0.614135	1.09688	3.17115	0.0693349	0.0543378	-0.503143	-0.628431	-0.306431
SMAC_00203		no		1	878966..881079	878966	2114	878966..881079	2114	31	97	1986	662	NCU00925	Expect = 0.0	>ref|XP_964751.1| hypothetical protein NCU00925 [Neurospora crassa OR74A]	[Neurospora crassa OR74A]	Expect = 0.0	>sp|Q7SFC2.1|PESC_NEUCR RecName: Full=Pescadillo homolog; AltName: Full=Nucleolar protein	Expect = 0.0	Pescadillo_N,BRCT	nucl 20, cyto 5	GO:0000463, maturation of LSU-rRNA from tricistronic rRNA transcript (SSU-rRNA, 5.8S rRNA, LSU-rRNA); GO:0000466, maturation of 5.8S rRNA from tricistronic rRNA transcript (SSU-rRNA, 5.8S rRNA, LSU-rRNA); GO:0006364, rRNA processing; GO:0042254, ribosome biogenesis; GO:0042273, ribosomal large subunit biogenesis	GO:0005634, nucleus; GO:0005654, nucleoplasm; GO:0005730, nucleolus; GO:0030687, preribosome, large subunit precursor	GO:0043021, ribonucleoprotein complex binding	38.6713	90.4712	29.4504	1.93819	5.64311	17.5106	17.4147	0.928096	1.31759	-0.379838	-0.424923	-3.6616	-3.85733	-2.16066	-2.36893	-0.95582	-1.27016	-1.22967	0.829054	1.50094	1.4884	2.70578	2.58718	2.43194
SMAC_00204		no		1	881451..883859	881451	2409	join(881451..881711,881768..882919,882957..883859)	2316	0	0	2316	772	NCU00926	Expect = 0.0	>ref|XP_964752.2| hypothetical protein NCU00926 [Neurospora crassa OR74A]	[Neurospora crassa OR74A]	Expect = 0.0	No hits found		RRN9	nucl 21.5, cyto_nucl 14, cyto 5.5	NA	NA	NA	1.24415	1.85012	0.865995	0.0880486	0.0905139	0.27283	0.519292	0.252094	0.671443	-0.500712	-0.553025	-2.97846	-3.20671	-2.85319	-3.17098	-1.87676	-2.27497	-1.31139	0.744389	0.125273	0.0357365	1.10169	0.931744	1.66707
SMAC_00205		putative probable kinesin-related protein bimC		1	complement(884955..889144)	884955	4190	complement(join(884955..886418,886475..888631,888686..889144))	4080	0	450	3630	1210	NCU00927	Expect = 0.0	>emb|CAE76576.1| probable kinesin-related protein bimC [Neurospora crassa]	[Neurospora crassa]	Expect = 0.0	>sp|P17120.2|BIMC_EMENI RecName: Full=Kinesin-like protein bimC	Expect = 0.0	Kinesin	nucl 23, mito 3	GO:0007018, microtubule-based movement; GO:0008152, metabolic process	GO:0005871, kinesin complex; GO:0005874, microtubule	GO:0000166, nucleotide binding; GO:0003777, microtubule motor activity; GO:0005524, ATP binding; GO:0008017, microtubule binding	4.91425	7.18439	4.38463	10.0804	7.99726	8.13721	19.8049	0.25201	0.630337	-0.15256	-0.19901	1.63067	1.4723	1.29576	1.08878	0.887838	0.627565	1.90619	3.98516	-0.33491	-0.383516	-0.742835	-0.844732	0.275519
SMAC_00206		no		1	890156..892341	890156	2186	890156..892341	2186	198	359	1629	543	NCU00928	Expect = 0.0	>ref|XP_964754.2| hypothetical protein NCU00928 [Neurospora crassa OR74A]	[Neurospora crassa OR74A]	Expect = 0.0	>sp|O08654.1|CP070_RAT RecName: Full=UPF0183 protein C16orf70 homolog	Expect = 4e-017	UPF0183	extr 15, cyto 4.5, cyto_nucl 4.5, nucl 3.5, mito 2	NA	NA	NA	9.17055	8.77061	8.2997	45.3413	22.2464	32.9185	30.4776	-0.3409	0.0219799	-0.124082	-0.169848	2.89267	2.73622	1.87672	1.66458	2.01167	1.72983	1.64374	3.71177	-1.01595	-1.07164	-0.881003	-1.00639	-1.24893
SMAC_00207		no		1	893889..897854	893889	3966	893889..897854	3966	0	0	3966	1322	NCU00929	Expect = 0.0	>ref|XP_964755.1| hypothetical protein NCU00929 [Neurospora crassa OR74A]	[Neurospora crassa OR74A]	Expect = 0.0	No hits found		no hits above threshold	nucl 13, cyto 5, mito 3, plas 3, golg 1, cysk 1, vacu 1	NA	NA	NA	1.28395	1.87078	1.21975	0.146186	0.0146725	0.139468	0.234695	0.247292	0.616207	-0.0628348	-0.112034	-2.45821	-2.69131	-5.13642	-5.61862	-2.8871	-3.28638	-2.4665	-0.494816	-2.67821	-2.92732	-0.428889	-0.595074	-0.0082954
SMAC_00208		no		1	complement(898074..899568)	898074	1495	complement(join(898074..899041,899249..899381,899479..899568))	1191	228	787	273	91	NCU00930	Expect = 2e-048	>ref|XP_964756.1| mitochondrial import inner membrane translocase subunit tim-10	not specified	Expect = 8e-045	>sp|Q9C0N3.1|TIM10_NEUCR RecName: Full=Mitochondrial import inner membrane translocase	Expect = 5e-046	zf-Tim10_DDP	cysk 11, cyto 7, nucl 6, plas 2	GO:0006810, transport; GO:0015031, protein transport; GO:0045039, protein import into mitochondrial inner membrane	GO:0005739, mitochondrion	GO:0046872, metal ion binding	112.142	73.4061	114.095	58.2209	57.1055	93.9896	82.9824	-0.904929	-0.496546	0.0317796	0.00629884	-0.345785	-0.497577	-0.383698	-0.566523	-0.0938925	-0.370608	-0.529301	1.5496	-0.0379127	-0.0689459	0.251892	0.126969	-0.183516
SMAC_00209		no		1	899940..902225	899940	2286	join(899940..899983,900219..900650,900749..902225)	1953	287	104	1797	599	NCU00931	Expect = 0.0	>emb|CAE76572.1| related to lysyl-tRNA synthetase (lysine--tRNA ligase) [Neurospora	[Neurospora	Expect = 0.0	>sp|O74858.1|SYKM_SCHPO RecName: Full=Lysyl-tRNA synthetase, mitochondrial; AltName:	Expect = 1e-094	tRNA-synt_2,tRNA_anti,tRNA-synt_2d	mito 17, cyto 6.5, cyto_nucl 5.5, nucl 3.5	GO:0006412, translation; GO:0006418, tRNA aminoacylation for protein translation; GO:0006430, lysyl-tRNA aminoacylation	GO:0005737, cytoplasm	GO:0000166, nucleotide binding; GO:0003676, nucleic acid binding; GO:0004812, aminoacyl-tRNA ligase activity; GO:0004824, lysine-tRNA ligase activity; GO:0005524, ATP binding; GO:0016874, ligase activity	14.0082	13.4606	16.3589	5.53488	20.8108	18.4891	28.5397	-0.358583	0.050794	0.225546	0.203257	-0.721956	-0.872112	1.14443	0.994539	0.565995	0.277837	0.91825	3.01965	1.86639	1.86665	1.28795	1.14995	1.64021
SMAC_00210		no		1	complement(902470..905737)	902470	3268	complement(join(902470..904838,904897..905655,905705..905737))	3161	0	467	2694	898	NCU00932	Expect = 0.0	>ref|XP_964758.1| hypothetical protein NCU00932 [Neurospora crassa OR74A]	[Neurospora crassa OR74A]	Expect = 0.0	No hits found		no hits above threshold	nucl 11, mito 8, cyto 3, plas 3	NA	NA	NA	2.21595	7.01606	0.100151	11.1688	0.775236	7.49129	6.1746	1.33761	1.75537	-4.11649	-4.37054	2.83544	2.73954	-0.855502	-1.04753	1.92449	1.58672	1.37038	3.4593	-3.69095	-3.78707	-0.910951	-1.15282	-1.46506
SMAC_00211		no		1	913706..915676	913706	1971	join(913706..913989,914053..914248,914311..914790,915011..915676)	1626	0	0	1626	542	NCU00935	Expect = 2e-079	>ref|XP_001221133.1| hypothetical protein CHGG_01912 [Chaetomium globosum CBS 148.51]	[Chaetomium globosum CBS 148.51]	Expect = 6e-132	No hits found		no hits above threshold	nucl 13, cyto_nucl 12.333, cyto 10.5, mito_nucl 8.333	NA	NA	NA	315.497	629.551	193.812	3.79277	0.730205	2.57378	4.73798	0.699732	1.10673	-0.686064	-0.727457	-5.74002	-5.94043	-8.03542	-8.30056	-6.69825	-7.04109	-6.10919	-4.07116	-2.2954	-2.36013	-0.958233	-1.10066	-0.369169
SMAC_00212		no		1	complement(915707..918033)	915707	2327	complement(join(915707..917544,917646..917736,917803..918033))	2160	96	450	1614	538	NCU00936	Expect = 0.0	>ref|XP_964762.2| succinate semialdehyde dehydrogenase [Neurospora crassa OR74A]	[Neurospora crassa OR74A]	Expect = 0.0	>sp|Q9US47.1|SSDH1_SCHPO RecName: Full=Putative succinate-semialdehyde dehydrogenase C1002.12c	Expect = 3e-162	Aldedh	mito 27	GO:0008152, metabolic process; GO:0009450, gamma-aminobutyric acid catabolic process; GO:0055114, oxidation-reduction process	NA	GO:0009013, succinate-semialdehyde dehydrogenase [NAD(P)+] activity; GO:0016491, oxidoreductase activity; GO:0016620, oxidoreductase activity, acting on the aldehyde or oxo group of donors, NAD or NADP as acceptor	102.078	158.339	79.2835	430.608	445.663	295.075	425.902	0.336892	0.75257	-0.350661	-0.388928	2.64185	2.50934	2.69786	2.55172	1.67838	1.42403	1.96706	4.05083	0.0560128	0.0423757	-0.963465	-1.08531	-0.67479
SMAC_00213		no		1	920043..922017	920043	1975	join(920043..920196,920272..920902,920975..921080,921103..921264,921421..922017)	1650	0	0	1650	550	NCU00937	Expect = 0.0	>ref|XP_964763.1| hypothetical protein NCU00937 [Neurospora crassa OR74A]	[Neurospora crassa OR74A]	Expect = 0.0	No hits found		no hits above threshold	extr 25	NA	NA	NA	3.47683	2.80848	5.4569	1.56784	0.0317622	2.17179	0.24787	-0.598162	-0.211442	0.623233	0.61844	-0.503929	-0.664941	-5.26203	-5.87962	-0.526473	-0.780015	-3.76023	-1.8002	-4.7581	-5.21468	-0.0225442	-0.115074	-3.2563
SMAC_00214		no		1	complement(922213..924362)	922213	2150	complement(join(922213..923253,923337..923633,923710..924362))	1991	399	611	981	327	NCU00938	Expect = 5e-142	>ref|XP_964764.1| hypothetical protein NCU00938 [Neurospora crassa OR74A]	[Neurospora crassa OR74A]	Expect = 4e-139	No hits found		no hits above threshold	plas 17, mito 4, E.R. 4	NA	NA	NA	98.4762	134.423	118.631	88.668	9.49561	17.5016	48.633	0.155739	0.532116	0.277802	0.2372	0.48907	0.324099	-2.70259	-2.94188	-2.28186	-2.57838	-1.08861	0.95575	-3.19166	-3.26598	-2.77093	-2.90248	-1.57768
SMAC_00215		putative histidine kinase group protein		1	929081..936380	929081	7300	join(929081..935512,935598..936380)	7215	1884	696	4635	1545	NCU00939	Expect = 0.0	>ref|XP_964765.1| hypothetical protein NCU00939 [Neurospora crassa OR74A]	[Neurospora crassa OR74A]	Expect = 0.0	>sp|Q86CZ2.1|DHKK_DICDI RecName: Full=Hybrid signal transduction histidine kinase K;	Expect = 1e-028	HATPase_c,Response_reg,PAS_4,HisKA,PAS	cyto_nucl 10.5, cyto 10, nucl 9, pero 6	GO:0000160, phosphorelay signal transduction system; GO:0007165, signal transduction; GO:0016310, phosphorylation; GO:0023014, signal transduction by phosphorylation; GO:0035556, intracellular signal transduction	GO:0016020, membrane	GO:0000155, phosphorelay sensor kinase activity; GO:0000156, phosphorelay response regulator activity; GO:0004871, signal transducer activity; GO:0005524, ATP binding; GO:0016301, kinase activity; GO:0016772, transferase activity, transferring phosphorus-containing groups	4.99784	6.67295	5.68169	21.0284	19.3326	10.7994	26.8308	0.122384	0.491001	0.192984	0.144542	2.64408	2.4931	2.53525	2.35946	1.26843	1.00539	2.3089	4.39919	-0.108836	-0.133643	-1.37565	-1.48771	-0.335187
SMAC_00216		no		1	943959..947216	943959	3258	943959..947216	3258	0	231	3027	1009	NCU00941	Expect = 0.0	>ref|XP_964767.1| hypothetical protein NCU00941 [Neurospora crassa OR74A]	[Neurospora crassa OR74A]	Expect = 0.0	No hits found		no hits above threshold	nucl 20.5, cyto_nucl 13, mito 4	NA	NA	NA	1.64981	4.17921	2.05397	10.8618	68.5364	48.826	36.1633	1.00978	1.40703	0.300779	0.267835	3.27137	3.17141	5.8625	5.78074	4.99344	4.72323	4.2948	6.43747	2.59113	2.60933	1.72207	1.55182	1.02343
SMAC_00217	putative rad1	putative RAD1 protein		1	complement(948236..951146)	948236	2911	complement(join(948236..950395,950694..950772,950842..951146))	2544	166	989	1389	463	NCU11521	Expect = 0.0	>ref|XP_964768.2| hypothetical protein NCU00942 [Neurospora crassa OR74A]	[Neurospora crassa OR74A]	Expect = 0.0	>sp|P22193.2|RAD1_SCHPO RecName: Full=DNA repair exonuclease rad1	Expect = 5e-020	Rad1	extr 12, mito 5, cyto 3.5, cyto_nucl 2.5, pero 2, E.R. 2	GO:0006281, DNA repair	GO:0005634, nucleus	NA	15.2442	12.9358	17.15	2.40233	5.12695	5.72898	15.7776	-0.525397	-0.143572	0.178492	0.131564	-2.03689	-2.21919	-0.968533	-1.20824	-1.23713	-1.51696	-0.0592707	2.00914	1.06836	1.01095	0.799766	0.702232	1.97762
SMAC_00218		no		1	951383..952837	951383	1455	join(951383..951552,951660..952837)	1348	115	0	1233	411	NCU10847	Expect = 0.0	>gb|ABD92369.1| histone acetyltransferase NGF-1 [Neurospora crassa]	[Neurospora crassa]	Expect = 0.0	>sp|Q8WZM0.1|GCN5_YARLI RecName: Full=Histone acetyltransferase GCN5	Expect = 3e-149	Bromodomain,Acetyltransf_1	nucl 18.5, cyto_nucl 13, cyto 6.5	GO:0008152, metabolic process	NA	GO:0008080, N-acetyltransferase activity	11.5331	11.2884	11.7133	0	0.019439	0.0292077	0.186184	-0.308242	0.0643959	0.0349235	-0.0117227	-8.21465	#NUM!	-7.43295	-8.13391	-7.34872	-8.18245	-5.90206	-4.00829	0.781697	#DIV/0!	0.865925	#DIV/0!	2.31259
SMAC_00219		no		1	952865..954307	952865	1443	952865..954307	1443	0	0	1443	481	No hits found		only self as hit			No hits found		no hits above threshold	nucl 20.5, cyto_nucl 13.5, cyto 5.5	NA	NA	NA	20.3901	21.1118	17.7738	2.70507	1.57323	4.03093	7.91525	-0.233079	0.128939	-0.17959	-0.237756	-2.23872	-2.44865	-3.00888	-3.21837	-2.11894	-2.44932	-1.44215	0.599978	-0.770151	-0.769721	0.119788	-0.000668641	0.796576
SMAC_00220		no		1	complement(954727..957237)	954727	2511	complement(join(954727..956133,956203..956862,956924..957237))	2381	129	191	2061	687	NCU00943	Expect = 0.0	>ref|XP_965136.1| hypothetical protein NCU00943 [Neurospora crassa OR74A]	[Neurospora crassa OR74A]	Expect = 0.0	>sp|Q54QZ5.1|TREA_DICDI RecName: Full=Trehalase; AltName: Full=Alpha,alpha-trehalase;	Expect = 7e-105	Trehalase	extr 21, vacu 4	GO:0005991, trehalose metabolic process	NA	GO:0003824, catalytic activity; GO:0004555, alpha,alpha-trehalase activity	64.8785	22.4482	98.4204	605.488	437.771	613.763	81.3298	-1.8133	-1.43162	0.596758	0.576923	3.78279	3.6717	3.31015	3.18415	3.37859	3.11774	0.254785	2.32207	-0.472647	-0.487554	-0.404204	-0.553962	-3.52801
SMAC_00221		no		1	complement(959066..960451)	959066	1386	complement(join(959066..959905,959976..960234,960292..960451))	1259	93	8	1158	386	NCU00944	Expect = 0.0	>ref|XP_965137.2| hypothetical protein NCU00944 [Neurospora crassa OR74A]	[Neurospora crassa OR74A]	Expect = 0.0	>sp|O74267.2|GLY1_ASHGO RecName: Full=Threonine aldolase	Expect = 1e-078	Beta_elim_lyase	cyto 20, mito 3, nucl 2	GO:0006520, cellular amino acid metabolic process	NA	GO:0003824, catalytic activity; GO:0016829, lyase activity; GO:0030170, pyridoxal phosphate binding	8.41282	21.0367	9.10088	2.01508	0.933872	9.13758	2.26629	0.999567	1.40924	0.103874	0.0836334	-1.43131	-1.6371	-2.47916	-2.68694	0.271846	0.0261511	-1.90191	0.107597	-1.04785	-1.04985	1.70316	1.66325	-0.470595
SMAC_00222		no		1	complement(961215..965226)	961215	4012	complement(join(961215..963265,963321..963816,963875..964122,964194..964309,964403..965226))	3735	755	652	2328	776	NCU00945	Expect = 0.0	>ref|XP_965138.1| hypothetical protein NCU00945 [Neurospora crassa OR74A]	[Neurospora crassa OR74A]	Expect = 0.0	>sp|Q9UTN0.1|YII3_SCHPO RecName: Full=Uncharacterized transcriptional regulatory protein	Expect = 5e-011	Fungal_trans,Zn_clus	nucl 13, plas 5, mito 3, cyto 3, cyto_mito 3	GO:0006351, transcription, DNA-templated; GO:0006355, regulation of transcription, DNA-templated; GO:0006357, regulation of transcription from RNA polymerase II promoter; GO:0006366, transcription from RNA polymerase II promoter	GO:0005634, nucleus	GO:0000981, sequence-specific DNA binding RNA polymerase II transcription factor activity; GO:0003677, DNA binding; GO:0008270, zinc ion binding; GO:0046872, metal ion binding	5.59665	8.60479	6.08529	16.2145	13.0007	28.9999	16.0964	0.320728	0.693123	0.124961	0.082253	2.12107	1.97388	1.79779	1.62689	2.48835	2.28527	1.41693	3.49623	-0.323279	-0.346983	0.367284	0.31139	-0.704134
SMAC_00223		no		1	967339..969043	967339	1705	967339..969043	1705	52	717	936	312	No hits found		>ref|XP_002148755.1| hypothetical protein PMAA_092130 [Penicillium marneffei ATCC	[Penicillium marneffei ATCC	Expect = 3e-022	No hits found		no hits above threshold	cyto_mito 9.832, cyto 9.5, cyto_nucl 9.333, mito 8.5, nucl 5	NA	NA	GO:0003676, nucleic acid binding; GO:0008270, zinc ion binding	36.4705	138.754	30.925	108.636	97.0395	40.9624	124.047	1.61642	2.04641	-0.208972	-0.260556	2.12099	1.98716	1.98019	1.81536	0.327277	0.0607029	1.64172	3.73867	-0.140797	-0.171805	-1.79371	-1.92646	-0.479266
SMAC_00224		no		1	complement(975339..976041)	975339	703	complement(join(975339..975437,975670..976041))	471	0	0	471	157	NCU00946	Expect = 7e-039	>ref|XP_965139.1| hypothetical protein NCU00946 [Neurospora crassa OR74A]	[Neurospora crassa OR74A]	Expect = 9e-029	No hits found		no hits above threshold	cyto_nucl 8, nucl 7.5, cyto 7.5, mito 7, pero 4	NA	NA	NA	0.163	3.16845	1.75794	0.82875	0.135827	6.49141	1.23051	3.2659	3.97475	2.74254	2.97859	2.33944	2.38311	0.188723	-0.12311	4.58508	4.81563	2.18249	4.43615	-2.15071	-2.50622	2.24564	2.43252	-0.15695
SMAC_00225		no		1	complement(976590..977641)	976590	1052	complement(join(976590..977072,977234..977641))	891	255	291	345	115	NCU00947	Expect = 4e-039	>ref|XP_001558692.1| hypothetical protein BC1G_02763 [Botryotinia fuckeliana B05.10]	[Botryotinia fuckeliana B05.10]	Expect = 3e-014	No hits found		no hits above threshold	nucl 15, cyto 6, mito 5	NA	NA	NA	321.007	85.0179	544.151	611.686	305.905	527.853	438.663	-2.2141	-1.83259	0.740062	0.741459	1.48046	1.37101	0.4956	0.33414	0.83744	0.621121	0.331653	2.43946	-0.984862	-1.03687	-0.643021	-0.749892	-1.14881
SMAC_00226		no		1	980869..992083	980869	11215	join(980869..980992,981686..982410,982502..984576,984646..992083)	10362	10	722	9630	3210	NCU00949	Expect = 0.0	>ref|XP_965142.2| hypothetical protein NCU00949 [Neurospora crassa OR74A]	[Neurospora crassa OR74A]	Expect = 0.0	No hits found		no hits above threshold	nucl 20.5, cyto_nucl 13.833, mito_nucl 11.666, cyto 5	NA	NA	NA	2.25608	2.96831	1.68945	12.1691	6.26233	7.52274	2.68725	0.101392	0.477746	-0.411216	-0.456091	3.00361	2.89716	2.03611	1.89397	1.84609	1.64725	0.148388	2.22106	-0.967503	-1.00319	-1.15752	-1.24992	-2.85522
SMAC_00227		no		1	complement(992198..994705)	992198	2508	complement(join(992198..993482,993564..994705))	2427	792	144	1491	497	NCU00953	Expect = 0.0	>ref|XP_965146.1| hypothetical protein NCU00953 [Neurospora crassa OR74A]	[Neurospora crassa OR74A]	Expect = 0.0	>sp|O42852.1|SEC20_SCHPO RecName: Full=Protein transport protein sec20	Expect = 4e-006	Sec20	nucl 14.5, cyto_nucl 11, cyto 6.5, pero 4	NA	NA	NA	10.8731	14.7386	9.51341	0.988478	4.06425	4.00637	5.46154	0.154099	0.530937	-0.167767	-0.218474	-2.8106	-3.01562	-0.801153	-1.00204	-1.25636	-1.53653	-1.06579	0.973142	2.00945	2.01358	1.55425	1.4791	1.74482
SMAC_00228		no		1	994744..996030	994744	1287	join(994744..994987,995124..996030)	1151	63	791	297	99	NCU00952	Expect = 3e-051	>ref|XP_965145.1| hypothetical protein NCU00952 [Neurospora crassa OR74A]	[Neurospora crassa OR74A]	Expect = 6e-047	>sp|P62507.1|RM44_ASHGO RecName: Full=60S ribosomal protein L44, mitochondrial	Expect = 3e-015	MRP_L53	mito 16.5, mito_nucl 12.166, nucl 6.5, cyto_nucl 6.333	NA	NA	NA	29.594	35.7657	29.8022	180.007	175.48	390.981	153.766	-0.0193254	0.366548	0.0268456	-0.00992041	3.16984	3.05681	3.11557	2.95701	3.87162	3.56183	2.26608	4.36669	-0.0542641	-0.0998081	0.701785	0.505015	-0.903759
SMAC_00229		no		1	complement(996121..997306)	996121	1186	complement(join(996121..996349,996413..996876,996998..997306))	1002	126	3	873	291	NCU00951	Expect = 3e-164	>ref|XP_965144.2| inorganic pyrophosphatase [Neurospora crassa OR74A]	[Neurospora crassa OR74A]	Expect = 4e-159	>sp|Q6MVH7.1|IPYR_NEUCR RecName: Full=Inorganic pyrophosphatase; AltName: Full=Pyrophosphate	Expect = 2e-160	Pyrophosphatase	cyto 14, cyto_mito 10.833, cyto_nucl 9.833, mito 6.5, nucl 4.5	GO:0006796, phosphate-containing compound metabolic process	GO:0005737, cytoplasm	GO:0000287, magnesium ion binding; GO:0004427, inorganic diphosphatase activity	823.136	499.694	884.579	49.17	19.3027	44.1779	88.4597	-1.01645	-0.617929	0.111564	0.0811308	-3.45412	-3.62827	-4.78913	-4.99594	-4.02912	-4.33697	-3.30518	-1.23842	-1.33502	-1.36767	-0.575004	-0.708698	0.148939
SMAC_00230		no		1	998868..1000620	998868	1753	join(998868..999057,999136..1000620)	1675	0	304	1371	457	NCU00950	Expect = 0.0	>ref|XP_965143.1| hypothetical protein NCU00950 [Neurospora crassa OR74A]	[Neurospora crassa OR74A]	Expect = 0.0	>sp|O74731.1|DUS2_SCHPO RecName: Full=tRNA-dihydrouridine synthase 2	Expect = 5e-082	Dus	cyto 17, mito 7, nucl 3	GO:0002943, tRNA dihydrouridine synthesis; GO:0008033, tRNA processing; GO:0055114, oxidation-reduction process	NA	GO:0003824, catalytic activity; GO:0017150, tRNA dihydrouridine synthase activity; GO:0050660, flavin adenine dinucleotide binding	9.75399	14.7091	10.4913	0.841453	0.510756	0.933278	1.36189	0.292403	0.653343	0.120168	0.0530355	-2.8876	-3.0804	-3.58483	-3.80946	-3.162	-3.46375	-2.90785	-0.869642	-0.697234	-0.729052	-0.274396	-0.383349	-0.0202529
SMAC_00231		no		1	complement(1000325..1002425)	1000325	2101	complement(join(1000325..1001034,1001150..1002105,1002172..1002425))	1920	0	543	1377	459	NCU00954	Expect = 0.0	>ref|XP_965147.1| hypothetical protein NCU00954 [Neurospora crassa OR74A]	[Neurospora crassa OR74A]	Expect = 0.0	>sp|Q7SGG8.1|PPME1_NEUCR RecName: Full=Protein phosphatase methylesterase 1; Short=PME-1	Expect = 0.0	no hits above threshold	mito 15, cyto 6, cyto_nucl 6, nucl 4	GO:0006482, protein demethylation	NA	GO:0016787, hydrolase activity; GO:0052689, carboxylic ester hydrolase activity	9.19319	10.9608	5.30469	22.3632	48.9018	16.1885	42.5715	-0.0441543	0.343556	-0.775481	-0.810353	1.86728	1.71056	2.99344	2.83758	0.998061	0.682752	2.1058	4.19293	1.12616	1.12702	-0.869218	-1.02781	0.238525
SMAC_00232		no		1	complement(1003159..1005626)	1003159	2468	complement(join(1003159..1003864,1003927..1004329,1004389..1004624,1004678..1004835,1004909..1005626))	2221	161	281	1779	593	NCU00955	Expect = 0.0	>ref|XP_965148.2| hypothetical protein NCU00955 [Neurospora crassa OR74A]	[Neurospora crassa OR74A]	Expect = 0.0	>sp|Q00730.1|STCW_EMENI RecName: Full=Putative sterigmatocystin biosynthesis monooxygenase	Expect = 2e-073	FMO-like,Pyr_redox_2	cyto 13.5, cyto_pero 11, pero 7.5, nucl 5	NA	NA	NA	58.5927	94.5715	74.1222	17.9323	35.4794	30.4249	39.6134	0.414327	0.734166	0.3694	0.29383	-1.02535	-1.2751	-0.0710602	-0.309226	-0.684941	-1.09306	-0.574615	1.41435	0.954292	0.965877	0.340411	0.182044	0.450737
SMAC_00233		no		1	1006911..1009214	1006911	2304	join(1006911..1007548,1007639..1009214)	2214	161	937	1116	372	NCU00956	Expect = 0.0	>ref|XP_965149.2| hypothetical protein NCU00956 [Neurospora crassa OR74A]	[Neurospora crassa OR74A]	Expect = 0.0	>sp|P40481.1|MNI1_YEAST RecName: Full=Mitotic exit network interactor 1	Expect = 3e-038	no hits above threshold	cyto_mito 7.166, mito 7, cyto 7, cyto_nucl 6, extr 4	NA	NA	NA	13.0477	14.5034	12.3457	9.88948	6.87779	8.0935	7.5843	-0.129919	0.24633	-0.0590074	-0.120794	0.198629	0.0299339	-0.307453	-0.503844	-0.481061	-0.830393	-0.856694	1.18884	-0.506083	-0.533778	-0.67969	-0.860327	-1.05532
SMAC_00234		no		1	1010992..1012726	1010992	1735	join(1010992..1011203,1011451..1011708,1011767..1012048,1012124..1012726)	1355	521	445	636	212	NCU00957	Expect = 8e-067	>ref|XP_965150.1| hypothetical protein NCU00957 [Neurospora crassa OR74A]	[Neurospora crassa OR74A]	Expect = 1e-063	No hits found		no hits above threshold	extr 25	NA	NA	NA	529.631	788.81	342.382	500.919	465.374	174.929	421.499	0.282465	0.681564	-0.595407	-0.659056	0.491192	0.333923	0.408817	0.220629	-1.42434	-1.66345	-0.393773	1.65248	-0.0823742	-0.113294	-1.91553	-1.99737	-0.884965
SMAC_00235		no		1	complement(1014267..1015852)	1014267	1586	complement(1014267..1015852)	1586	0	206	1380	460	NCU00958	Expect = 0.0	>ref|XP_965151.1| hypothetical protein NCU00958 [Neurospora crassa OR74A]	[Neurospora crassa OR74A]	Expect = 0.0	>sp|P38797.2|PP2C7_YEAST RecName: Full=Protein phosphatase 2C homolog 7, mitochondrial;	Expect = 4e-033	SpoIIE,PP2C	mito 20.5, cyto_mito 14, cyto 6.5	GO:0008152, metabolic process	NA	GO:0003824, catalytic activity	41.5045	43.0279	30.546	25.0146	25.6899	41.9325	40.2675	-0.234793	0.16114	-0.429422	-0.469219	-0.123189	-0.290881	-0.0859683	-0.260028	0.206267	-0.117772	-0.12699	1.94439	0.0372211	0.0308527	0.329456	0.173109	-0.00380052
SMAC_00236		no		1	1016739..1018308	1016739	1570	join(1016739..1017319,1017397..1017548,1017624..1018308)	1418	205	364	849	283	NCU00959	Expect = 5e-159	>ref|XP_965152.1| succinate dehydrogenase iron-sulfur protein, mitochondrial precursor	not specified	Expect = 6e-156	>sp|O42772.1|DHSB_MYCGR RecName: Full=Succinate dehydrogenase [ubiquinone] iron-sulfur	Expect = 4e-123	no hits above threshold	mito 26	GO:0006099, tricarboxylic acid cycle; GO:0055114, oxidation-reduction process	NA	GO:0009055, electron carrier activity; GO:0016491, oxidoreductase activity; GO:0051536, iron-sulfur cluster binding; GO:0051537, 2 iron, 2 sulfur cluster binding	251.088	264.574	185.555	110.837	195.907	173.202	121.681	-0.212184	0.186619	-0.421074	-0.465687	-0.557873	-0.729827	0.237219	0.0422953	-0.331519	-0.68602	-1.11426	0.937411	0.795092	0.772122	0.226354	0.0438064	-0.55639
SMAC_00237		no		1	complement(1018602..1019480)	1018602	879	complement(join(1018602..1018684,1018780..1019243,1019371..1019480))	657	0	0	657	219	NCU00960	Expect = 3e-090	>ref|XP_965153.1| hypothetical protein NCU00960 [Neurospora crassa OR74A]	[Neurospora crassa OR74A]	Expect = 4e-087	No hits found		no hits above threshold	extr 24, cyto 2	NA	NA	NA	1.16406	1.97087	1.12005	0	0.757255	0.323205	0.181367	0.447301	0.889666	0.00415975	-0.0850591	-4.01877	#NUM!	-0.00991175	-0.213402	-1.46764	-1.92278	-2.50424	-0.757186	4.00886	#DIV/0!	2.55113	#DIV/0!	1.51453
SMAC_00238		no		1	1024799..1031761	1024799	6963	join(1024799..1026511,1026565..1026769,1026826..1031761)	6854	208	1120	5526	1842	NCU00962	Expect = 0.0	>ref|XP_965155.1| hypothetical protein NCU00962 [Neurospora crassa OR74A]	[Neurospora crassa OR74A]	Expect = 0.0	>sp|Q7SGG0.1|SRB8_NEUCR RecName: Full=Mediator of RNA polymerase II transcription subunit	Expect = 0.0	Med12	mito 11, plas 7, nucl 6, cyto 2	GO:0006357, regulation of transcription from RNA polymerase II promoter; GO:0006366, transcription from RNA polymerase II promoter	GO:0016592, mediator complex	GO:0001104, RNA polymerase II transcription cofactor activity	3.90206	6.4352	3.63794	37.7782	37.9308	9.45869	14.5047	0.421538	0.796795	-0.0844456	-0.126339	3.85847	3.72927	3.8514	3.67691	1.43379	1.17724	1.77666	3.87087	-0.0070753	-0.0523633	-2.42468	-2.55203	-2.08181
SMAC_00239		no		1	complement(1032257..1034270)	1032257	2014	complement(join(1032257..1032675,1032793..1033525,1033602..1034270))	1821	334	326	1161	387	NCU00963	Expect = 0.0	>ref|XP_965156.1| methylenetetrahydrofolate dehydrogenase [Neurospora crassa OR74A]	[Neurospora crassa OR74A]	Expect = 0.0	>sp|Q9P786.1|MTD1_SCHPO RecName: Full=Methylenetetrahydrofolate dehydrogenase [NAD+]	Expect = 6e-101	THF_DHG_CYH,THF_DHG_CYH_C	mito 23.5, cyto_mito 14	GO:0009396, folic acid-containing compound biosynthetic process; GO:0055114, oxidation-reduction process	NA	GO:0003824, catalytic activity; GO:0004488, methylenetetrahydrofolate dehydrogenase (NADP+) activity	28.8962	67.2569	23.8883	9.4468	15.1705	32.5193	30.9543	0.912062	1.31422	-0.269496	-0.305563	-1.01196	-1.17905	-0.333788	-0.535024	0.335908	0.0598142	0.0101361	2.08931	0.678175	0.644022	1.34787	1.23886	1.0221
SMAC_00240		no		1	1035246..1039075	1035246	3830	join(1035246..1035333,1035390..1037797,1037853..1039075)	3719	0	206	3513	1171	NCU00964	Expect = 0.0	>emb|CAE76334.1| conserved hypothetical protein [Neurospora crassa]	[Neurospora crassa]	Expect = 0.0	>sp|Q96T76.2|MMS19_HUMAN RecName: Full=MMS19 nucleotide excision repair protein homolog;	Expect = 3e-018	no hits above threshold	cyto_nucl 10, nucl 8.5, cyto 8.5, mito 7	NA	NA	NA	4.24385	6.07229	3.95376	3.27444	11.2348	12.4401	23.5085	0.22553	0.597134	-0.0933462	-0.137556	0.235941	0.0535139	1.99213	1.78609	1.69902	1.44971	2.3628	4.44273	1.75619	1.73257	1.46308	1.3962	2.12686
SMAC_00241		no		1	complement(1039223..1040363)	1039223	1141	complement(join(1039223..1040093,1040162..1040363))	1073	162	185	726	242	NCU00965	Expect = 2e-115	>ref|XP_965158.1| hypothetical protein NCU00965 [Neurospora crassa OR74A]	[Neurospora crassa OR74A]	Expect = 3e-112	>sp|Q04969.1|SPC2_YEAST RecName: Full=Signal peptidase complex subunit SPC2; AltName:	Expect = 1e-008	SPC25	cyto 9.5, mito 9, cyto_nucl 6, extr 2, nucl 1.5, plas 1, E.R. 1, golg 1, cysk 1, vacu 1	GO:0006465, signal peptide processing; GO:0006508, proteolysis	GO:0005787, signal peptidase complex; GO:0016021, integral component of membrane	GO:0008233, peptidase activity	107.006	80.6707	90.1718	85.8337	93.6741	120.34	117.871	-0.695163	-0.306426	-0.227693	-0.274565	0.288157	0.118615	0.409873	0.219433	0.348271	0.0470332	0.0451525	2.11337	0.121716	0.100818	0.060114	-0.0715815	-0.243005
SMAC_00242		no		1	1040588..1041901	1040588	1314	join(1040588..1040760,1040843..1040876,1040959..1041319,1041390..1041551,1041607..1041901)	1025	126	113	786	262	NCU00966	Expect = 5e-143	>ref|XP_965159.1| hypothetical protein NCU00966 [Neurospora crassa OR74A]	[Neurospora crassa OR74A]	Expect = 5e-140	>sp|Q9P787.1|YNY3_SCHPO RecName: Full=UPF0347 membrane protein C1711.03	Expect = 2e-066	DUF106	extr 9, plas 6, mito 4, E.R. 4, nucl 1, cyto 1, cyto_nucl 1, pero 1, golg 1, cyto_pero 1	NA	GO:0016020, membrane	NA	67.6126	65.923	85.7138	23.9177	6.79443	43.2907	48.5148	-0.326927	0.0746505	0.352759	0.320428	-0.883542	-1.04889	-2.67422	-2.85029	-0.484037	-0.739416	-0.571346	1.49814	-1.79068	-1.80139	0.399505	0.309476	0.312197
SMAC_00243		no		1	complement(1041959..1043065)	1041959	1107	complement(join(1041959..1042181,1042241..1042304,1042383..1042469,1042534..1042630,1042702..1042800,1042878..1043065))	758	176	0	582	194	NCU11197	Expect = 6e-111	>gb|EFQ28880.1| RNA polymerase III subunit Rpc25 [Glomerella graminicola M1.001]	[Glomerella graminicola M1.001]	Expect = 8e-070	>sp|Q9Y535.1|RPC8_HUMAN RecName: Full=DNA-directed RNA polymerase III subunit RPC8; Short=RNA	Expect = 6e-036	RNA_pol_Rbc25,RNA_pol_Rpb7_N	nucl 10, cyto_nucl 9.333, cyto 6.5, cyto_pero 5.166, cysk 5, mito 3	GO:0006351, transcription, DNA-templated	NA	GO:0003899, DNA-directed RNA polymerase activity	20.5748	22.5548	21.0765	30.2445	4.48361	10.888	7.10076	-0.165235	0.238809	0.0407985	0.0125577	1.13936	0.997037	-1.58489	-1.75707	-0.744502	-1.01834	-1.62562	0.445877	-2.72424	-2.75411	-1.88386	-2.01537	-2.76498
SMAC_00244		no		1	1044567..1046553	1044567	1987	join(1044567..1045675,1045731..1046553)	1932	0	0	1932	644	NCU00967	Expect = 0.0	>ref|XP_965160.1| hypothetical protein NCU00967 [Neurospora crassa OR74A]	[Neurospora crassa OR74A]	Expect = 0.0	No hits found		NUFIP1	nucl 21.5, cyto_nucl 14, cyto 3.5	NA	NA	GO:0046872, metal ion binding	7.01933	13.2912	5.2798	0.182895	0.108504	0.115253	0.642346	0.601446	1.01176	-0.375612	-0.429767	-4.27411	-4.67566	-4.91264	-5.35742	-5.22838	-5.9777	-3.36366	-1.48235	-0.638532	-0.681752	-0.954273	-1.30204	0.91045
SMAC_00245		no		1	complement(1047711..1049495)	1047711	1785	complement(1047711..1049495)	1785	316	17	1452	484	NCU00968	Expect = 4e-179	>ref|XP_965161.1| hypothetical protein NCU00968 [Neurospora crassa OR74A]	[Neurospora crassa OR74A]	Expect = 2e-176	>sp|Q5A360.1|SIL1_CANAL RecName: Full=Nucleotide exchange factor SIL1; Flags: Precursor	Expect = 2e-021	no hits above threshold	extr 12, mito 10, E.R. 2, nucl 1, cyto 1, cyto_nucl 1, pero 1, cyto_pero 1	NA	NA	NA	10.9483	11.959	8.04482	1.38796	4.92453	5.47698	11.0497	-0.161988	0.214605	-0.419068	-0.46304	-2.33045	-2.52854	-0.537557	-0.732029	-0.823978	-1.09625	-0.0736933	1.98623	1.79289	1.79651	1.50647	1.4323	2.25675
SMAC_00246		no		1	1049716..1051218	1049716	1503	join(1049716..1050177,1050286..1050533,1050934..1051218)	995	288	146	561	187	NCU00969	Expect = 9e-087	>ref|XP_965162.1| NADH:ubiquinone oxidoreductase 17.8kD subunit [Neurospora crassa	[Neurospora crassa	Expect = 1e-087	>sp|P42116.1|NURM_NEUCR RecName: Full=NADH-ubiquinone oxidoreductase 17.8 kDa subunit,	Expect = 5e-089	no hits above threshold	mito 27	NA	NA	NA	372.183	356.6	407.514	54.3918	39.8838	58.0316	81.4577	-0.35725	0.042308	0.142172	0.108161	-2.16708	-2.33281	-2.61086	-2.81716	-2.4858	-2.80639	-2.27283	-0.209592	-0.44379	-0.484344	-0.318729	-0.473579	-0.105752
SMAC_00247		no		1	1051408..1052758	1051408	1351	join(1051408..1051437,1051751..1052758)	1038	0	0	1038	346	NCU00970	Expect = 2e-144	>emb|CAE76340.1| hypothetical protein [Neurospora crassa]	[Neurospora crassa]	Expect = 4e-143	No hits found		SET	mito 22, cyto 2, extr 1, cyto_nucl 1, pero 1, vacu 1	NA	NA	NA	4.64262	8.48477	4.84149	1.52637	3.27973	4.23945	7.52181	0.576602	0.962129	0.078603	0.0366998	-0.981513	-1.17785	0.114645	-0.0742825	0.0569101	-0.230046	0.634875	2.68302	1.09616	1.10357	1.03842	0.947808	1.61639
SMAC_00248		no		1	complement(1053195..1054481)	1053195	1287	complement(join(1053195..1053448,1053507..1053803,1054131..1054207,1054398..1054481))	712	69	184	459	153	NCU00971	Expect = 4e-085	>ref|XP_965164.1| 40S ribosomal protein S15 [Neurospora crassa OR74A]	[Neurospora crassa OR74A]	Expect = 1e-081	>sp|P34737.1|RS15_PODAN RecName: Full=40S ribosomal protein S15; AltName: Full=S12	Expect = 9e-081	Ribosomal_S19	nucl 19.5, cyto_nucl 13.5, cyto 6.5	GO:0006412, translation	GO:0005840, ribosome; GO:0015935, small ribosomal subunit; GO:0030529, ribonucleoprotein complex	GO:0003723, RNA binding; GO:0003735, structural constituent of ribosome	2964.7	2782.11	3020.21	1527.83	2722.9	3077	3943.2	-0.392164	0.0193539	0.0344744	0.00539827	-0.362641	-0.515803	0.460355	0.296391	0.216581	-0.0696106	0.317886	2.39192	0.822996	0.812194	0.579223	0.446193	0.680527
SMAC_00249		no		1	complement(1054868..1056480)	1054868	1613	complement(join(1054868..1055566,1055631..1056480))	1549	248	248	1053	351	NCU00972	Expect = 0.0	>emb|CAE76342.1| probable arabinogalactan endo-1, 4-beta-galactosidase [Neurospora	[Neurospora	Expect = 0.0	>sp|P83692.1|GANA_THIHE RecName: Full=Arabinogalactan endo-1,4-beta-galactosidase; AltName:	Expect = 1e-143	Glyco_hydro_53	extr 27	GO:0005975, carbohydrate metabolic process	NA	GO:0015926, glucosidase activity	4.36851	8.26327	3.56779	0.910229	0.507268	1.30212	1.02259	0.610933	1.0282	-0.288019	-0.325378	-1.65423	-1.82465	-2.42761	-2.61154	-1.55088	-1.84223	-2.148	-0.109353	-0.773386	-0.786889	0.103349	-0.0175743	-0.493769
SMAC_00250		no		1	complement(1056918..1058530)	1056918	1613	complement(join(1056918..1057273,1057341..1058530))	1546	140	215	1191	397	NCU00973	Expect = 2e-176	>ref|XP_965166.1| hypothetical protein NCU00973 [Neurospora crassa OR74A]	[Neurospora crassa OR74A]	Expect = 2e-168	>sp|P53912.1|YNN4_YEAST RecName: Full=Uncharacterized protein YNL134C	Expect = 9e-011	ADH_zinc_N	mito 14, cyto 12	GO:0055114, oxidation-reduction process	NA	GO:0008270, zinc ion binding; GO:0016491, oxidoreductase activity	335.667	226.706	345.68	1.77581	4.5377	13.6421	1.80026	-0.817269	-0.483977	0.091206	0.00532186	-6.82232	-7.11135	-5.4991	-5.80118	-4.35185	-4.7486	-7.48878	-5.56041	1.32323	1.31018	2.47048	2.36275	-0.666455
SMAC_00251		no		1	1059007..1061582	1059007	2576	join(1059007..1061193,1061275..1061582)	2495	1727	6	762	254	NCU00974	Expect = 9e-134	>ref|XP_965167.1| hypothetical protein NCU00974 [Neurospora crassa OR74A]	[Neurospora crassa OR74A]	Expect = 9e-131	>sp|P38068.1|GLRX7_YEAST RecName: Full=Monothiol glutaredoxin-7; Flags: Precursor	Expect = 1e-019	Glutaredoxin	mito 11, nucl 3, extr 3, E.R. 3, golg 3, plas 2	GO:0045454, cell redox homeostasis; GO:0055114, oxidation-reduction process	NA	GO:0009055, electron carrier activity; GO:0015035, protein disulfide oxidoreductase activity	23.6646	33.8297	21.8681	3.99158	1.23163	2.45626	1.96328	0.229137	0.606218	-0.0920953	-0.146133	-1.93593	-2.1206	-3.6194	-3.84106	-3.06519	-3.38443	-3.65807	-1.62017	-1.68347	-1.72046	-1.12926	-1.26383	-1.72214
SMAC_00252		no		1	1062662..1064458	1062662	1797	1062662..1064458	1797	265	545	987	329	NCU00975	Expect = 2e-137	>ref|XP_965168.1| hypothetical protein NCU00975 [Neurospora crassa OR74A]	[Neurospora crassa OR74A]	Expect = 1e-134	No hits found		no hits above threshold	cysk 19, cyto 5, nucl 3	NA	NA	NA	3.03169	6.44394	3.09574	240.855	78.2828	47.2136	134.116	0.775608	1.15768	0.0410917	-0.00784134	6.84466	6.7282	5.24104	5.0881	4.0832	3.84172	5.30817	7.42384	-1.60363	-1.64009	-2.76146	-2.88648	-1.5365
SMAC_00253		no		1	1065335..1066747	1065335	1413	1065335..1066747	1413	0	0	1413	471	NCU00976	Expect = 7e-062	>ref|XP_965169.1| hypothetical protein NCU00976 [Neurospora crassa OR74A]	[Neurospora crassa OR74A]	Expect = 3e-059	No hits found		no hits above threshold	nucl 13, mito 11, cyto_nucl 9	NA	NA	NA	0.107972	0.460884	0.414885	0.5334	0.362458	0.230219	0.119621	1.55362	2.08178	1.66351	1.78824	2.53842	2.56836	2.01639	2.01331	1.04771	0.895171	-0.0689417	1.98151	-0.522036	-0.555043	-1.49071	-1.67318	-2.60736
SMAC_00254		no		1	1068116..1069450	1068116	1335	1068116..1069450	1335	126	549	660	220	NCU00977	Expect = 7e-097	>ref|XP_965170.1| hypothetical protein NCU00977 [Neurospora crassa OR74A]	[Neurospora crassa OR74A]	Expect = 1e-093	>sp|Q9P7D4.2|ACON2_SCHPO RecName: Full=Probable aconitate hydratase 2; Short=Aconitase;	Expect = 2e-020	Ribosomal_L21p	mito 23, nucl 3.5	NA	NA	NA	32.2177	29.413	29.1023	8.5561	17.8036	13.7054	28.0607	-0.421166	-0.0217281	-0.129341	-0.165538	-1.293	-1.46165	-0.25821	-0.454561	-1.06419	-1.33658	-0.293861	1.78024	1.03479	1.00709	0.228804	0.125069	0.999135
SMAC_00255		no		1	complement(1069549..1072991)	1069549	3443	complement(join(1069549..1071111,1071168..1072991))	3387	0	627	2760	920	NCU00978	Expect = 0.0	>ref|XP_965171.1| hypothetical protein NCU00978 [Neurospora crassa OR74A]	[Neurospora crassa OR74A]	Expect = 0.0	>sp|P54199.1|MPS1_YEAST RecName: Full=Serine/threonine-protein kinase MPS1; AltName:	Expect = 8e-078	Pkinase,Pkinase_Tyr	mito 14.5, nucl 10, cyto_mito 9	GO:0006468, protein phosphorylation	NA	GO:0000166, nucleotide binding; GO:0004672, protein kinase activity; GO:0004674, protein serine/threonine kinase activity; GO:0005524, ATP binding; GO:0016772, transferase activity, transferring phosphorus-containing groups	3.03552	3.56589	2.43695	35.6573	45.3958	22.9172	48.7684	-0.0533332	0.295895	-0.291926	-0.356403	4.14637	4.0009	4.47338	4.29749	3.08246	2.78831	3.89339	5.97871	0.327018	0.296586	-1.0639	-1.21259	-0.252978
SMAC_00256		no		1	complement(1073809..1074662)	1073809	854	complement(join(1073809..1074061,1074120..1074246,1074312..1074479,1074543..1074662))	668	192	206	333	111	NCU00979	Expect = 4e-054	>ref|XP_965172.1| 60S acidic ribosomal protein P2 [Neurospora crassa OR74A]	[Neurospora crassa OR74A]	Expect = 4e-051	>sp|Q9C3Z5.1|RLA2_PODAN RecName: Full=60S acidic ribosomal protein P2	Expect = 2e-029	Ribosomal_60s	cyto 13, cyto_nucl 8.5, mito 7, extr 3, nucl 2	GO:0006412, translation; GO:0006414, translational elongation	GO:0005622, intracellular; GO:0005840, ribosome; GO:0030529, ribonucleoprotein complex	GO:0003735, structural constituent of ribosome	4116.53	4249.12	3898.02	993.599	2757.73	3938.65	5288.72	-0.253559	0.1645	-0.0680382	-0.09674	-1.44375	-1.61237	0.00788605	-0.163725	0.121837	-0.211195	0.267061	2.34278	1.45164	1.44864	1.56559	1.40117	1.71081
SMAC_00257		no		1	1074541..1076969	1074541	2429	join(1074541..1075386,1075449..1076969)	2367	840	315	1212	404	NCU00980	Expect = 5e-180	>ref|XP_965173.1| hypothetical protein NCU00980 [Neurospora crassa OR74A]	[Neurospora crassa OR74A]	Expect = 6e-178	No hits found		SPT2	nucl 19, cyto_nucl 14, cyto 7	NA	NA	NA	14.6337	22.9352	14.4455	7.86334	4.981	26.2853	17.9485	0.353659	0.73823	-0.00591902	-0.0494634	-0.281759	-0.447944	-0.942381	-1.14315	1.03693	0.698091	0.208936	2.27666	-0.660622	-0.695201	1.31869	1.14604	0.490695
SMAC_00258		no		1	1077381..1078967	1077381	1587	join(1077381..1077539,1077663..1077681,1077761..1078047,1078194..1078628,1078693..1078967)	1175	156	239	780	260	NCU00981	Expect = 2e-133	>ref|XP_965174.1| TGF beta-inducible nuclear protein 1 [Neurospora crassa OR74A]	[Neurospora crassa OR74A]	Expect = 4e-131	>sp|Q7SGE1.1|NSA2_NEUCR RecName: Full=Ribosome biogenesis protein nsa-2	Expect = 2e-132	Ribosomal_S8e	nucl 15, cyto_nucl 13.333, cyto 10.5, mito_nucl 8.833	NA	NA	NA	45.4741	93.0469	33.3088	23.8738	47.3909	58.5125	37.9925	0.732638	1.13342	-0.438378	-0.470411	-0.313364	-0.477563	0.656272	0.473636	0.520563	0.264451	-0.343157	1.72628	0.969636	0.9512	0.833927	0.742015	-0.0297923
SMAC_00259		no		1	1085200..1087262	1085200	2063	join(1085200..1085753,1085848..1086397,1086463..1087262)	1904	89	501	1314	438	NCU00983	Expect = 0.0	>ref|XP_965176.1| hypothetical protein NCU00983 [Neurospora crassa OR74A]	[Neurospora crassa OR74A]	Expect = 0.0	No hits found		no hits above threshold	plas 21, E.R. 3, mito 1, pero 1, vacu 1	NA	NA	NA	82.1535	111.492	71.6202	86.5338	53.8566	63.296	39.0756	0.150837	0.529288	-0.185299	-0.237186	0.696522	0.523709	-0.000189777	-0.194664	-0.196581	-0.49679	-1.14903	0.904721	-0.696711	-0.718373	-0.893103	-1.0205	-1.84555
SMAC_00261		no		1	1089886..1093575	1089886	3690	join(1089886..1092372,1092649..1093062,1093120..1093575)	3357	92	106	3159	1053	NCU00984	Expect = 0.0	>ref|XP_965177.1| hypothetical protein NCU00984 [Neurospora crassa OR74A]	[Neurospora crassa OR74A]	Expect = 0.0	>sp|O00534.2|VMA5A_HUMAN RecName: Full=von Willebrand factor A domain-containing protein	Expect = 2e-045	VIT,VWA	mito 18, cyto 5.5, cyto_nucl 4.5, nucl 2.5	NA	NA	NA	26.4249	31.1086	22.898	13.132	9.14156	22.9695	13.5325	-0.0520987	0.310033	-0.181577	-0.239089	-0.373907	-0.561123	-0.90533	-1.1274	0.0149231	-0.356514	-1.02763	1.01355	-0.531423	-0.566279	0.38883	0.204609	-0.653724
SMAC_00262		no		1	1095642..1097888	1095642	2247	join(1095642..1096283,1096331..1096541,1096600..1097003,1097067..1097539,1097606..1097888)	2013	0	0	2013	671	NCU00985	Expect = 0.0	>emb|CAE76354.1| conserved hypothetical protein [Neurospora crassa]	[Neurospora crassa]	Expect = 0.0	>sp|Q56307.2|BGAL_THEMA RecName: Full=Beta-galactosidase; Short=Beta-gal; AltName: Full=Lactase	Expect = 2e-019	Glyco_hydro_2_C,Glyco_hydro_2_N,Glyco_hydro_2	extr 16, cyto 3, nucl 2, pero 2, E.R. 2, cyto_mito 2	GO:0005975, carbohydrate metabolic process	NA	GO:0004553, hydrolase activity, hydrolyzing O-glycosyl compounds	0.721709	1.71398	2.95381	18.6914	0.728438	16.0035	0.532873	0.900275	1.28053	1.96202	1.9836	5.00102	5.03497	0.586849	0.358824	4.46593	4.23661	-0.475535	1.5156	-4.41417	-4.67614	-0.535087	-0.798361	-5.47655
SMAC_00263		no		1	complement(1098758..1099689)	1098758	932	complement(join(1098758..1098871,1098944..1099048,1099125..1099460,1099537..1099689))	708	0	0	708	236	NCU00986	Expect = 1e-116	>ref|XP_965179.1| hypothetical protein NCU00986 [Neurospora crassa OR74A]	[Neurospora crassa OR74A]	Expect = 5e-069	No hits found		no hits above threshold	cyto 23, cyto_pero 13.333, cyto_nucl 12.333	NA	NA	NA	1.35338	1.3831	0.658502	14.2435	0.304257	6.26294	0.461913	-0.244964	0.107301	-0.907879	-1.01637	3.80174	3.82572	-1.3344	-1.57343	2.20721	2.10613	-1.56806	0.387813	-5.13614	-5.39916	-1.59453	-1.7196	-5.3698
SMAC_00264		no		1	complement(1100273..1100819)	1100273	547	complement(join(1100273..1100538,1100630..1100819))	456	0	0	456	152	NCU11516	Expect = 2e-077	>ref|XP_001907287.1| hypothetical protein [Podospora anserina S mat+]	[Podospora anserina S mat+]	Expect = 3e-050	>sp|Q9TU71.1|ANKR1_RABIT RecName: Full=Ankyrin repeat domain-containing protein 1; AltName:	Expect = 3e-006	Ank	cysk 14, cyto 8, cyto_nucl 6.5, nucl 3	NA	NA	NA	9.88683	9.22147	4.46711	8.31677	0.529863	9.52449	0.389114	-0.404261	-0.0231501	-1.07948	-1.13868	0.34044	0.254798	-3.26058	-3.59759	0.0405863	-0.0880343	-4.40233	-2.64794	-3.60102	-3.85239	-0.299854	-0.342832	-4.74277
SMAC_00265		no		1	1102773..1104632	1102773	1860	join(1102773..1102980,1103048..1103247,1103316..1104323,1104377..1104632)	1672	0	133	1539	513	NCU00987	Expect = 0.0	>ref|XP_963897.1| hypothetical protein NCU00987 [Neurospora crassa OR74A]	[Neurospora crassa OR74A]	Expect = 0.0	>sp|Q12645.1|PID9_FUSSO RecName: Full=Pisatin demethylase; AltName: Full=Cytochrome P450	Expect = 7e-042	p450	mito 10, cysk 10, cyto 4, pero 2	GO:0055114, oxidation-reduction process	NA	GO:0004497, monooxygenase activity; GO:0005506, iron ion binding; GO:0016491, oxidoreductase activity; GO:0016705, oxidoreductase activity, acting on paired donors, with incorporation or reduction of molecular oxygen; GO:0020037, heme binding; GO:0046872, metal ion binding	3.75814	2.62498	6.64105	99.3876	5.85635	132.755	2.76408	-0.786004	-0.467227	0.824216	0.794394	5.19277	5.19738	1.20388	1.06068	5.1025	5.0581	-0.485745	1.54661	-3.98889	-4.1367	-0.0902739	-0.139281	-5.67852
SMAC_00267		no		1	complement(1107928..1112296)	1107928	4369	complement(join(1107928..1108221,1108363..1112296))	4228	2657	236	1335	445	NCU00992	Expect = 3e-129	>ref|XP_963902.1| hypothetical protein NCU00992 [Neurospora crassa OR74A]	[Neurospora crassa OR74A]	Expect = 3e-127	No hits found		no hits above threshold	nucl 13, mito 5, extr 4, cyto_mito 4	NA	NA	NA	9.22287	9.05749	9.3944	6.79892	25.0498	6.87578	9.79601	-0.293354	0.0727074	0.0414092	-0.0109136	0.203651	0.0217766	2.03312	1.85019	-0.214362	-0.550832	0.0417406	2.07551	1.82946	1.82841	-0.418013	-0.572608	-0.161911
SMAC_00268		no		1	complement(1113353..1115020)	1113353	1668	complement(join(1113353..1113687,1113748..1114475,1114551..1115020))	1533	0	0	1533	511	NCU00990	Expect = 0.0	>ref|XP_963900.2| hypothetical protein NCU00990 [Neurospora crassa OR74A]	[Neurospora crassa OR74A]	Expect = 0.0	No hits found		no hits above threshold	cyto_nucl 8, nucl 7.5, pero 6, cyto 5.5, extr 5	NA	NA	NA	2.57817	3.76821	1.17783	2.76341	0.436644	1.45759	1.29072	0.24204	0.611364	-1.09786	-1.18269	0.684605	0.511325	-1.87507	-2.07513	-0.635771	-0.93816	-1.08625	0.951824	-2.55968	-2.58646	-1.32038	-1.44949	-1.77086
SMAC_00269		no		1	1118004..1120177	1118004	2174	join(1118004..1118355,1118432..1118763,1118823..1119512,1119706..1120177)	1846	241	69	1536	512	NCU00988	Expect = 0.0	>ref|XP_963898.1| hypothetical protein NCU00988 [Neurospora crassa OR74A]	[Neurospora crassa OR74A]	Expect = 0.0	>sp|P15325.2|QUTD_EMENI RecName: Full=Quinate permease; AltName: Full=Quinate transporter	Expect = 5e-085	Sugar_tr,MFS_1	plas 23, E.R. 2	GO:0006810, transport; GO:0055085, transmembrane transport	GO:0016020, membrane; GO:0016021, integral component of membrane	GO:0005215, transporter activity; GO:0022857, transmembrane transporter activity; GO:0022891, substrate-specific transmembrane transporter activity	13.5933	7.10966	3.30478	101.522	2.91302	5.93677	14.4471	-1.18254	-0.860585	-1.94768	-2.0599	3.42245	3.3334	-1.55413	-1.80461	-0.925827	-1.37273	0.0135139	2.06764	-4.97659	-5.138	-4.34828	-4.70613	-3.40894
SMAC_00270		no		1	1123498..1125406	1123498	1909	join(1123498..1124563,1124626..1125406)	1847	324	281	1242	414	NCU00994	Expect = 0.0	>ref|XP_963904.1| endothiapepsin precursor [Neurospora crassa OR74A]	[Neurospora crassa OR74A]	Expect = 0.0	>sp|P11838.2|CARP_CRYPA RecName: Full=Endothiapepsin; AltName: Full=Aspartate protease;	Expect = 6e-111	Asp	extr 27	GO:0006508, proteolysis	NA	GO:0004190, aspartic-type endopeptidase activity; GO:0008233, peptidase activity; GO:0016787, hydrolase activity	2.12042	3.14191	3.98017	33.6936	21.7645	8.90047	12.8743	0.255492	0.638222	0.897662	0.86078	4.4647	4.38747	3.87252	3.76717	2.17947	1.94005	2.47411	4.58747	-0.59218	-0.620305	-2.28523	-2.44742	-1.99059
SMAC_00271		no		1	1125983..1127922	1125983	1940	join(1125983..1126535,1126608..1126736,1126799..1127922)	1806	0	0	1806	602	NCU00993	Expect = 0.0	>ref|XP_963903.2| hypothetical protein NCU00993 [Neurospora crassa OR74A]	[Neurospora crassa OR74A]	Expect = 0.0	>sp|P0AD71.1|AMPH_ECO57 RecName: Full=Penicillin-binding protein AmpH	Expect = 4e-010	Beta-lactamase	extr 25	NA	NA	NA	0.616667	1.52118	0.495107	0.798129	0.346523	0.574663	2.45519	0.951178	1.38162	-0.26952	-0.358374	0.925519	0.797842	-0.188791	-0.335686	0.0881759	-0.26992	1.79496	3.9448	-1.11431	-1.13353	-0.837343	-1.06776	0.869442
SMAC_00272		no		1	complement(1129335..1131941)	1129335	2607	complement(join(1129335..1130747,1130825..1131512,1131582..1131941))	2461	86	203	2172	724	NCU09874	Expect = 0.0	>ref|XP_958641.1| hypothetical protein NCU09874 [Neurospora crassa OR74A]	[Neurospora crassa OR74A]	Expect = 0.0	>sp|Q9SHY2.1|YSL7_ARATH RecName: Full=Probable metal-nicotianamine transporter YSL7;	Expect = 4e-032	OPT	plas 27	GO:0055085, transmembrane transport	NA	NA	293.116	423.223	177.136	7.68992	13.3284	14.9364	17.3506	0.252161	0.615458	-0.69074	-0.761878	-4.54796	-4.81169	-3.77114	-4.03188	-4.01669	-4.43598	-4.04812	-2.08618	0.776819	0.779814	0.531269	0.375712	0.499836
SMAC_00273		no		1	complement(1137922..1139490)	1137922	1569	complement(1137922..1139490)	1569	0	0	1569	523	NCU09875	Expect = 0.0	>ref|XP_958642.1| hypothetical protein NCU09875 [Neurospora crassa OR74A]	[Neurospora crassa OR74A]	Expect = 0.0	No hits found		no hits above threshold	extr 8, cyto 6, E.R. 5, plas 4, cyto_mito 4	NA	NA	NA	0.0241529	0.577676	0.0243946	0.300713	0.0167009	0.0250937	0.0317821	2.83441	3.82432	0.0592103	-0.0172408	2.76423	3.24783	0.0926545	-0.188781	0.139231	-0.0436902	0.0182953	1.70409	-2.67158	-3.43661	-2.625	-3.29152	-2.74594
SMAC_00274		no		1	complement(1141675..1143768)	1141675	2094	complement(join(1141675..1141993,1142083..1142752,1142818..1143127,1143208..1143768))	1860	0	0	1860	620	NCU09876	Expect = 0.0	>ref|XP_958643.1| hypothetical protein NCU09876 [Neurospora crassa OR74A]	[Neurospora crassa OR74A]	Expect = 0.0	>sp|P53943.1|AQR1_YEAST RecName: Full=Probable transporter AQR1	Expect = 8e-053	MFS_1,Sugar_tr	plas 27	GO:0055085, transmembrane transport	GO:0016021, integral component of membrane	NA	0	0.529948	0.0215078	0.475623	0.171975	0.140882	0.0375337	3.36802	#DIV/0!	0.698657	#DIV/0!	3.8986	#DIV/0!	2.80282	#DIV/0!	2.33877	#DIV/0!	0.87748	#DIV/0!	-1.09579	-1.60808	-1.55983	-2.19955	-3.02112
SMAC_00275		no		1	complement(1146149..1148164)	1146149	2016	complement(join(1146149..1147233,1147297..1147438,1147502..1147779,1147845..1148164))	1825	195	355	1275	425	NCU09877	Expect = 0.0	>ref|XP_958644.1| hypothetical protein NCU09877 [Neurospora crassa OR74A]	[Neurospora crassa OR74A]	Expect = 0.0	No hits found		no hits above threshold	mito 25	NA	NA	NA	17.0015	26.3247	15.958	26.1399	16.2311	29.9081	36.7427	0.338454	0.730557	-0.0799459	-0.121665	1.22845	1.06817	0.537347	0.354457	0.985994	0.704421	1.02492	3.09932	-0.691106	-0.713715	-0.242459	-0.36375	-0.203536
SMAC_00276		no		1	1148733..1150521	1148733	1789	join(1148733..1148976,1149043..1149438,1149509..1150521)	1653	79	353	1221	407	NCU09878	Expect = 0.0	>ref|XP_958645.1| hypothetical protein NCU09878 [Neurospora crassa OR74A]	[Neurospora crassa OR74A]	Expect = 0.0	>sp|O74728.1|YH93_SCHPO RecName: Full=Uncharacterized protein C1709.03	Expect = 3e-015	no hits above threshold	extr 20, mito 4, cyto 2, mito_nucl 2	NA	NA	NA	85.6635	97.4342	73.6137	172.631	132.302	354.716	331.988	-0.0985106	0.27983	-0.201079	-0.251689	1.61852	1.4575	1.22709	1.03954	2.2397	1.90328	1.86296	3.93704	-0.391432	-0.417957	0.621178	0.44578	0.244438
SMAC_00277		no		1	complement(1150565..1152456)	1150565	1892	complement(join(1150565..1152252,1152354..1152456))	1791	0	60	1731	577	NCU09879	Expect = 0.0	>ref|XP_958646.1| hypothetical protein NCU09879 [Neurospora crassa OR74A]	[Neurospora crassa OR74A]	Expect = 0.0	No hits found		no hits above threshold	nucl 22, cyto_nucl 14.5, cyto 5	GO:0000390, spliceosomal complex disassembly	GO:0071008, U2-type post-mRNA release spliceosomal complex	NA	12.9687	14.2118	14.2815	11.0807	15.7794	14.1281	25.5253	-0.151067	0.235314	0.154793	0.105011	0.385262	0.204949	0.888651	0.706595	0.309085	-0.00776959	0.881708	2.94289	0.503389	0.501645	-0.0761762	-0.212719	0.496446
SMAC_00278		no		1	1152786..1153385	1152786	600	join(1152786..1152886,1153029..1153100,1153166..1153240,1153305..1153385)	329	71	0	258	86	NCU09880	Expect = 3e-043	>ref|XP_958647.1| hypothetical protein NCU09880 [Neurospora crassa OR74A]	[Neurospora crassa OR74A]	Expect = 4e-040	>sp|O74966.1|RUXG_SCHPO RecName: Full=Probable small nuclear ribonucleoprotein G; Short=snRNP-G;	Expect = 2e-023	LSM	cyto 13, cyto_nucl 12.5, nucl 10, plas 3	NA	NA	NA	128.826	124.336	164.491	2.49292	1.53912	7.18615	14.595	-0.339664	0.0615461	0.359253	0.32649	-4.95911	-5.21269	-5.5917	-5.93394	-3.92837	-4.24158	-3.17817	-1.16366	-0.632587	-0.72125	1.03074	0.97111	1.78095
SMAC_00279		no		1	complement(1153523..1154344)	1153523	822	complement(join(1153523..1153905,1154020..1154344))	708	0	189	519	173	NCU10125	Expect = 8e-093	>ref|XP_001727981.1| hypothetical protein NCU10125 [Neurospora crassa OR74A]	[Neurospora crassa OR74A]	Expect = 3e-090	No hits found		Rhodanese	mito 10, cyto 6.5, nucl 6, cyto_pero 5.5, pero 3.5	NA	NA	NA	81.4244	93.053	135.519	235.321	151.061	276.38	268.164	-0.109801	0.288134	0.742687	0.710578	2.12186	1.97584	1.47737	1.3082	1.92409	1.64178	1.61434	3.70108	-0.644493	-0.667639	-0.197764	-0.334066	-0.507519
SMAC_00280		no		1	complement(1154980..1156571)	1154980	1592	complement(join(1154980..1155541,1155615..1156316,1156388..1156571))	1448	84	215	1149	383	NCU09881	Expect = 9e-071	>ref|XP_958648.1| hypothetical protein NCU09881 [Neurospora crassa OR74A]	[Neurospora crassa OR74A]	Expect = 9e-069	No hits found		no hits above threshold	nucl 9.5, extr 7, mito_nucl 7, mito 3.5, cyto 3, pero 2	NA	NA	NA	44.2219	39.2425	40.2449	24.2444	35.7016	50.6857	70.627	-0.459345	-0.0742447	-0.123395	-0.168898	-0.254887	-0.43281	0.29211	0.0945308	0.359721	0.0853426	0.576677	2.64686	0.546997	0.527341	0.614607	0.518152	0.831564
SMAC_00281		putative metacaspase		1	1157402..1159978	1157402	2577	join(1157402..1158261,1158333..1158774,1158853..1159022,1159183..1159978)	2268	106	770	1392	464	NCU09882	Expect = 0.0	>ref|XP_958649.2| hypothetical protein NCU09882 [Neurospora crassa OR74A]	[Neurospora crassa OR74A]	Expect = 0.0	>sp|Q7S232.2|MCA1A_NEUCR RecName: Full=Metacaspase-1A; Flags: Precursor	Expect = 0.0	Peptidase_C14	nucl 13, cyto_nucl 12.5, cyto 10, mito 2	GO:0006508, proteolysis	NA	GO:0004197, cysteine-type endopeptidase activity	53.1792	42.3189	53.9769	16.5933	30.7873	34.9564	46.8354	-0.61333	-0.241044	0.0361107	-0.00451817	-1.03403	-1.21327	-0.17731	-0.370658	-0.430926	-0.710264	-0.26231	1.79577	0.856718	0.842609	0.603102	0.503003	0.771718
SMAC_00282		no		1	complement(1161524..1163976)	1161524	2453	complement(join(1161524..1162597,1162657..1162991,1163041..1163325,1163412..1163976))	2259	373	2	1884	628	NCU09883	Expect = 0.0	>ref|XP_958650.2| hypothetical protein NCU09883 [Neurospora crassa OR74A]	[Neurospora crassa OR74A]	Expect = 0.0	No hits found		no hits above threshold	plas 21, E.R. 3, mito 1, pero 1, vacu 1	GO:0038032, termination of G-protein coupled receptor signaling pathway	NA	NA	9.91087	13.5614	6.9813	8.80426	6.73128	6.69375	7.78485	0.148917	0.53626	-0.486938	-0.540172	0.458229	0.301988	0.0382497	-0.155702	-0.390638	-0.687231	-0.447585	1.62394	-0.419979	-0.45769	-0.848867	-0.989219	-0.905813
SMAC_00283		no		1	complement(1169680..1169925)	1169680	246	complement(1169680..1169925)	246	0	0	246	82	No hits found		only self as hit			No hits found		no hits above threshold	nucl 14.5, cyto_nucl 10, mito 5, cyto 4.5	NA	NA	NA	0	0.587774	0.16262	0	0	0	0.0405416	1.50959	#DIV/0!	0.741267	#DIV/0!	0.0121344	#DIV/0!	0.0145559	#DIV/0!	0.0228447	#DIV/0!	0.193244	#DIV/0!	0.00242158	#DIV/0!	0.0107104	#DIV/0!	0.18111
SMAC_00284		no		1	complement(1170303..1171708)	1170303	1406	complement(1170303..1171708)	1406	44	45	1317	439	NCU09885	Expect = 0.0	>ref|XP_001907062.1| hypothetical protein [Podospora anserina S mat+]	[Podospora anserina S mat+]	Expect = 0.0	>sp|P45857.3|ACDB_BACSU RecName: Full=Acyl-CoA dehydrogenase	Expect = 5e-051	Acyl-CoA_dh_1,Acyl-CoA_dh_N,Acyl-CoA_dh_2,Acyl-CoA_dh_M	mito 24.5, cyto_mito 13.5	GO:0008152, metabolic process; GO:0055114, oxidation-reduction process	NA	GO:0003995, acyl-CoA dehydrogenase activity; GO:0016491, oxidoreductase activity; GO:0016627, oxidoreductase activity, acting on the CH-CH group of donors; GO:0050660, flavin adenine dinucleotide binding	17.5102	30.7708	19.1153	16.4564	13.0475	22.2389	15.7345	0.506358	0.925804	0.126228	0.105913	0.511569	0.368072	0.160822	-0.0189047	0.51055	0.220652	-0.256256	1.82996	-0.350747	-0.386976	-0.00101898	-0.14742	-0.767825
SMAC_00285		no		1	1172021..1173295	1172021	1275	join(1172021..1172678,1172784..1173295)	1170	17	16	1137	379	NCU09886	Expect = 0.0	>ref|XP_958653.1| hypothetical protein NCU09886 [Neurospora crassa OR74A]	[Neurospora crassa OR74A]	Expect = 5e-180	>sp|Q9Y814.1|HTD2_SCHPO RecName: Full=Hydroxyacyl-thioester dehydratase type 2, mitochondrial;	Expect = 1e-016	no hits above threshold	mito 19, cyto 4, nucl 3	NA	NA	NA	36.4524	49.6124	32.4252	9.09845	3.3195	6.83277	6.59739	0.141489	0.549863	-0.166045	-0.196893	-1.37073	-1.5281	-2.8369	-3.07091	-2.22997	-2.50118	-2.53065	-0.471886	-1.46617	-1.54281	-0.859234	-0.973074	-1.15991
SMAC_00286		no		1	complement(1174155..1176023)	1174155	1869	complement(join(1174155..1175154,1175221..1176023))	1803	611	175	1017	339	NCU09887	Expect = 0.0	>ref|XP_958654.1| hypothetical protein NCU09887 [Neurospora crassa OR74A]	[Neurospora crassa OR74A]	Expect = 0.0	>sp|Q9C521.1|UGAL1_ARATH RecName: Full=UDP-galactose transporter 1; Short=At-UDP-GalT1	Expect = 1e-022	TPT,UAA	plas 22, E.R. 2, mito 1, golg 1, vacu 1	NA	GO:0016020, membrane; GO:0016021, integral component of membrane	NA	45.1949	50.7004	32.476	299.857	277.178	142.755	143.548	-0.125523	0.249596	-0.462609	-0.511893	3.33413	3.18738	3.19515	3.01652	1.81825	1.53968	1.56836	3.64192	-0.138979	-0.170865	-1.51588	-1.6477	-1.76576
SMAC_00287		no		1	complement(1178334..1180025)	1178334	1692	complement(join(1178334..1179268,1179359..1180025))	1602	101	97	1404	468	NCU09888	Expect = 0.0	>ref|XP_958655.1| hypothetical protein NCU09888 [Neurospora crassa OR74A]	[Neurospora crassa OR74A]	Expect = 0.0	No hits found		Glyco_transf_34	extr 11, golg 8, E.R. 5, mito 1, cyto 1, vacu 1, cyto_mito 1	GO:0008152, metabolic process	GO:0016021, integral component of membrane	GO:0016758, transferase activity, transferring hexosyl groups	70.3975	85.3828	32.7672	35.9476	45.9781	42.9438	17.9103	-0.00482651	0.379297	-1.06524	-1.13257	-0.333711	-0.511205	-0.00890959	-0.250013	-0.527609	-0.829684	-2.03318	0.00445447	0.324801	0.261192	-0.193898	-0.318479	-1.69947
SMAC_00288		no		1	complement(1184702..1185360)	1184702	659	complement(join(1184702..1185192,1185273..1185360))	579	0	0	579	193	NCU07345	Expect = 4e-051	>ref|XP_958325.1| hypothetical protein NCU07345 [Neurospora crassa OR74A]	[Neurospora crassa OR74A]	Expect = 9e-048	No hits found		no hits above threshold	nucl 20, cyto_nucl 14, cyto 6	NA	NA	NA	3.17044	1.08928	14.6974	3.06524	3.80443	43.75	4.53145	-1.76556	-1.47478	2.18045	2.17252	0.582384	0.404487	0.857678	0.674274	3.88481	3.65262	0.446262	2.48803	0.275294	0.269787	3.30243	3.24814	-0.136122
SMAC_00289		no		1	1188542..1191433	1188542	2892	1188542..1191433	2892	34	563	2295	765	NCU07347	Expect = 0.0	>ref|XP_958327.2| hypothetical protein NCU07347 [Neurospora crassa OR74A]	[Neurospora crassa OR74A]	Expect = 0.0	>sp|Q2U492.1|BTGC_ASPOR RecName: Full=Probable glucan endo-1,3-beta-glucosidase btgC;	Expect = 2e-125	Glyco_hydro_17	plas 10, nucl 5, mito 3, extr 3, golg 3, cyto 2	GO:0005975, carbohydrate metabolic process	NA	GO:0004553, hydrolase activity, hydrolyzing O-glycosyl compounds; GO:0016787, hydrolase activity	18.9351	19.156	14.5604	64.3649	73.3812	77.9995	54.6164	-0.26505	0.0818579	-0.352219	-0.415034	2.3299	2.21368	2.49622	2.36286	2.11454	1.97413	1.41181	3.50302	0.166318	0.149178	-0.215357	-0.239548	-0.918088
SMAC_00290		no		1	1196158..1198129	1196158	1972	1196158..1198129	1972	234	430	1308	436	NCU07348	Expect = 0.0	>ref|XP_958328.1| hypothetical protein NCU07348 [Neurospora crassa OR74A]	[Neurospora crassa OR74A]	Expect = 0.0	No hits found		Amidoligase_2	cysk 21, cyto 5	NA	NA	NA	3.52505	4.05358	3.18365	12.5183	4.4384	3.72498	46.6028	-0.0899131	0.310988	-0.125191	-0.162945	2.41328	2.26935	0.924304	0.754395	0.248046	-0.0294207	3.60118	5.71087	-1.48898	-1.51496	-2.16524	-2.29878	1.18789
SMAC_00291		no		1	1198457..1200360	1198457	1904	join(1198457..1199524,1199594..1200360)	1835	214	475	1146	382	NCU07349	Expect = 0.0	>ref|XP_958329.1| hypothetical protein NCU07349 [Neurospora crassa OR74A]	[Neurospora crassa OR74A]	Expect = 6e-178	No hits found		no hits above threshold	nucl 20.5, cyto_nucl 13, cyto 4.5	NA	NA	NA	11.2233	5.65253	24.6476	5.15157	2.22278	12.7778	3.94015	-1.26901	-0.89288	1.12397	1.1034	-0.487761	-0.657145	-1.71816	-1.94354	0.338771	0.0818127	-1.57641	0.463524	-1.2304	-1.28639	0.826532	0.738957	-1.08865
SMAC_00292		no		1	1201550..1202918	1201550	1369	1201550..1202918	1369	73	0	1296	432	NCU07350	Expect = 5e-165	>ref|XP_958330.1| hypothetical protein NCU07350 [Neurospora crassa OR74A]	[Neurospora crassa OR74A]	Expect = 7e-172	No hits found		no hits above threshold	extr 22, mito 5	NA	NA	NA	84.4457	25.658	68.7255	0.102223	0.0425063	0.363969	0.155328	-1.94234	-1.62489	-0.243468	-0.342578	-8.62217	-8.99824	-9.48409	-10.0803	-7.43264	-7.87299	-8.89215	-7.03248	-0.861922	-1.08204	1.18952	1.12525	-0.269979
SMAC_00293		no		1	complement(1203037..1206134)	1203037	3098	complement(1203037..1206134)	3098	480	92	2526	842	NCU07351	Expect = 0.0	>ref|XP_958331.1| alpha-glucuronidase precursor [Neurospora crassa OR74A]	[Neurospora crassa OR74A]	Expect = 0.0	>sp|Q0CJP9.1|AGUA_ASPTN RecName: Full=Probable alpha-glucuronidase A; AltName: Full=Alpha-glucosiduronase	Expect = 0.0	Glyco_hydro_67M,Glyco_hydro_67C,Glyco_hydro_67N	extr 26	GO:0005975, carbohydrate metabolic process; GO:0045493, xylan catabolic process	GO:0005576, extracellular region	GO:0046559, alpha-glucuronidase activity	25.4222	50.724	28.9252	5.69536	2.91418	8.78416	1.99537	0.688612	1.09772	0.200397	0.157781	-1.4684	-1.67939	-2.45411	-2.73343	-1.32296	-1.64482	-3.62358	-1.67801	-0.985709	-1.05404	0.145444	0.0345672	-2.15517
SMAC_00294		no		1	1206938..1208349	1206938	1412	join(1206938..1207236,1207305..1208349)	1344	169	257	918	306	NCU07352	Expect = 1e-158	>ref|XP_958332.1| hypothetical protein NCU07352 [Neurospora crassa OR74A]	[Neurospora crassa OR74A]	Expect = 1e-155	No hits found		no hits above threshold	mito 14, pero 6, cyto 5, cyto_nucl 4.5	GO:0015671, oxygen transport	NA	GO:0005506, iron ion binding; GO:0019825, oxygen binding; GO:0020037, heme binding	329.716	734.393	272.133	18.2628	7.31991	11.3152	5.0609	0.864915	1.26	-0.248316	-0.305391	-3.51083	-3.74474	-4.80539	-5.13846	-4.58862	-4.9935	-5.99105	-4.03622	-1.29456	-1.39372	-1.07779	-1.24876	-2.48022
SMAC_00295		no		1	1210043..1210774	1210043	732	1210043..1210774	732	0	0	732	244	NCU04959	Expect = 2e-037	>gb|EFY98323.1| glucan endo-1,3-beta-glucosidase A1-like protein [Metarhizium	[Metarhizium	Expect = 9e-036	No hits found		no hits above threshold	extr 26	NA	NA	NA	1.31839	0.951528	0.855516	0.422644	0.484878	0.505237	2.4414	-0.75575	-0.362305	-0.596623	-0.567973	-0.979709	-1.18052	-0.82383	-0.996883	-1.14139	-1.40822	0.732999	2.81671	0.15588	0.183635	-0.161678	-0.227704	1.71271
SMAC_00296		no		1	1212121..1212690	1212121	570	join(1212121..1212514,1212586..1212690)	499	244	0	255	85	NCU07353	Expect = 9e-038	>ref|XP_958333.1| hypothetical protein NCU07353 [Neurospora crassa OR74A]	[Neurospora crassa OR74A]	Expect = 8e-034	>sp|Q7S163.1|U499_NEUCR RecName: Full=UPF0499 protein NCU07353; Flags: Precursor	Expect = 4e-035	no hits above threshold	extr 22, mito 2, E.R. 2	NA	NA	NA	32.8468	24.8346	31.6017	31.2868	10.1292	5.12983	12.6837	-0.677592	-0.291884	-0.0349914	-0.0879731	0.550772	0.390639	-1.07057	-1.26756	-2.44728	-2.76796	-1.46063	0.589099	-1.62134	-1.65819	-2.99805	-3.1586	-2.0114
SMAC_00297		no		1	complement(1213393..1214306)	1213393	914	complement(join(1213393..1213957,1214017..1214306))	855	0	0	855	285	No hits found		only self as hit			No hits found		no hits above threshold	extr 13, mito 6, plas 3, cyto 2, E.R. 2	NA	NA	NA	6.90029	4.35847	11.9001	1.05104	1.35084	0.965492	2.33969	-0.93005	-0.568099	0.790882	0.748022	-2.03026	-2.26102	-1.70861	-1.97138	-2.5617	-2.99959	-1.5846	0.426043	0.321648	0.289647	-0.531449	-0.738569	0.44566
SMAC_00298		no		1	1215925..1217465	1215925	1541	1215925..1217465	1541	0	251	1290	430	NCU07354	Expect = 8e-146	>ref|XP_958334.1| hypothetical protein NCU07354 [Neurospora crassa OR74A]	[Neurospora crassa OR74A]	Expect = 2e-146	No hits found		Pkinase	nucl 9.5, cyto_nucl 9, mito 8, cyto 7.5	GO:0006468, protein phosphorylation	NA	GO:0004672, protein kinase activity; GO:0005524, ATP binding; GO:0016772, transferase activity, transferring phosphorus-containing groups	1.61884	1.71067	2.38863	25.4525	50.5146	77.2754	37.3792	-0.203266	0.182985	0.546111	0.514612	4.45625	4.43695	5.37869	5.39442	5.5997	5.39793	4.28731	6.49814	0.922439	0.957474	1.14345	0.960978	-0.168946
SMAC_00299		no		1	1218178..1218956	1218178	779	join(1218178..1218462,1218624..1218956)	618	0	186	432	144	NCU06589	Expect = 5e-021	>emb|CBI52113.1| unnamed protein product [Sordaria macrospora]	[Sordaria macrospora]	Expect = 4e-036	No hits found		no hits above threshold	extr 26	NA	NA	NA	0.124228	3.77764	0.123868	0.0477163	1.58201	0.13577	4.62885	4.06155	4.61383	0.0429449	-0.0304532	-0.43532	-0.63292	3.69649	3.65524	0.243933	0.0314722	4.55756	6.75586	4.13181	4.28816	0.679253	0.664392	4.99288
SMAC_00300		no		1	1220753..1221620	1220753	868	join(1220753..1221034,1221173..1221327,1221494..1221620)	564	0	0	564	188	NCU06589	Expect = 3e-022	>emb|CBI52112.1| unnamed protein product [Sordaria macrospora]	[Sordaria macrospora]	Expect = 9e-039	No hits found		no hits above threshold	extr 23, mito 2, E.R. 2	NA	NA	NA	0.0671912	9.09064	0.0678637	0.957045	0.149636	6.27469	0.318442	5.07181	6.38032	0.0569457	-0.18759	3.10254	3.65593	0.988481	1.14052	4.98334	5.71283	1.25247	3.59842	-2.11406	-2.51541	1.8808	2.0569	-1.85007
SMAC_00301		no		1	complement(1221963..1223093)	1221963	1131	complement(join(1221963..1222663,1222745..1223093))	1050	0	0	1050	350	NCU02097	Expect = 3e-069	>ref|XP_001907072.1| hypothetical protein [Podospora anserina S mat+]	[Podospora anserina S mat+]	Expect = 3e-117	>sp|P43066.1|ARDH_CANAL RecName: Full=D-arabinitol 2-dehydrogenase [ribulose-forming];	Expect = 1e-035	adh_short,KR	mito 24.5, cyto_mito 13	GO:0008152, metabolic process; GO:0055114, oxidation-reduction process	NA	GO:0016491, oxidoreductase activity	1.50124	1.90888	1.57712	1.07289	0.024956	18.2376	2.25487	0.0319873	0.428595	0.0493251	0.0554967	0.145516	0.0269016	-3.91041	-4.54769	3.55354	3.51572	0.502627	2.59092	-4.05593	-4.57459	3.40802	3.48882	0.357111
SMAC_00302		no		1	complement(1224302..1225961)	1224302	1660	complement(join(1224302..1225779,1225836..1225961))	1604	36	77	1491	497	NCU07355	Expect = 0.0	>ref|XP_958335.1| hypothetical protein NCU07355 [Neurospora crassa OR74A]	[Neurospora crassa OR74A]	Expect = 0.0	>sp|O13716.2|AGN1_SCHPO RecName: Full=Glucan endo-1,3-alpha-glucosidase agn1; AltName:	Expect = 7e-041	Glyco_hydro_71	extr 25	NA	NA	NA	22.4701	24.3409	21.4351	11.5495	13.6491	33.0274	40.8753	-0.185848	0.170844	-0.0554363	-0.105718	-0.326287	-0.501373	-0.110732	-0.302527	0.713412	0.449125	0.765351	2.83708	0.215555	0.198846	1.0397	0.950498	1.09164
SMAC_00303		no		1	1228931..1230503	1228931	1573	1228931..1230503	1573	8	401	1164	388	No hits found		>gb|EFQ36595.1| retinal pigment epithelial membrane protein [Glomerella graminicola	[Glomerella graminicola	Expect = 7e-118	>sp|Q84KG5.1|CCD_CROSA RecName: Full=Carotenoid 9,10(9',10')-cleavage dioxygenase; AltName:	Expect = 8e-034	RPE65	cysk 25	NA	NA	NA	2.75977	5.82878	3.30879	0.976096	1.36314	2.51116	2.11664	0.754974	1.15385	0.261853	0.214145	-0.904398	-1.08634	-0.414477	-0.638128	0.0213101	-0.245295	-0.48629	1.57218	0.489921	0.448214	0.925708	0.841047	0.418109
SMAC_00304		no		1	1239799..1243429	1239799	3631	join(1239799..1241778,1241862..1242311,1242374..1243429)	3486	0	0	3486	1162	NCU07358	Expect = 0.0	>ref|XP_958131.1| hypothetical protein NCU07358 [Neurospora crassa OR74A]	[Neurospora crassa OR74A]	Expect = 0.0	>sp|O60177.1|YG42_SCHPO RecName: Full=Uncharacterized ATP-dependent helicase C23E6.02	Expect = 3e-015	SNF2_N	cyto 11, cyto_nucl 11, nucl 9, mito 4	GO:0008152, metabolic process	NA	GO:0003676, nucleic acid binding; GO:0003677, DNA binding; GO:0004386, helicase activity; GO:0005524, ATP binding	1.56945	4.59075	2.16217	0.313413	1.51759	0.176819	0.932779	1.24468	1.6183	0.472392	0.407141	-1.65051	-1.85298	0.562617	0.364158	-2.84518	-3.22358	-0.78999	1.22509	2.21313	2.21714	-1.19467	-1.3706	0.860524
SMAC_00305		no		1	1248647..1251477	1248647	2831	1248647..1251477	2831	0	188	2643	881	NCU07359	Expect = 0.0	>ref|XP_958132.1| hypothetical protein NCU07359 [Neurospora crassa OR74A]	[Neurospora crassa OR74A]	Expect = 0.0	No hits found		no hits above threshold	nucl 16.5, cyto_nucl 12.5, cyto 7.5	NA	NA	NA	6.64555	4.74726	8.88999	28.2181	75.2587	28.0568	48.9892	-0.751947	-0.40572	0.439059	0.390628	2.6917	2.55193	4.05147	3.90542	2.25595	1.93134	2.75757	4.86263	1.35976	1.35349	-0.435752	-0.62059	0.0658718
SMAC_00306		no		1	complement(1251519..1252964)	1251519	1446	complement(1251519..1252964)	1446	223	320	903	301	NCU07360	Expect = 3e-120	>ref|XP_958133.1| hypothetical protein NCU07360 [Neurospora crassa OR74A]	[Neurospora crassa OR74A]	Expect = 2e-117	>sp|P53193.1|JAC1_YEAST RecName: Full=J-type co-chaperone JAC1, mitochondrial; AltName:	Expect = 2e-021	HSCB_C,DnaJ	mito 19, nucl 7	GO:0006457, protein folding; GO:0051259, protein oligomerization	NA	GO:0051087, chaperone binding	11.5247	12.8431	11.8256	2.67113	5.24969	16.3107	11.6698	-0.134638	0.261773	0.0476338	0.0129743	-1.49022	-1.66566	-0.535338	-0.733812	0.670162	0.377879	-0.0772198	1.99649	0.954882	0.931849	2.16038	2.04354	1.413
SMAC_00307		no		1	1254060..1255922	1254060	1863	1254060..1255922	1863	267	285	1311	437	NCU07361	Expect = 0.0	>ref|XP_958134.1| hypothetical protein NCU07361 [Neurospora crassa OR74A]	[Neurospora crassa OR74A]	Expect = 0.0	>sp|Q7S0P8.1|CSN4_NEUCR RecName: Full=COP9 signalosome complex subunit 4; Short=Signalosome	Expect = 0.0	PCI	cyto 16.5, cyto_nucl 15.333, cyto_mito 9.498, nucl 8	NA	NA	NA	32.9335	28.0084	33.2901	46.0644	90.243	104.312	152.343	-0.526314	-0.142596	0.0231451	-0.00916441	1.08664	0.930559	2.04212	1.87363	1.84528	1.51956	2.09598	4.18445	0.955478	0.94307	0.75864	0.589005	1.00934
SMAC_00308		no		1	complement(1255980..1256494)	1255980	515	complement(1255980..1256494)	515	0	245	270	90	NCU10658	Expect = 2e-041	>ref|XP_001728144.1| hypothetical protein NCU10658 [Neurospora crassa OR74A]	[Neurospora crassa OR74A]	Expect = 1e-037	No hits found		no hits above threshold	nucl 20.5, cyto_nucl 13.5, cyto 5.5	NA	NA	NA	33.2073	43.9059	31.6562	67.4945	45.5518	103.018	106.666	0.111881	0.500128	-0.0555537	-0.104095	1.60303	1.44543	1.04867	0.843541	1.81128	1.48862	1.58597	3.66002	-0.554364	-0.601885	0.208246	0.0431916	-0.0170606
SMAC_00309		no		1	complement(1256676..1257610)	1256676	935	complement(join(1256676..1256941,1257061..1257610))	816	336	0	480	160	NCU10658	Expect = 2e-076	>ref|XP_001728144.1| hypothetical protein NCU10658 [Neurospora crassa OR74A]	[Neurospora crassa OR74A]	Expect = 4e-073	No hits found		Lipase_GDSL	cyto 9.5, mito 8, nucl 7, cyto_pero 6.5	GO:0008152, metabolic process	NA	GO:0016787, hydrolase activity	28.3106	39.6503	29.8234	0.481423	0.174738	1.04724	1.73977	0.19427	0.576006	0.0868537	0.0479327	-5.13726	-5.35703	-6.39379	-6.69081	-4.5082	-4.88547	-4.062	-2.03953	-1.25652	-1.33378	0.62906	0.471555	1.07526
SMAC_00310		no		1	1258656..1261228	1258656	2573	join(1258656..1258862,1258927..1260291,1260399..1260472,1260625..1261228)	2250	170	514	1566	522	NCU07362	Expect = 0.0	>ref|XP_957990.1| hypothetical protein NCU07362 [Neurospora crassa OR74A]	[Neurospora crassa OR74A]	Expect = 0.0	>sp|P00175.1|CYB2_YEAST RecName: Full=Cytochrome b2, mitochondrial; AltName: Full=L-lactate	Expect = 7e-080	FMN_dh,Cyt-b5,IMPDH	cyto 11, mito 10, pero 6	GO:0055114, oxidation-reduction process	NA	GO:0003824, catalytic activity; GO:0010181, FMN binding; GO:0016491, oxidoreductase activity; GO:0020037, heme binding; GO:0046872, metal ion binding	26.9624	30.8866	18.6609	62.0155	16.2787	28.1613	35.5147	-0.0867139	0.276954	-0.502438	-0.563344	1.82101	1.65666	-0.109982	-0.32353	0.26727	-0.0760219	0.306617	2.36982	-1.93099	-1.98019	-1.55374	-1.73269	-1.51439
SMAC_00311		no		1	1266076..1268020	1266076	1945	join(1266076..1266490,1266626..1266986,1267052..1267182,1267242..1268020)	1686	277	437	972	324	NCU07363	Expect = 2e-147	>ref|XP_957991.1| hypothetical protein NCU07363 [Neurospora crassa OR74A]	[Neurospora crassa OR74A]	Expect = 9e-145	No hits found		DUF3712	plas 13, cyto 3.5, cyto_nucl 3.5, nucl 2.5, mito 2, E.R. 2, golg 2, vacu 2	NA	NA	NA	238.514	517.551	196.953	195.585	196.794	72.4231	139.707	0.830629	1.22225	-0.254594	-0.308507	0.320422	0.145556	0.332828	0.146677	-1.52334	-1.83645	-0.823371	1.21602	0.0124056	0.00112073	-1.84376	-1.98201	-1.14379
SMAC_00312		no		1	complement(1268844..1270166)	1268844	1323	complement(join(1268844..1269889,1269981..1270032,1270101..1270166))	1164	0	0	1164	388	NCU07364	Expect = 8e-133	>ref|XP_957992.1| hypothetical protein NCU11351 [Neurospora crassa OR74A]	[Neurospora crassa OR74A]	Expect = 5e-106	No hits found		HCNGP	nucl 20.5, cyto_nucl 13.5, cyto 5.5	GO:0006355, regulation of transcription, DNA-templated	NA	NA	7.83361	5.23441	5.38153	0.249043	0.0900473	0.948745	1.3796	-0.839987	-0.481392	-0.504153	-0.561138	-4.17168	-4.4688	-5.26353	-5.62011	-2.76276	-3.1115	-2.53284	-0.539029	-1.09185	-1.15131	1.40892	1.3573	1.63884
SMAC_00313		no		1	1270610..1271974	1270610	1365	join(1270610..1270832,1270943..1271090,1271214..1271974)	1132	193	141	798	266	NCU07365	Expect = 2e-146	>ref|XP_957993.1| hypothetical protein NCU07365 [Neurospora crassa OR74A]	[Neurospora crassa OR74A]	Expect = 1e-143	>sp|P30657.1|PSB4_YEAST RecName: Full=Proteasome component PRE4; AltName: Full=Macropain	Expect = 1e-065	Proteasome	nucl 13, cyto_nucl 10.5, cyto 6, pero 4, mito 3	GO:0006508, proteolysis; GO:0051603, proteolysis involved in cellular protein catabolic process	GO:0000502, proteasome complex; GO:0005634, nucleus; GO:0005737, cytoplasm; GO:0005839, proteasome core complex	GO:0004175, endopeptidase activity; GO:0004298, threonine-type endopeptidase activity; GO:0008233, peptidase activity; GO:0016787, hydrolase activity	205.564	164.178	167.562	253.314	246.706	428.164	624.341	-0.609041	-0.219078	-0.279501	-0.321709	0.903758	0.747134	0.85725	0.665801	1.25033	0.90834	1.49779	3.57764	-0.0465087	-0.0813327	0.346576	0.161207	0.594029
SMAC_00314		no		1	complement(1272180..1275442)	1272180	3263	complement(join(1272180..1272839,1272906..1274479,1274547..1274778,1274922..1274992,1275177..1275442))	2803	261	439	2103	701	NCU07366	Expect = 0.0	>ref|XP_957994.2| glucosamine-fructose-6-phosphate aminotransferase [Neurospora	[Neurospora	Expect = 0.0	>sp|P14742.4|GFA1_YEAST RecName: Full=Glucosamine--fructose-6-phosphate aminotransferase	Expect = 0.0	SIS,GATase_2	cyto 15, cyto_nucl 10.5, mito 5, nucl 4	GO:0005975, carbohydrate metabolic process; GO:0008152, metabolic process; GO:0016051, carbohydrate biosynthetic process	NA	GO:0004360, glutamine-fructose-6-phosphate transaminase (isomerizing) activity; GO:0030246, carbohydrate binding	177.007	178.147	258.87	985.645	530.366	629.952	469.651	-0.273945	0.0841595	0.550608	0.512166	3.06123	2.9458	2.15028	1.99093	2.00858	1.67053	1.30878	3.3831	-0.910943	-0.954871	-1.05265	-1.27526	-1.75245
SMAC_00315		no		1	complement(1279441..1281079)	1279441	1639	complement(join(1279441..1279780,1279855..1280311,1280394..1280630,1280696..1280779,1280838..1281079))	1360	34	219	1107	369	NCU07367	Expect = 0.0	>ref|XP_958860.2| hypothetical protein NCU07367 [Neurospora crassa OR74A]	[Neurospora crassa OR74A]	Expect = 0.0	>sp|O74445.2|PRS10_SCHPO RecName: Full=Probable 26S protease subunit rpt4	Expect = 2e-166	AAA,AAA_5,AAA_2,RuvB_N	cyto_nucl 17.5, cyto 17, nucl 8	GO:0030163, protein catabolic process	GO:0005737, cytoplasm	GO:0000166, nucleotide binding; GO:0005524, ATP binding; GO:0016787, hydrolase activity; GO:0017111, nucleoside-triphosphatase activity	181.98	189.287	172.064	287.943	84.6952	276.955	312.411	-0.229925	0.144269	-0.0634563	-0.108701	1.24848	1.08826	-0.488781	-0.696786	0.809831	0.444293	0.698262	2.76261	-1.73726	-1.78504	-0.43865	-0.643965	-0.550219
SMAC_00316		no		1	1282062..1282922	1282062	861	1282062..1282922	861	0	0	861	287	NCU07368	Expect = 9e-144	>ref|XP_958861.1| hypothetical protein NCU07368 [Neurospora crassa OR74A]	[Neurospora crassa OR74A]	Expect = 7e-141	>sp|Q769K2.1|NAPEP_RAT RecName: Full=N-acyl-phosphatidylethanolamine-hydrolyzing phospholipase	Expect = 2e-007	no hits above threshold	cyto 22.5, cyto_nucl 12, cysk 3	GO:0008152, metabolic process	NA	GO:0016787, hydrolase activity	4.46406	3.34302	6.15826	7.17137	6.50604	10.6462	14.1864	-0.713655	-0.339685	0.472862	0.435197	1.24427	1.10068	1.12204	0.967447	1.40676	1.11048	1.55564	3.63989	-0.12223	-0.133236	0.162492	0.00980114	0.311373
SMAC_00317		no		1	complement(1283291..1285988)	1283291	2698	complement(join(1283291..1283401,1283474..1284565,1284658..1284858,1284932..1285054,1285116..1285175,1285234..1285501,1285576..1285988))	2268	0	0	2268	756	NCU07369	Expect = 0.0	>ref|XP_958862.1| hypothetical protein NCU07369 [Neurospora crassa OR74A]	[Neurospora crassa OR74A]	Expect = 0.0	>sp|Q2TBM9.1|SRAC1_BOVIN RecName: Full=Protein SERAC1	Expect = 7e-008	VWA	nucl 11.5, cyto_nucl 9.333, mito_nucl 9.333, mito 7	NA	NA	NA	5.09516	3.83375	0.855908	18.2208	0.900562	1.49633	2.6384	-0.700406	-0.3369	-2.54028	-2.60796	2.41432	2.27243	-1.86876	-2.09912	-1.56891	-1.87973	-1.04121	1.02088	-4.28308	-4.37155	-3.98323	-4.15216	-3.45553
SMAC_00318		no		1	complement(1289060..1289722)	1289060	663	complement(join(1289060..1289368,1289450..1289722))	582	0	0	582	194	NCU07370	Expect = 9e-053	>ref|XP_958863.1| hypothetical protein NCU07370 [Neurospora crassa OR74A]	[Neurospora crassa OR74A]	Expect = 9e-050	No hits found		no hits above threshold	nucl 14.5, mito_nucl 12.499, cyto_nucl 11.166, mito 8	NA	NA	NA	0.524277	1.09575	0.206209	3.57847	1.49511	2.80684	3.1645	0.716199	1.07788	-1.09583	-1.24438	3.18812	3.04284	1.99396	1.84065	2.44813	2.19595	2.35704	4.41091	-1.19416	-1.20219	-0.739988	-0.846886	-0.831076
SMAC_00319		no		1	complement(1292008..1292292)	1292008	285	complement(1292008..1292292)	285	0	0	285	95	No hits found		only self as hit			No hits found		no hits above threshold	nucl 19, cyto 5, mito 1, pero 1, vacu 1	NA	NA	NA	0	0.230969	0	0	0	0	0	1.4087	#DIV/0!	0.00716713	#DIV/0!	0.0288323	#DIV/0!	0.0341124	#DIV/0!	0.052895	#DIV/0!	-0.21627	#DIV/0!	0.00528011	#DIV/0!	0.0240626	#DIV/0!	-0.245102
SMAC_00320		no		1	complement(1292315..1292518)	1292315	204	complement(1292315..1292518)	204	0	0	204	68	No hits found		only self as hit			No hits found		no hits above threshold	nucl 16, cyto_nucl 10.5, mito 7, cyto 3	NA	NA	NA	0	0	0	0	0	0	0	NA	#DIV/0!	NA	#DIV/0!	NA	#DIV/0!	NA	#DIV/0!	NA	#DIV/0!	NA	#DIV/0!	NA	#DIV/0!	NA	#DIV/0!	NA
SMAC_00321		no		1	complement(1293323..1296786)	1293323	3464	complement(join(1293323..1293481,1293551..1296786))	3395	2615	0	780	260	NCU07371	Expect = 5e-015	>ref|XP_958864.1| hypothetical protein NCU07371 [Neurospora crassa OR74A]	[Neurospora crassa OR74A]	Expect = 4e-012	No hits found		no hits above threshold	nucl 17.5, cyto_nucl 12.5, mito 5, cyto 4.5	NA	NA	NA	0.180908	19.0534	0.379173	0.0434295	2.09904	0.0363116	0.275548	6.24768	6.74849	1.03746	1.00785	-1.32155	-1.55661	4.01265	3.90456	-1.76353	-2.1764	0.444171	2.50282	5.3342	5.46118	-0.441983	-0.619789	1.76572
SMAC_00323		no		1	complement(1299720..1300653)	1299720	934	complement(join(1299720..1299947,1300085..1300225,1300294..1300416,1300489..1300653))	657	0	0	657	219	No hits found		only self as hit			No hits found		no hits above threshold	nucl 12, cyto_nucl 10, mito 8, cyto 6	NA	NA	NA	0.174534	6.93251	0.23303	1.79457	1.38192	5.66148	5.89743	4.49571	5.15285	0.353875	0.36936	3.46285	3.52177	3.12944	3.16531	4.69298	4.61338	4.47067	6.79423	-0.333415	-0.356458	1.23013	1.09162	1.00782
SMAC_00324		no		1	complement(1301860..1302479)	1301860	620	complement(join(1301860..1302099,1302224..1302338,1302412..1302479))	423	0	0	423	141	No hits found		only self as hit			No hits found		no hits above threshold	nucl 11, mito_nucl 10.833, mito 9.5, cyto_nucl 8.666, cyto 5, cyto_pero 3.833	NA	NA	NA	0.273405	1.41452	0.275543	0	0	0	0.516241	1.70406	2.40929	0.0204209	-0.344556	-2.00936	#NUM!	-1.99763	#NUM!	-1.95327	#NUM!	0.640203	2.58262	0.0117317	#DIV/0!	0.0560936	#DIV/0!	2.64957
SMAC_00325		no		1	1306345..1309327	1306345	2983	join(1306345..1306619,1306673..1307566,1307625..1307711,1307767..1307841,1307897..1308093,1308166..1309327)	2690	33	227	2430	810	NCU07374	Expect = 0.0	>ref|XP_001907247.1| hypothetical protein [Podospora anserina S mat+]	[Podospora anserina S mat+]	Expect = 0.0	>sp|O94490.1|YC79_SCHPO RecName: Full=Uncharacterized transcriptional regulatory protein	Expect = 8e-007	Fungal_trans,Zn_clus	plas 20, nucl 3, mito 1, cyto 1, E.R. 1, vacu 1, cyto_mito 1	GO:0006351, transcription, DNA-templated; GO:0006355, regulation of transcription, DNA-templated; GO:0006357, regulation of transcription from RNA polymerase II promoter; GO:0006366, transcription from RNA polymerase II promoter	GO:0005634, nucleus	GO:0000981, sequence-specific DNA binding RNA polymerase II transcription factor activity; GO:0003677, DNA binding; GO:0008270, zinc ion binding; GO:0046872, metal ion binding	4.90088	6.45524	3.95185	8.83729	11.955	26.6693	7.90478	0.105411	0.483852	-0.281796	-0.336421	1.47011	1.31124	1.86889	1.67474	2.58043	2.33793	0.597764	2.66585	0.398778	0.363495	1.11032	1.02669	-0.87235
SMAC_00326		no		1	complement(1309576..1312454)	1309576	2879	complement(join(1309576..1311244,1311307..1312454))	2817	478	200	2139	713	NCU07375	Expect = 0.0	>ref|XP_958868.1| hypothetical protein NCU07375 [Neurospora crassa OR74A]	[Neurospora crassa OR74A]	Expect = 0.0	>sp|Q9ZWT3.1|PHT16_ARATH RecName: Full=Probable inorganic phosphate transporter 1-6; Short=AtPht1;6;	Expect = 7e-039	Sugar_tr	plas 20, E.R. 3, vacu 3	GO:0055085, transmembrane transport	GO:0016021, integral component of membrane	GO:0022857, transmembrane transporter activity	11.7958	17.661	9.08363	6.63478	0.69413	11.6369	4.01631	0.29343	0.659147	-0.335117	-0.419281	-0.23147	-0.435575	-3.32405	-3.6551	0.215154	-0.201885	-1.55801	0.420304	-3.09258	-3.21952	0.446624	0.23369	-1.32654
SMAC_00327	putative rim15	putative RIM15 protein		1	complement(1317695..1325897)	1317695	8203	complement(join(1317695..1323955,1324059..1325897))	8100	1377	879	5844	1948	NCU07378	Expect = 0.0	>ref|XP_958871.1| hypothetical protein NCU07378 [Neurospora crassa OR74A]	[Neurospora crassa OR74A]	Expect = 0.0	>sp|P38938.3|CEK1_SCHPO RecName: Full=Serine/threonine-protein kinase cek1	Expect = 2e-127	Pkinase,Pkinase_Tyr,Response_reg,APH	nucl 15, cyto 7.5, cyto_mito 6, mito 3.5	GO:0000160, phosphorelay signal transduction system; GO:0006468, protein phosphorylation; GO:0007165, signal transduction; GO:0016310, phosphorylation; GO:0035556, intracellular signal transduction	NA	GO:0000156, phosphorelay response regulator activity; GO:0000166, nucleotide binding; GO:0004672, protein kinase activity; GO:0004674, protein serine/threonine kinase activity; GO:0004871, signal transducer activity; GO:0005524, ATP binding; GO:0016301, kinase activity; GO:0016740, transferase activity; GO:0016772, transferase activity, transferring phosphorus-containing groups	5.0856	7.97064	8.17734	29.7968	55.9817	40.3899	40.2233	0.354088	0.733623	0.693625	0.649229	3.11922	2.98497	4.01457	3.85754	3.16525	2.82752	2.85957	4.9574	0.895356	0.872575	0.0460369	-0.157444	-0.259647
SMAC_00328		no		1	1331690..1334250	1331690	2561	join(1331690..1332081,1332344..1332558,1332631..1332718,1332774..1333235,1333402..1333878,1333981..1334250)	1904	739	176	1251	417	NCU07379	Expect = 0.0	>ref|XP_958872.1| hypothetical protein NCU07379 [Neurospora crassa OR74A]	[Neurospora crassa OR74A]	Expect = 2e-179	>sp|Q01663.2|AP1_SCHPO RecName: Full=AP-1-like transcription factor; AltName: Full=Caffeine	Expect = 2e-006	no hits above threshold	nucl 19.5, cyto_nucl 12, mito 4	GO:0006355, regulation of transcription, DNA-templated	NA	GO:0003700, sequence-specific DNA binding transcription factor activity; GO:0043565, sequence-specific DNA binding	65.1931	55.0051	46.2117	18.1403	68.9111	36.4202	136.872	-0.532774	-0.133318	-0.477951	-0.516917	-1.23427	-1.40279	0.672731	0.500104	-0.6397	-0.980996	0.977976	3.05854	1.907	1.90289	0.594567	0.421792	2.21224
SMAC_00329		no		1	1334674..1337171	1334674	2498	join(1334674..1334969,1335063..1336308,1336381..1337171)	2333	64	493	1776	592	NCU07380	Expect = 0.0	>ref|XP_958873.1| eukaryotic translation initiation factor 3 [Neurospora crassa	[Neurospora crassa	Expect = 0.0	>sp|Q7S2I2.1|EIF3D_NEUCR RecName: Full=Eukaryotic translation initiation factor 3 subunit	Expect = 0.0	eIF-3_zeta	cyto 13, cyto_nucl 10.833, cyto_mito 7.999, nucl 5.5, pero 4	GO:0001731, formation of translation preinitiation complex; GO:0006412, translation; GO:0006413, translational initiation; GO:0006446, regulation of translational initiation	GO:0005737, cytoplasm; GO:0005852, eukaryotic translation initiation factor 3 complex; GO:0016282, eukaryotic 43S preinitiation complex; GO:0033290, eukaryotic 48S preinitiation complex	GO:0003743, translation initiation factor activity	82.2958	101.464	65.9966	25.5442	52.9956	99.4279	137.207	0.0089192	0.391557	-0.304575	-0.348062	-1.07418	-1.24601	-0.0307051	-0.228299	0.461877	0.1414	0.649391	2.71894	1.04347	1.01771	1.53606	1.38741	1.72357
SMAC_00330		no		1	1337534..1340680	1337534	3147	1337534..1340680	3147	0	0	3147	1049	NCU07381	Expect = 0.0	>ref|XP_958874.2| hypothetical protein NCU07381 [Neurospora crassa OR74A]	[Neurospora crassa OR74A]	Expect = 0.0	>sp|Q10264.3|PSO2_SCHPO RecName: Full=DNA cross-link repair protein pso2/snm1	Expect = 8e-051	DRMBL	nucl 13.5, cyto_nucl 9.333, mito 8.5, cyto_mito 6.833, cyto 4	GO:0008152, metabolic process	NA	GO:0016787, hydrolase activity	2.60316	3.73451	3.09981	0.0546336	0.207077	0.327536	0.72735	0.235738	0.600628	0.257222	0.197166	-4.70382	-4.99017	-2.98084	-3.20902	-2.73538	-3.04017	-1.89866	0.13309	1.72298	1.78116	1.96844	1.95001	2.80516
SMAC_00331		no		1	1342980..1345471	1342980	2492	join(1342980..1343621,1343730..1345471)	2384	125	0	2259	753	NCU07383	Expect = 0.0	>ref|XP_958876.1| hypothetical protein NCU07383 [Neurospora crassa OR74A]	[Neurospora crassa OR74A]	Expect = 0.0	>sp|P32494.1|NGG1_YEAST RecName: Full=Chromatin-remodeling complexes subunit NGG1; AltName:	Expect = 4e-042	Ada3	nucl 22, cyto 3	NA	NA	NA	2.52365	3.39009	3.3688	0.0834399	0.186707	0.107751	0.324812	0.123348	0.460368	0.4085	0.342736	-4.08978	-4.37711	-3.06033	-3.35373	-4.13957	-4.60309	-2.97932	-0.999092	1.02945	1.02338	-0.0497848	-0.225978	1.11046
SMAC_00332		no		1	complement(1346446..1348206)	1346446	1761	complement(join(1346446..1347637,1347735..1348206))	1664	386	276	1002	334	NCU07384	Expect = 5e-172	>ref|XP_958877.1| hypothetical protein NCU07384 [Neurospora crassa OR74A]	[Neurospora crassa OR74A]	Expect = 1e-168	>sp|Q7S2H8.1|TPC1_NEUCR RecName: Full=Mitochondrial thiamine pyrophosphate carrier 1	Expect = 6e-170	Mito_carr	mito 13, extr 7, cyto 6	GO:0006810, transport; GO:0055085, transmembrane transport	GO:0016020, membrane; GO:0016021, integral component of membrane	NA	3.95781	6.23594	3.29717	5.34825	6.46794	12.3283	18.4267	0.357089	0.71311	-0.237915	-0.312386	1.00469	0.851434	1.29576	1.09168	1.80277	1.48634	2.11587	4.18993	0.291074	0.240243	0.798084	0.63491	1.11118
SMAC_00333		no		1	1350278..1351825	1350278	1548	1350278..1351825	1548	0	276	1272	424	NCU07385	Expect = 0.0	>ref|XP_958878.2| hypothetical protein NCU07385 [Neurospora crassa OR74A]	[Neurospora crassa OR74A]	Expect = 0.0	No hits found		no hits above threshold	extr 12, cyto 6, cyto_mito 5.833, cyto_nucl 5.333, mito 4.5, nucl 3.5	NA	NA	NA	23.7595	14.6947	8.83716	98.3336	42.4543	48.5647	60.7078	-0.950779	-0.605558	-1.3608	-1.44983	2.60406	2.4622	1.43343	1.23469	1.22717	0.881166	1.24978	3.32109	-1.17063	-1.22751	-1.37689	-1.58103	-1.35428
SMAC_00334		no		1	1352143..1354139	1352143	1997	join(1352143..1352610,1353008..1354139)	1600	197	440	963	321	NCU07386	Expect = 1e-166	>ref|XP_958879.1| hypothetical protein NCU07386 [Neurospora crassa OR74A]	[Neurospora crassa OR74A]	Expect = 3e-163	>sp|O42919.3|RT26A_SCHPO RecName: Full=Putative 37S ribosomal protein S26A, mitochondrial	Expect = 5e-020	Sod_Fe_C	mito 25, cyto_mito 14	GO:0006801, superoxide metabolic process; GO:0055114, oxidation-reduction process	NA	GO:0004784, superoxide dismutase activity; GO:0046872, metal ion binding	41.9218	48.5786	28.794	7.12806	49.5509	34.1773	48.585	-0.0814256	0.328478	-0.526213	-0.564978	-1.92093	-2.10194	0.826868	0.669635	-0.0946715	-0.443496	0.113855	2.19733	2.74779	2.77157	1.82625	1.65844	2.03478
SMAC_00335		no		1	1358531..1360994	1358531	2464	join(1358531..1358597,1358883..1358934,1359265..1360994)	1849	0	442	1407	469	NCU07387	Expect = 0.0	>ref|XP_958880.1| hypothetical protein NCU07387 [Neurospora crassa OR74A]	[Neurospora crassa OR74A]	Expect = 0.0	>sp|Q1MTR5.1|YG66_SCHPO RecName: Full=Uncharacterized RING finger membrane protein C15C4.06c	Expect = 6e-012	zf-C3HC4	mito 12, plas 5, nucl 4, cyto 4, cyto_nucl 4	NA	NA	GO:0008270, zinc ion binding; GO:0046872, metal ion binding	25.6611	28.6259	27.8768	63.0013	22.7488	20.3454	26.9751	-0.137539	0.235417	0.126654	0.0921617	1.88794	1.76446	0.421345	0.24872	-0.193214	-0.410026	-0.0156021	2.05345	-1.46659	-1.51574	-2.08115	-2.17448	-1.90354
SMAC_00336		no		1	complement(1362028..1363849)	1362028	1822	complement(join(1362028..1362709,1362813..1363849))	1719	0	0	1719	573	NCU07388	Expect = 0.0	>ref|XP_958881.1| hypothetical protein NCU07388 [Neurospora crassa OR74A]	[Neurospora crassa OR74A]	Expect = 0.0	No hits found		no hits above threshold	extr 27	NA	NA	NA	3.13921	1.9343	3.15218	0.197129	0.0490954	0.515134	0.27152	-0.94029	-0.62846	0.0219557	-0.0443168	-3.1633	-3.49192	-4.77249	-5.23121	-2.25568	-2.76129	-3.4104	-1.55399	-1.60919	-1.7393	0.907625	0.730625	-0.247096
SMAC_00337		no		1	1365820..1366912	1365820	1093	join(1365820..1366278,1366514..1366635,1366741..1366912)	753	0	0	753	251	NCU02923	Expect = 1e-020	>ref|XP_001228718.1| hypothetical protein CHGG_02202 [Chaetomium globosum CBS 148.51]	[Chaetomium globosum CBS 148.51]	Expect = 7e-058	>sp|Q00278.1|NOR1_ASPPA RecName: Full=Aflatoxin biosynthesis ketoreductase nor-1	Expect = 1e-032	adh_short	mito 20, cyto 7	GO:0008152, metabolic process; GO:0055114, oxidation-reduction process	NA	GO:0016491, oxidoreductase activity	1.07119	4.52036	0.630633	3.30481	0	2.406	7.42773	1.67328	2.13282	-0.717725	-0.787992	2.07783	2.01066	-3.79398	#NUM!	1.27153	1.01319	2.60088	4.79103	-5.87182	#NUM!	-0.806305	-0.997468	0.523047
SMAC_00338	pro1	PRO1 protein		1	complement(1372806..1375631)	1372806	2826	complement(join(1372806..1375382,1375475..1375631))	2734	0	664	2070	690	NCU07392	Expect = 0.0	>emb|CAB52588.2| PRO1 protein [Sordaria macrospora]	[Sordaria macrospora]	Expect = 0.0	>sp|Q9P326.1|PRO1_NEUCR RecName: Full=Transcriptional regulatory protein pro-1	Expect = 0.0	Zn_clus	nucl 19, mito 4, plas 2	GO:0006355, regulation of transcription, DNA-templated; GO:0006357, regulation of transcription from RNA polymerase II promoter; GO:0006366, transcription from RNA polymerase II promoter	GO:0005634, nucleus	GO:0000981, sequence-specific DNA binding RNA polymerase II transcription factor activity; GO:0008270, zinc ion binding	20.4283	27.1965	25.4774	38.3627	0	98.5147	118.62	0.12846	0.490837	0.330621	0.279804	1.52977	1.37083	-8.87587	#NUM!	2.44497	2.11424	2.41937	4.51533	-10.4056	#NUM!	0.915196	0.743412	0.889596
SMAC_00339		no		1	1378815..1379176	1378815	362	join(1378815..1378929,1379088..1379176)	204	0	0	204	68	No hits found		only self as hit			No hits found		no hits above threshold	nucl 17.5, cyto_nucl 14.5, cyto 6.5	NA	NA	NA	0.376338	0.579163	0.383724	0	0	0	0.244442	0.167386	0.264753	0.0203643	0.406014	-1.33533	#NUM!	-1.32953	#NUM!	-1.30919	#NUM!	-0.374794	0.619864	0.0058025	#DIV/0!	0.0261442	#DIV/0!	0.960536
SMAC_00340		no		1	complement(1386475..1387712)	1386475	1238	complement(join(1386475..1386790,1387115..1387712))	914	402	65	447	149	No hits found		only self as hit			No hits found		no hits above threshold	nucl 13, cyto_nucl 10.5, mito 8, cyto 6	NA	NA	NA	0.253064	0.754977	0.473887	0.612443	0.522376	0.0487241	0.686475	1.09678	1.6046	0.761322	0.781389	1.65296	1.67227	1.45755	1.51073	-1.47796	-1.99738	1.18899	3.32169	-0.195416	-0.161539	-3.13092	-3.66965	-0.463971
SMAC_00341		no		1	1390267..1394043	1390267	3777	join(1390267..1390504,1390565..1390795,1390857..1394043)	3656	223	826	2607	869	NCU07389	Expect = 0.0	>ref|XP_957900.2| hypothetical protein NCU07389 [Neurospora crassa OR74A]	[Neurospora crassa OR74A]	Expect = 0.0	>sp|O74653.1|POB1_SCHPO RecName: Full=Protein pob1; AltName: Full=BOI protein homolog	Expect = 8e-011	SAM_2	nucl 20.5, cyto_nucl 13.5, cyto 5.5	NA	NA	NA	6.90047	12.9108	8.22837	34.3598	5.72973	11.7053	22.9378	0.614402	0.984866	0.267831	0.217491	2.87924	2.74867	0.34976	0.152521	0.901695	0.687616	1.63328	3.71042	-2.52948	-2.59615	-1.97755	-2.06105	-1.24596
SMAC_00342		no		1	complement(1396905..1400076)	1396905	3172	complement(join(1396905..1399111,1399171..1399617,1399686..1400076))	3045	91	209	2745	915	NCU07393	Expect = 0.0	>ref|XP_001220201.1| hypothetical protein CHGG_00980 [Chaetomium globosum CBS 148.51]	[Chaetomium globosum CBS 148.51]	Expect = 0.0	>sp|Q6CT09.1|NOP14_KLULA RecName: Full=Probable nucleolar complex protein 14	Expect = 1e-104	Nop14	nucl 18, cyto 7	NA	GO:0032040, small-subunit processome	NA	5.85247	13.337	5.56988	7.25964	10.6077	12.1683	22.1774	0.883439	1.26331	-0.0603965	-0.11478	0.916837	0.754041	1.4439	1.25969	1.25353	0.885119	1.82113	3.89562	0.527068	0.505645	0.336693	0.131078	0.904289
SMAC_00343		no		1	1400264..1401541	1400264	1278	join(1400264..1400784,1400845..1401541)	1218	148	59	1011	337	NCU07394	Expect = 0.0	>ref|XP_958478.1| hypothetical protein NCU07394 [Neurospora crassa OR74A]	[Neurospora crassa OR74A]	Expect = 1e-177	No hits found		no hits above threshold	extr 11, golg 7, E.R. 4, mito 3	NA	NA	NA	30.1382	23.3377	38.3473	6.37017	8.84079	16.813	23.8797	-0.666265	-0.283504	0.356305	0.312788	-1.61907	-1.78264	-1.16607	-1.3763	-0.658109	-0.969069	-0.435193	1.63757	0.452999	0.406341	0.960959	0.813574	1.18388
SMAC_00344		no		1	1402046..1404731	1402046	2686	join(1402046..1402578,1402740..1402971,1403034..1404092,1404340..1404560,1404638..1404731)	2139	0	0	2139	713	NCU07395	Expect = 0.0	>ref|XP_958479.1| hypothetical protein NCU07395 [Neurospora crassa OR74A]	[Neurospora crassa OR74A]	Expect = 0.0	>sp|O94247.1|HCS1_SCHPO RecName: Full=DNA polymerase alpha-associated DNA helicase A	Expect = 3e-160	ResIII,DUF2075,Viral_helicase1	cyto 17, cyto_mito 12.333, cyto_nucl 10.333, mito 6.5	GO:0008152, metabolic process	NA	GO:0000166, nucleotide binding; GO:0005524, ATP binding; GO:0017111, nucleoside-triphosphatase activity	9.31742	4.8088	14.0954	1.34916	2.4992	1.92362	5.15283	-1.24137	-0.855388	0.602827	0.57293	-2.1732	-2.3494	-1.27888	-1.44845	-2.07897	-2.38153	-0.95035	1.12554	0.894323	0.900953	0.0942332	-0.0321291	1.22285
SMAC_00345		no		1	1412696..1415536	1412696	2841	join(1412696..1413511,1413571..1413958,1414011..1415536)	2730	0	0	2730	910	NCU07398	Expect = 0.0	>ref|XP_958482.1| hypothetical protein NCU07398 [Neurospora crassa OR74A]	[Neurospora crassa OR74A]	Expect = 0.0	No hits found		no hits above threshold	nucl 16.5, cyto_nucl 11.5, mito 7	NA	NA	NA	4.10653	3.61641	5.84559	3.82393	0.217522	0.55393	0.316364	-0.468899	-0.0937584	0.502133	0.482256	0.484103	0.317563	-3.47053	-3.66711	-2.62464	-3.02472	-3.68746	-1.6966	-3.95463	-3.98467	-3.10875	-3.34228	-4.17156
SMAC_00346		no		1	complement(1416645..1418570)	1416645	1926	complement(join(1416645..1417391,1417450..1418011,1418089..1418570))	1791	362	196	1233	411	NCU07399	Expect = 0.0	>ref|XP_958483.1| hypothetical protein NCU07399 [Neurospora crassa OR74A]	[Neurospora crassa OR74A]	Expect = 0.0	>sp|Q10078.2|PPK13_SCHPO RecName: Full=Serine/threonine-protein kinase ppk13	Expect = 6e-054	Pkinase,Pkinase_Tyr	cyto 10.5, cyto_nucl 8, cysk 8, nucl 4.5, mito 3	GO:0006468, protein phosphorylation	NA	GO:0000166, nucleotide binding; GO:0004672, protein kinase activity; GO:0004674, protein serine/threonine kinase activity; GO:0005524, ATP binding; GO:0016772, transferase activity, transferring phosphorus-containing groups	29.8708	34.3248	27.8305	21.7229	23.3114	29.6278	46.1548	-0.0911254	0.287625	-0.0917888	-0.134558	0.160506	-0.00927875	0.245628	0.0462446	0.169566	-0.135049	0.528197	2.60151	0.0851217	0.0555233	0.00905989	-0.12577	0.367691
SMAC_00347		no		1	1420971..1421423	1420971	453	1420971..1421423	453	0	0	453	151	NCU05801	Expect = 1e-006	>emb|CBI60823.1| unnamed protein product [Sordaria macrospora]	[Sordaria macrospora]	Expect = 2e-016	No hits found		DUF3176	plas 18, mito 2, nucl 1, cyto 1, extr 1, cyto_nucl 1, pero 1, E.R. 1, cysk 1, vacu 1, cyto_pero 1	NA	NA	NA	4.57804	3.65514	3.8093	0.119155	0	0	0	-0.605111	-0.302683	-0.25231	-0.289239	-4.17506	-4.84134	-5.79473	#NUM!	-5.73245	#NUM!	-7.25994	#NUM!	-1.61967	#NUM!	-1.55738	#NUM!	-3.08488
SMAC_00348		no		1	1422285..1423313	1422285	1029	1422285..1423313	1029	0	0	1029	343	No hits found		only self as hit			No hits found		no hits above threshold	plas 16, cyto 3, nucl 2, E.R. 2, cyto_mito 2, cyto_pero 2	NA	NA	NA	3.72475	3.70375	4.57786	10.4578	3.56238	11.8706	7.81965	-0.302088	0.0616241	0.299038	0.257554	2.08334	1.95801	0.5228	0.29337	1.79485	1.56586	0.959165	3.03645	-1.56054	-1.66464	-0.288488	-0.392152	-1.12417
SMAC_00349		no		1	complement(1428152..1431525)	1428152	3374	complement(join(1428152..1430576,1430646..1431525))	3305	356	852	2097	699	NCU07400	Expect = 0.0	>ref|XP_958484.1| hypothetical protein NCU07400 [Neurospora crassa OR74A]	[Neurospora crassa OR74A]	Expect = 0.0	>sp|P35458.2|DCTN1_CHICK RecName: Full=Dynactin subunit 1; AltName: Full=150 kDa dynein-associated	Expect = 3e-010	CAP_GLY	mito 15, nucl 7.5, cyto_nucl 7.5, cyto 4.5	NA	NA	NA	13.9663	17.2211	15.7432	2.90277	4.0899	4.76211	8.59718	0.0129423	0.397297	0.185973	0.139964	-1.638	-1.82356	-1.15042	-1.33672	-1.34734	-1.6865	-0.790449	1.2752	0.48758	0.486838	0.290666	0.137058	0.847555
SMAC_00350		no		1	complement(1432896..1435139)	1432896	2244	complement(join(1432896..1433911,1433976..1434369,1434822..1435139))	1728	0	660	1068	356	NCU07401	Expect = 2e-154	>ref|XP_001908667.1| hypothetical protein [Podospora anserina S mat+]	[Podospora anserina S mat+]	Expect = 5e-069	No hits found		DUF202	extr 14, plas 4, mito 3, E.R. 3, nucl 1, pero 1, vacu 1	NA	NA	NA	12.0081	10.9132	18.5784	28.2907	22.2075	46.451	28.2049	-0.427214	-0.0443941	0.644826	0.60257	1.83961	1.67571	1.48305	1.28435	2.11317	1.83898	1.14542	3.21048	-0.356561	-0.391359	0.273558	0.163267	-0.694195
SMAC_00351		no		1	1435898..1437091	1435898	1194	join(1435898..1435986,1436048..1436596,1436670..1437091)	1060	37	33	990	330	NCU07402	Expect = 0.0	>ref|XP_958486.1| hypothetical protein NCU07402 [Neurospora crassa OR74A]	[Neurospora crassa OR74A]	Expect = 1e-178	>sp|O14295.1|PLR1_SCHPO RecName: Full=Pyridoxal reductase; Short=PL reductase; Short=PL-red	Expect = 2e-067	Aldo_ket_red	cysk 20, cyto 4.5, cyto_nucl 3	NA	NA	NA	37.7597	18.3413	39.9954	3.75226	1.92909	4.02361	2.06597	-1.31853	-0.953102	0.0967183	0.0567983	-2.66251	-2.87005	-3.63616	-3.95211	-3.01071	-3.31469	-4.19059	-2.19428	-0.973655	-1.08206	-0.348203	-0.444637	-1.52808
SMAC_00352		no		1	1438254..1439615	1438254	1362	join(1438254..1438608,1438768..1438928,1438966..1439615)	1166	261	239	666	222	NCU07403	Expect = 3e-109	>ref|XP_958487.1| hypothetical protein NCU07403 [Neurospora crassa OR74A]	[Neurospora crassa OR74A]	Expect = 4e-106	>sp|Q02774.2|SHR3_YEAST RecName: Full=Secretory component protein SHR3	Expect = 6e-014	SHR3_chaperone	plas 13, mito 5, E.R. 5, extr 3	NA	NA	NA	123.304	102.68	95.0493	74.5023	50.963	171.999	144.148	-0.552138	-0.174621	-0.360409	-0.404436	-0.113856	-0.283678	-0.664826	-0.858506	0.669137	0.351508	0.139272	2.2041	-0.55097	-0.574828	0.782993	0.635187	0.253128
SMAC_00353		no		1	complement(1440489..1444730)	1440489	4242	complement(join(1440489..1441862,1441921..1444730))	4184	914	0	3270	1090	NCU07404	Expect = 0.0	>ref|XP_958488.1| hypothetical protein NCU07404 [Neurospora crassa OR74A]	[Neurospora crassa OR74A]	Expect = 0.0	>sp|Q9UT61.1|MAN1_SCHPO RecName: Full=Alpha-mannosidase; AltName: Full=Alpha-D-mannoside	Expect = 0.0	Glyco_hydro_38,Glyco_hydro_38C,Alpha-mann_mid	nucl 10, mito 8, cyto 7	GO:0005975, carbohydrate metabolic process; GO:0006013, mannose metabolic process	NA	GO:0003824, catalytic activity; GO:0004553, hydrolase activity, hydrolyzing O-glycosyl compounds; GO:0004559, alpha-mannosidase activity; GO:0008270, zinc ion binding; GO:0015923, mannosidase activity; GO:0030246, carbohydrate binding	9.2924	6.35249	7.84854	2.34419	1.5259	2.42885	3.693	-0.837701	-0.486568	-0.234127	-0.262748	-1.36096	-1.54295	-1.96944	-2.17024	-1.73594	-2.04132	-1.39425	0.648246	-0.608479	-0.627289	-0.37498	-0.498362	-0.0332896
SMAC_00354		no		1	complement(1446762..1448523)	1446762	1762	complement(join(1446762..1447265,1447376..1448523))	1652	266	0	1386	462	NCU07405	Expect = 1e-095	>ref|XP_958180.1| hypothetical protein NCU07405 [Neurospora crassa OR74A]	[Neurospora crassa OR74A]	Expect = 6e-093	No hits found		no hits above threshold	nucl 17, cyto_nucl 13, cyto 7	NA	NA	NA	29.0636	35.6212	28.2111	279.781	4.22632	6.13242	5.36194	0.00675157	0.380077	-0.0104856	-0.0683097	3.80209	3.70089	-2.12729	-2.41637	-2.03355	-2.33099	-2.43199	-0.43882	-5.92938	-6.11726	-5.83565	-6.03188	-6.23408
SMAC_00355		no		1	1451458..1455664	1451458	4207	join(1451458..1452429,1452557..1453388,1453451..1455664)	4018	0	118	3900	1300	NCU07407	Expect = 0.0	>ref|XP_001908696.1| hypothetical protein [Podospora anserina S mat+]	[Podospora anserina S mat+]	Expect = 0.0	>sp|O13921.2|MSH1_SCHPO RecName: Full=MutS protein homolog 1	Expect = 8e-177	MutS_V,MutS_III,MutS_I,MutS_II	mito 22, cyto 3	GO:0006298, mismatch repair	NA	GO:0005524, ATP binding; GO:0030983, mismatched DNA binding	2.62029	4.52165	2.7167	2.45956	2.40312	2.43572	3.5723	0.498969	0.873643	0.0772862	0.0171751	0.53029	0.348102	0.488337	0.308965	0.0648039	-0.207656	0.363695	2.41712	-0.0419528	-0.0391369	-0.465486	-0.555757	-0.166594
SMAC_00356		no		1	complement(1455622..1457251)	1455622	1630	complement(join(1455622..1455667,1455889..1456115,1456175..1456932,1456997..1457251))	1286	81	487	939	313	NCU07408	Expect = 2e-144	>ref|XP_958183.1| 60S acidic ribosomal protein P0 [Neurospora crassa OR74A]	[Neurospora crassa OR74A]	Expect = 1e-141	>sp|Q96TJ5.1|RLA0_NEUCR RecName: Full=60S acidic ribosomal protein P0	Expect = 5e-143	Ribosomal_L10,Ribosomal_60s	cyto 22, cyto_nucl 12.5, mito 2, pero 2	GO:0006414, translational elongation; GO:0042254, ribosome biogenesis	GO:0005622, intracellular; GO:0005840, ribosome; GO:0030529, ribonucleoprotein complex	GO:0003735, structural constituent of ribosome	1433.12	1214.62	1278.86	876.312	1439.65	1251.58	1561.28	-0.535103	-0.131809	-0.154846	-0.186679	-0.120806	-0.275701	0.595602	0.422629	-0.0279347	-0.31155	0.0367305	2.10728	0.716407	0.698329	0.0928709	-0.0358491	0.157536
SMAC_00357		no		1	1457796..1459593	1457796	1798	join(1457796..1459162,1459227..1459593)	1734	0	0	1734	578	NCU07409	Expect = 0.0	>ref|XP_958184.1| hypothetical protein NCU07409 [Neurospora crassa OR74A]	[Neurospora crassa OR74A]	Expect = 0.0	>sp|A7F9K1.1|TRM82_SCLS1 RecName: Full=tRNA (guanine-N(7)-)-methyltransferase subunit	Expect = 3e-083	no hits above threshold	cyto 17.5, cyto_nucl 10.833, mito_nucl 3.833, mito 3.5, nucl 3	GO:0008033, tRNA processing; GO:0030488, tRNA methylation; GO:0036265, RNA (guanine-N7)-methylation	GO:0005634, nucleus	NA	15.1756	19.7717	9.92955	4.14855	2.47846	8.34298	13.577	0.0878525	0.470665	-0.59826	-0.633535	-1.23646	-1.39988	-1.9893	-2.20011	-0.687078	-0.965868	-0.229832	1.82795	-0.752832	-0.800231	0.549385	0.434013	1.00663
SMAC_00358		no		1	complement(1459679..1462201)	1459679	2523	complement(join(1459679..1459870,1459927..1461038,1461127..1461498,1461561..1461624,1461795..1462201))	2147	0	158	1989	663	NCU07410	Expect = 0.0	>ref|XP_958185.1| hypothetical protein NCU07410 [Neurospora crassa OR74A]	[Neurospora crassa OR74A]	Expect = 0.0	No hits found		no hits above threshold	nucl 21, mito 4	NA	NA	NA	37.824	25.8422	45.0161	12.45	34.8038	16.6314	48.9139	-0.836667	-0.480163	0.260278	0.217033	-0.975952	-1.16083	0.484354	0.284571	-0.974397	-1.32795	0.269212	2.34007	1.46031	1.4454	0.00155552	-0.167127	1.24516
SMAC_00360		no		1	complement(1465549..1468831)	1465549	3283	complement(join(1465549..1465589,1465689..1466212,1466282..1467612,1467681..1467863,1467992..1468831))	2919	0	0	2919	973	NCU07411	Expect = 0.0	>ref|XP_958186.2| hypothetical protein NCU07411 [Neurospora crassa OR74A]	[Neurospora crassa OR74A]	Expect = 0.0	>sp|O75417.2|DPOLQ_HUMAN RecName: Full=DNA polymerase theta; AltName: Full=DNA polymerase	Expect = 6e-117	DEAD,Helicase_C	mito 13, cyto 8, nucl 4	GO:0006200, ATP catabolic process; GO:0008152, metabolic process	NA	GO:0003676, nucleic acid binding; GO:0004386, helicase activity; GO:0005524, ATP binding; GO:0008026, ATP-dependent helicase activity; GO:0016787, hydrolase activity	2.41433	2.46084	3.35098	0.94446	1.41565	0.715081	1.58636	-0.259718	0.122996	0.489522	0.441135	-0.704879	-0.88131	-0.149783	-0.323579	-1.53962	-1.85245	-0.68435	1.36992	0.555097	0.557731	-0.834744	-0.971141	0.0205295
SMAC_00361		no		1	1475887..1478295	1475887	2409	join(1475887..1477681,1477808..1478295)	2283	756	0	1527	509	NCU07412	Expect = 0.0	>ref|XP_958413.2| hypothetical protein NCU07412 [Neurospora crassa OR74A]	[Neurospora crassa OR74A]	Expect = 0.0	>sp|Q10077.1|SNT2_SCHPO RecName: Full=Lid2 complex component snt2; Short=Lid2C component	Expect = 2e-033	BAH	nucl 23.5, cyto_nucl 13.5	GO:0006306, DNA methylation	NA	GO:0003677, DNA binding; GO:0003682, chromatin binding; GO:0008168, methyltransferase activity	1.59282	2.10396	1.6679	0.26555	0.546745	0.348018	0.156389	0.104947	0.472693	0.0803255	0.0390788	-1.86076	-2.06947	-0.904437	-1.11228	-1.93265	-2.24568	-3.28988	-1.33692	0.956319	0.957191	-0.071896	-0.176208	-1.42912
SMAC_00362		no		1	1478899..1483511	1478899	4613	join(1478899..1480882,1480934..1483511)	4562	43	499	4020	1340	NCU07412	Expect = 0.0	>ref|XP_958413.2| hypothetical protein NCU07412 [Neurospora crassa OR74A]	[Neurospora crassa OR74A]	Expect = 0.0	>sp|P53127.1|SNT2_YEAST RecName: Full=SANT domain-containing protein 2	Expect = 5e-033	PHD	mito 21.5, cyto_mito 12, nucl 3	NA	NA	GO:0003677, DNA binding; GO:0003682, chromatin binding; GO:0008270, zinc ion binding; GO:0046872, metal ion binding	3.89968	4.02279	3.97128	11.6504	13.5085	11.2539	27.2421	-0.226946	0.138238	0.0417319	-0.00301209	2.14754	2.01282	2.35637	2.19333	1.63848	1.45914	2.66167	4.77447	0.208828	0.180503	-0.509056	-0.553679	0.514134
SMAC_00363		no		1	complement(1483670..1484580)	1483670	911	complement(join(1483670..1484039,1484399..1484430,1484509..1484580))	474	0	0	474	158	NCU07413	Expect = 5e-053	>ref|XP_958414.1| cytosine deaminase [Neurospora crassa OR74A]	[Neurospora crassa OR74A]	Expect = 4e-049	>sp|Q12178.1|FCY1_YEAST RecName: Full=Cytosine deaminase; AltName: Full=Cytosine aminohydrolase	Expect = 7e-030	dCMP_cyt_deam_1	cyto 13, cysk 9, nucl 4	GO:0008152, metabolic process	NA	GO:0003824, catalytic activity; GO:0008270, zinc ion binding; GO:0016787, hydrolase activity	1.38191	1.62197	0.913781	0.0622123	0.0674839	0.166127	0.207111	-0.0775699	0.240053	-0.559937	-0.671611	-3.0626	-3.55413	-3.02048	-3.48299	-2.40814	-2.81513	-2.50118	-0.843179	0.042113	0.0711448	0.654455	0.739001	0.561414
SMAC_00364		no		1	1486395..1488800	1486395	2406	join(1486395..1486562,1486628..1486697,1486761..1487591,1487649..1488800)	2221	132	844	1245	415	NCU07414	Expect = 0.0	>ref|XP_958415.1| hypothetical protein NCU07414 [Neurospora crassa OR74A]	[Neurospora crassa OR74A]	Expect = 0.0	>sp|O74752.1|MAS5_SCHPO RecName: Full=Mitochondrial protein import protein mas5; Flags:	Expect = 2e-113	DnaJ_C,DnaJ,DnaJ_CXXCXGXG	cyto 16, cyto_nucl 11.5, nucl 5, cysk 3	GO:0006457, protein folding; GO:0009408, response to heat	NA	GO:0005524, ATP binding; GO:0031072, heat shock protein binding; GO:0046872, metal ion binding; GO:0051082, unfolded protein binding	122.014	178.224	101.396	134.837	140.688	149.227	279.215	0.261583	0.647787	-0.246073	-0.302629	0.762087	0.594526	0.805331	0.620977	0.431421	0.210124	1.08903	3.16676	0.0432437	0.0264504	-0.330666	-0.384402	0.326946
SMAC_00365		no		1	1489135..1490594	1489135	1460	join(1489135..1489333,1489425..1490594)	1369	80	164	1125	375	NCU07422	Expect = 3e-157	>ref|XP_958423.1| hypothetical protein NCU07422 [Neurospora crassa OR74A]	[Neurospora crassa OR74A]	Expect = 2e-154	No hits found		DUF1932,F420_oxidored,NAD_binding_2	extr 13, cyto 7.5, cyto_nucl 5, mito 4	GO:0055114, oxidation-reduction process	NA	GO:0016491, oxidoreductase activity; GO:0016616, oxidoreductase activity, acting on the CH-OH group of donors, NAD or NADP as acceptor; GO:0050662, coenzyme binding	8.72433	3.71167	8.57307	0.42678	1.2138	2.8509	2.33424	-1.49051	-1.12596	-0.025737	-0.0576129	-3.59749	-3.84024	-2.17784	-2.40181	-1.38109	-1.76058	-1.9699	0.0627195	1.41965	1.43843	2.2164	2.07966	1.62759
SMAC_00366		no		1	complement(1490648..1492792)	1490648	2145	complement(join(1490648..1491383,1491441..1491588,1491651..1491717,1491775..1491820,1491885..1491916,1491976..1492010,1492309..1492416,1492511..1492792))	1454	225	221	1008	336	NCU07421	Expect = 8e-127	>ref|XP_958422.1| hypothetical protein NCU07421 [Neurospora crassa OR74A]	[Neurospora crassa OR74A]	Expect = 6e-124	>sp|Q9URV0.1|YBLC_SCHPO RecName: Full=Uncharacterized RNA-binding protein C106.12c	Expect = 1e-013	RRM_1	nucl 21.5, cyto_nucl 14, cyto 5.5	NA	NA	GO:0000166, nucleotide binding; GO:0003676, nucleic acid binding	77.2328	76.0536	64.0277	72.7346	76.7539	101.743	124.551	-0.303756	0.0717881	-0.251501	-0.306391	0.523078	0.350014	0.59614	0.38783	0.598434	0.248179	0.594405	2.66176	0.0730621	0.0378157	0.0753562	-0.101836	0.0713271
SMAC_00367		no		1	complement(1493431..1495667)	1493431	2237	complement(join(1493431..1494593,1494659..1495017,1495072..1495140,1495205..1495279,1495477..1495667))	1857	154	509	1194	398	NCU07420	Expect = 0.0	>ref|XP_958421.2| eIF4A [Neurospora crassa OR74A]	[Neurospora crassa OR74A]	Expect = 0.0	>sp|Q7RV88.2|IF4A_NEUCR RecName: Full=ATP-dependent RNA helicase eIF4A; AltName: Full=Eukaryotic	Expect = 0.0	DEAD,Helicase_C	nucl 15.5, cyto_nucl 11.5, cyto 6.5, cysk 3	GO:0006200, ATP catabolic process; GO:0008152, metabolic process	NA	GO:0000166, nucleotide binding; GO:0003676, nucleic acid binding; GO:0004386, helicase activity; GO:0005524, ATP binding; GO:0008026, ATP-dependent helicase activity; GO:0016787, hydrolase activity	750.96	753.451	557.974	1252.35	428.882	498.438	606.828	-0.283057	0.0953071	-0.413078	-0.462175	1.34016	1.17177	-0.198284	-0.390316	-0.39663	-0.725113	-0.383932	1.66794	-1.53844	-1.56208	-1.73679	-1.89688	-1.72409
SMAC_00368		no		1	1496229..1498345	1496229	2117	join(1496229..1496673,1497154..1498345)	1637	287	0	1350	450	NCU07419	Expect = 0.0	>ref|XP_958420.1| hypothetical protein NCU07419 [Neurospora crassa OR74A]	[Neurospora crassa OR74A]	Expect = 0.0	>sp|Q67XX3.1|FB252_ARATH RecName: Full=F-box protein At5g06550	Expect = 4e-066	JmjC	cyto 17, cyto_nucl 13, nucl 7	NA	NA	NA	17.0739	31.2383	12.4221	4.43286	2.19522	3.65339	2.31672	0.579474	0.97488	-0.445742	-0.491791	-1.32249	-1.50815	-2.32034	-2.55458	-2.03108	-2.33018	-2.90938	-0.902216	-0.997846	-1.04643	-0.70859	-0.82203	-1.58689
SMAC_00369		no		1	1500555..1503281	1500555	2727	join(1500555..1501693,1501746..1502471,1502533..1503281)	2614	207	160	2247	749	NCU07418	Expect = 0.0	>ref|XP_958419.1| hypothetical protein NCU07418 [Neurospora crassa OR74A]	[Neurospora crassa OR74A]	Expect = 0.0	>sp|Q86UW6.2|N4BP2_HUMAN RecName: Full=NEDD4-binding protein 2; Short=N4BP2; AltName:	Expect = 1e-007	DUF1771,Smr,zf-CCCH	nucl 18, cyto_nucl 14.5, cyto 7	NA	NA	GO:0046872, metal ion binding	19.2421	20.5107	23.5675	3.61904	4.89411	8.33407	21.807	-0.19684	0.167348	0.306736	0.251137	-1.77225	-1.96399	-1.35758	-1.5878	-1.01939	-1.33129	0.0920418	2.15116	0.414669	0.37619	0.752858	0.632696	1.86429
SMAC_00370		no		1	1504361..1506522	1504361	2162	join(1504361..1505147,1505207..1505696,1505780..1506522)	2020	426	274	1320	440	NCU07417	Expect = 0.0	>ref|XP_958418.2| hypothetical protein NCU07417 [Neurospora crassa OR74A]	[Neurospora crassa OR74A]	Expect = 0.0	>sp|A7EFY0.1|TVP38_SCLS1 RecName: Full=Golgi apparatus membrane protein tvp38	Expect = 3e-069	SNARE_assoc	plas 15, mito 4, extr 4, E.R. 2, mito_nucl 2	NA	NA	NA	8.06544	10.6375	7.49386	10.6143	17.9765	15.3822	19.2884	0.109167	0.496949	-0.0837425	-0.132077	1.0029	0.854101	1.73192	1.58665	1.05314	0.853861	1.14464	3.23377	0.729022	0.732545	0.0502376	-0.000240356	0.141739
SMAC_00372		no		1	complement(1506609..1509310)	1506609	2702	complement(join(1506609..1508654,1508861..1509310))	2496	327	261	1908	636	NCU07416	Expect = 3e-153	>ref|XP_958417.1| hypothetical protein NCU07416 [Neurospora crassa OR74A]	[Neurospora crassa OR74A]	Expect = 0.0	No hits found		no hits above threshold	nucl 21.5, cyto_nucl 13.5, cyto 4.5	NA	NA	NA	21.5836	25.8976	18.9872	93.9975	105.589	56.5258	77.1256	-0.0303303	0.340884	-0.169373	-0.213577	2.72639	2.56412	2.88518	2.68792	1.56841	1.2629	1.74559	3.81652	0.158796	0.123807	-1.15798	-1.30122	-0.980801
SMAC_00373		no		1	1513611..1515254	1513611	1644	join(1513611..1513751,1513819..1515254)	1577	77	45	1455	485	NCU07415	Expect = 0.0	>ref|XP_958416.1| hypothetical protein NCU07415 [Neurospora crassa OR74A]	[Neurospora crassa OR74A]	Expect = 0.0	>sp|P46547.3|PIP_AERSO RecName: Full=Proline iminopeptidase; Short=PIP; AltName: Full=Prolyl	Expect = 2e-082	Abhydrolase_1	mito 25	GO:0006508, proteolysis	NA	GO:0008233, peptidase activity	47.7559	17.6805	25.6829	9.95007	11.0627	18.2938	18.9764	-1.70788	-1.34087	-0.870371	-0.923621	-1.65005	-1.83537	-1.48582	-1.66857	-1.17638	-1.51894	-1.41531	0.647172	0.16423	0.166793	0.473667	0.316424	0.234736
SMAC_00374		no		1	complement(1515724..1518973)	1515724	3250	complement(join(1515724..1517095,1517187..1518345,1518414..1518973))	3091	230	518	2343	781	NCU07423	Expect = 0.0	>ref|XP_958424.2| hypothetical protein NCU07423 [Neurospora crassa OR74A]	[Neurospora crassa OR74A]	Expect = 0.0	No hits found		no hits above threshold	mito 22, cyto 2, nucl 1, plas 1, pero 1	NA	NA	NA	7.12268	7.46308	4.66708	3.46431	14.031	13.1668	14.4847	-0.227617	0.152046	-0.594276	-0.631235	-0.42279	-0.597822	1.56887	1.37835	1.03812	0.794407	0.929084	3.01247	1.99166	1.97617	1.46091	1.39223	1.35187
SMAC_00375		no		1	1519424..1519795	1519424	372	1519424..1519795	372	0	0	372	124	NCU07424	Expect = 7e-031	>ref|XP_958425.1| hypothetical protein NCU07424 [Neurospora crassa OR74A]	[Neurospora crassa OR74A]	Expect = 6e-027	No hits found		no hits above threshold	mito 12, nucl 9.5, cyto_nucl 6.5, cyto 2.5	NA	NA	NA	7.54999	4.93121	13.7808	0.224371	0.226868	5.0906	0.628042	-0.881295	-0.478283	0.850063	0.845267	-4.06134	-4.28094	-4.0442	-4.29351	-0.404285	-0.636408	-3.56103	-1.55425	0.0171364	-0.0125687	3.65705	3.64453	0.500309
SMAC_00376		no		1	complement(1520066..1524186)	1520066	4121	complement(join(1520066..1523961,1524059..1524186))	4024	0	214	3810	1270	NCU07425	Expect = 0.0	>ref|XP_958426.1| hypothetical protein NCU07425 [Neurospora crassa OR74A]	[Neurospora crassa OR74A]	Expect = 0.0	No hits found		no hits above threshold	nucl 20, cyto_nucl 14, cyto 6	NA	NA	NA	7.20769	7.44697	7.75043	1.79674	7.10373	5.03323	5.93844	-0.235756	0.114812	0.120568	0.065685	-1.34421	-1.54969	0.58733	0.365438	-0.335526	-0.619716	-0.35719	1.69258	1.93154	1.91513	1.00868	0.929973	0.987019
SMAC_00377		no		1	1527073..1528805	1527073	1733	join(1527073..1527475,1527558..1528805)	1651	0	148	1503	501	NCU10044	Expect = 0.0	>ref|XP_957961.2| hypothetical protein NCU10044 [Neurospora crassa OR74A]	[Neurospora crassa OR74A]	Expect = 0.0	>sp|P22936.4|APN1_YEAST RecName: Full=DNA-(apurinic or apyrimidinic site) lyase 1; AltName:	Expect = 1e-082	AP_endonuc_2	mito 17.5, mito_nucl 13.5, nucl 8.5	GO:0006281, DNA repair; GO:0090305, nucleic acid phosphodiester bond hydrolysis	GO:0005622, intracellular	GO:0003677, DNA binding; GO:0004519, endonuclease activity; GO:0008270, zinc ion binding	16.9605	18.7059	12.9361	2.30525	2.38951	3.49263	6.94542	-0.136136	0.221609	-0.369114	-0.441579	-2.20505	-2.42603	-2.16833	-2.45289	-2.06824	-2.36445	-1.35285	0.675076	0.0367205	-0.0268567	0.136815	0.0615834	0.8522
SMAC_00378		no		1	complement(1529196..1533154)	1529196	3959	complement(join(1529196..1531453,1531514..1531961,1532102..1533154))	3759	0	0	3759	1253	NCU10043	Expect = 0.0	>ref|XP_957960.2| hypothetical protein NCU10043 [Neurospora crassa OR74A]	[Neurospora crassa OR74A]	Expect = 0.0	>sp|O94751.1|BUB1_SCHPO RecName: Full=Checkpoint serine/threonine-protein kinase bub1	Expect = 4e-072	Mad3_BUB1_I,Pkinase	nucl 12.5, cyto_nucl 10.5, cyto 7.5, mito 3, pero 3	GO:0006468, protein phosphorylation	NA	GO:0004672, protein kinase activity; GO:0004674, protein serine/threonine kinase activity; GO:0005524, ATP binding; GO:0016772, transferase activity, transferring phosphorus-containing groups	3.87739	5.4066	3.87009	1.22963	1.2791	0.982138	2.36791	0.184291	0.566478	0.00656347	-0.0469291	-1.04359	-1.22606	-0.965842	-1.12996	-1.76425	-2.10126	-0.794126	1.25268	0.0777467	0.0961044	-0.720661	-0.875198	0.249463
SMAC_00379		no		1	complement(1534256..1536345)	1534256	2090	complement(join(1534256..1535280,1535338..1535683,1535758..1535888,1536308..1536345))	1540	464	178	1317	439	NCU10042	Expect = 0.0	>ref|XP_957959.1| enolase [Neurospora crassa OR74A]	[Neurospora crassa OR74A]	Expect = 0.0	>sp|Q7RV85.1|ENO_NEUCR RecName: Full=Enolase; AltName: Full=2-phospho-D-glycerate hydro-lyase;	Expect = 0.0	Enolase_C,Enolase_N	cyto 25	GO:0006096, glycolytic process	GO:0000015, phosphopyruvate hydratase complex	GO:0000287, magnesium ion binding; GO:0004634, phosphopyruvate hydratase activity	2090.35	1502.75	2163.84	243.423	231.131	400.464	855.389	-0.759773	-0.371427	0.0585408	0.0232634	-2.48863	-2.68872	-2.53796	-2.75783	-2.15943	-2.5233	-1.35553	0.692339	-0.0493383	-0.0691109	0.329192	0.165415	1.1331
SMAC_00380		no		1	1539433..1542421	1539433	2989	join(1539433..1539680,1539791..1541705,1541763..1542421)	2822	0	185	2637	879	NCU09228	Expect = 0.0	>ref|XP_959172.1| aminopeptidase 2 [Neurospora crassa OR74A]	[Neurospora crassa OR74A]	Expect = 0.0	>sp|P32454.3|APE2_YEAST RecName: Full=Aminopeptidase 2, mitochondrial; Short=AP-II; Short=Aminopeptidase	Expect = 0.0	Peptidase_M1	cyto 15, cyto_nucl 10.5, mito 5, nucl 4	GO:0006508, proteolysis	NA	GO:0008237, metallopeptidase activity; GO:0008270, zinc ion binding	124.617	136.692	127.346	18.0315	28.9382	46.8028	117.375	-0.153808	0.223333	0.0412832	-0.00321064	-2.17249	-2.35721	-1.48585	-1.68883	-1.21349	-1.53723	-0.163858	1.89586	0.686631	0.668382	0.958993	0.819979	2.00863
SMAC_00381		no		1	1543019..1545612	1543019	2594	join(1543019..1544031,1544052..1544675,1544744..1544998,1545060..1545612)	2445	56	265	2124	708	NCU09227	Expect = 0.0	>ref|XP_959171.1| hypothetical protein NCU09227 [Neurospora crassa OR74A]	[Neurospora crassa OR74A]	Expect = 0.0	>sp|Q08979.1|KEL3_YEAST RecName: Full=Kelch repeat-containing protein 3	Expect = 1e-080	Kelch_2,Kelch_1	nucl 15, cyto 8, pero 3	NA	NA	NA	21.7474	19.6143	18.1852	6.96792	14.8874	20.4116	33.315	-0.434388	-0.0485023	-0.239697	-0.280808	-0.991823	-1.17446	0.0550761	-0.133558	0.115676	-0.242956	0.509617	2.5914	1.0469	1.0409	1.1075	0.931502	1.50144
SMAC_00382		no		1	1545966..1547579	1545966	1614	join(1545966..1546098,1546195..1546829,1546933..1547254,1547416..1547579)	1254	0	0	1254	418	NCU09226	Expect = 3e-170	>ref|XP_959170.1| hypothetical protein NCU09226 [Neurospora crassa OR74A]	[Neurospora crassa OR74A]	Expect = 6e-156	>sp|Q9P7B5.1|WSS1_SCHPO RecName: Full=DNA damage response protein wss1	Expect = 4e-030	WLM,DUF45	nucl 15, mito 8.5, cyto_mito 6.5, cyto 3.5	NA	NA	NA	1.52508	1.48304	1.15002	0.295736	0.521837	0.811159	0.974283	-0.310438	0.00100444	-0.346431	-0.442289	-1.63976	-1.92241	-0.909341	-1.2327	-0.669472	-1.06027	-0.673843	1.31165	0.730422	0.689711	0.97029	0.862146	0.965919
SMAC_00383		no		1	1548382..1549284	1548382	903	1548382..1549284	903	0	0	903	301	NCU09225	Expect = 3e-046	>ref|XP_959169.1| hypothetical protein NCU09225 [Neurospora crassa OR74A]	[Neurospora crassa OR74A]	Expect = 6e-043	No hits found		no hits above threshold	extr 26	NA	NA	NA	73.0175	4.09501	9.41099	0	0	0	0.0441782	-4.28324	-4.15929	-2.77824	-2.98547	-10.193	#NUM!	-10.1756	#NUM!	-10.1051	#NUM!	-10.0548	-8.5721	0.0173532	#DIV/0!	0.0879153	#DIV/0!	0.138208
SMAC_00384		no		1	1555939..1558015	1555939	2077	join(1555939..1556031,1556229..1556380,1556445..1558015)	1816	309	186	1518	506	NCU09223	Expect = 0.0	>ref|XP_959167.1| protein disulfide-isomerase precursor [Neurospora crassa OR74A]	[Neurospora crassa OR74A]	Expect = 0.0	>sp|P55059.1|PDI_HUMIN RecName: Full=Protein disulfide-isomerase; Short=PDI; Flags:	Expect = 0.0	Thioredoxin,AhpC-TSA,Calsequestrin,Redoxin	E.R. 11, extr 8, cyto 6	GO:0006662, glycerol ether metabolic process; GO:0045454, cell redox homeostasis; GO:0055114, oxidation-reduction process	GO:0005783, endoplasmic reticulum	GO:0015035, protein disulfide oxidoreductase activity; GO:0016853, isomerase activity	783.217	611.518	586.407	118.201	89.0457	39.75	55.1144	-0.6459	-0.270827	-0.401822	-0.449052	-2.09277	-2.27712	-2.51654	-2.73078	-4.08305	-4.43924	-3.8943	-1.85105	-0.423774	-0.453662	-1.99029	-2.16212	-1.80153
SMAC_00385		no		1	1558349..1559786	1558349	1438	join(1558349..1558810,1559222..1559327,1559438..1559786)	917	301	262	354	118	NCU09222	Expect = 5e-047	>ref|XP_959166.1| hypothetical protein NCU09222 [Neurospora crassa OR74A]	[Neurospora crassa OR74A]	Expect = 1e-039	No hits found		no hits above threshold	mito 26	NA	NA	NA	159.271	111.851	154.076	84.8993	91.0967	116.204	137.43	-0.799582	-0.39632	-0.043309	-0.0769543	-0.302438	-0.459953	-0.210701	-0.396698	-0.307955	-0.54584	-0.306845	1.76808	0.0917371	0.0632554	-0.00551674	-0.0858869	-0.00440663
SMAC_00386		no		1	1560233..1561396	1560233	1164	1560233..1561396	1164	0	0	1164	388	NCU09221	Expect = 2e-119	>ref|XP_001220174.1| hypothetical protein CHGG_00953 [Chaetomium globosum CBS 148.51]	[Chaetomium globosum CBS 148.51]	Expect = 2e-099	No hits found		zf-HIT	nucl 17, mito 3, cyto 3, pero 3, cyto_mito 3, cyto_pero 3	NA	NA	NA	4.15103	7.45877	6.37246	0.0231861	0	0.364855	0.09246	0.543815	0.898001	0.633068	0.579907	-5.82497	-6.30657	-6.60286	#NUM!	-3.25329	-3.5607	-5.38716	-3.50862	-0.777888	#NUM!	2.57168	2.74587	0.437812
SMAC_00387		no		1	1562301..1564348	1562301	2048	join(1562301..1562309,1562388..1562665,1562770..1564348)	1866	0	0	1866	622	No hits found		>ref|XP_001349983.1| conserved Plasmodium membrane protein, unknown function [Plasmodium	[Plasmodium	Expect = 9e-009	>sp|Q7V9F9.1|RS6_PROMA RecName: Full=30S ribosomal protein S6	Expect = 3e-008	no hits above threshold	plas 13, nucl 3, mito 3, cyto 3, cyto_nucl 3, pero 3, cyto_mito 3, mito_nucl 3, cyto_pero 3	NA	NA	NA	5.3605	10.7774	2.95507	1.52459	0.285409	0.558951	0.577641	0.689405	1.08628	-0.826529	-0.895394	-1.19128	-1.41047	-3.42344	-3.74177	-2.91236	-3.4105	-3.156	-1.23418	-2.23216	-2.3313	-1.72108	-2.00003	-1.96472
SMAC_00388		no		1	complement(1564793..1567152)	1564793	2360	complement(1564793..1567152)	2360	115	154	2091	697	NCU09220	Expect = 0.0	>sp|Q870Q4.1|MON1_NEUCR RecName: Full=Vacuolar fusion protein mon-1	not specified	Expect = 0.0	>sp|Q870Q4.1|MON1_NEUCR RecName: Full=Vacuolar fusion protein mon-1	Expect = 0.0	Mon1	nucl 17.5, cyto_nucl 12.5, cyto 6.5	NA	NA	NA	6.11857	8.55904	6.59987	6.24707	6.53203	13.5959	19.9597	0.198675	0.581891	0.123019	0.0786372	0.64281	0.466831	0.70103	0.502728	1.33618	1.02489	1.61685	3.68142	0.0582199	0.0358971	0.693374	0.558063	0.974041
SMAC_00389		no		1	1567622..1573847	1567622	6226	join(1567622..1567914,1568011..1570459,1570597..1570832,1570885..1573244,1573321..1573847)	5865	196	35	5634	1878	NCU09219	Expect = 0.0	>emb|CAD79673.1| probable regulator of reproduction DopA [Neurospora crassa]	[Neurospora crassa]	Expect = 0.0	>sp|Q9Y7B3.1|DOP1_EMENI RecName: Full=Protein dopey	Expect = 0.0	Dopey_N	plas 18, cyto 3, nucl 2, cyto_mito 2	NA	NA	NA	1.93532	2.73874	2.07349	0.216878	0.18312	0.159128	0.205444	0.20401	0.576757	0.107354	0.0691457	-2.50481	-2.70627	-2.71421	-2.90899	-3.35305	-3.69718	-3.27007	-1.26406	-0.209403	-0.202726	-0.848243	-0.990919	-0.765267
SMAC_00390		no		1	complement(1574522..1575844)	1574522	1323	complement(join(1574522..1575680,1575747..1575844))	1257	0	0	1257	419	NCU09218	Expect = 7e-155	>ref|XP_959162.1| hypothetical protein NCU09218 [Neurospora crassa OR74A]	[Neurospora crassa OR74A]	Expect = 1e-151	>sp|Q96RS0.3|TGS1_HUMAN RecName: Full=Trimethylguanosine synthase; AltName: Full=CLL-associated	Expect = 4e-024	Methyltransf_15	nucl 16.5, cyto_nucl 11, cyto 4.5, mito 3, pero 3	GO:0001510, RNA methylation; GO:0009452, 7-methylguanosine RNA capping	NA	GO:0008168, methyltransferase activity	4.56902	5.99274	6.3825	0.293041	0.331099	0.820013	0.973615	0.108516	0.477264	0.499747	0.438132	-3.24776	-3.48535	-3.04835	-3.24066	-2.24345	-2.54159	-2.2701	-0.251158	0.199404	0.244692	1.00431	0.943764	0.977658
SMAC_00391		no		1	1576399..1577750	1576399	1352	join(1576399..1576659,1576718..1576801,1576863..1577750)	1233	84	0	1149	383	NCU09217	Expect = 0.0	>ref|XP_959161.1| hypothetical protein NCU09217 [Neurospora crassa OR74A]	[Neurospora crassa OR74A]	Expect = 2e-153	>sp|Q10149.2|YAT2_SCHPO RecName: Full=Uncharacterized protein C1D4.02c	Expect = 2e-050	GRASP55_65	mito 13.5, cyto_mito 10.333, cyto 6, cyto_nucl 5.333, nucl 3.5	NA	NA	NA	45.654	37.6764	49.6796	0.967984	1.13267	4.14425	4.37012	-0.568357	-0.173193	0.132208	0.107079	-4.90597	-5.1087	-4.68951	-4.91344	-3.25739	-3.60217	-3.44918	-1.40419	0.216464	0.195259	1.64859	1.50653	1.45679
SMAC_00392		no		1	complement(1578218..1579244)	1578218	1027	complement(join(1578218..1578284,1578406..1578527,1578660..1579244))	774	159	0	615	205	NCU09216	Expect = 3e-069	>ref|XP_959160.1| hypothetical protein NCU09216 [Neurospora crassa OR74A]	[Neurospora crassa OR74A]	Expect = 8e-070	>sp|P46967.1|DAD1_XENLA RecName: Full=Dolichyl-diphosphooligosaccharide--protein glycosyltransferase	Expect = 9e-028	DAD	plas 12, mito 9, E.R. 4	GO:0008152, metabolic process	GO:0008250, oligosaccharyltransferase complex; GO:0016021, integral component of membrane	GO:0004579, dolichyl-diphosphooligosaccharide-protein glycotransferase activity	86.5571	72.5172	88.3165	5.70179	4.36408	5.12095	6.17244	-0.53918	-0.141292	0.0318679	0.0057914	-3.21227	-3.44025	-3.63148	-3.91005	-3.83263	-4.15787	-3.79634	-1.80827	-0.419207	-0.469805	-0.620356	-0.717623	-0.584063
SMAC_00393		no		1	1579591..1581090	1579591	1500	join(1579591..1579907,1579968..1581090)	1440	299	511	630	210	NCU09215	Expect = 1e-077	>emb|CAD79669.1| conserved hypothetical protein [Neurospora crassa]	[Neurospora crassa]	Expect = 6e-074	No hits found		no hits above threshold	mito 11, plas 10, vacu 3, E.R. 2	NA	NA	NA	9.26039	7.86393	13.2289	31.0836	104.654	46.5486	34.1047	-0.52258	-0.155179	0.525132	0.477331	2.35866	2.19841	4.07538	3.90876	2.49145	2.1985	1.79237	3.85641	1.71673	1.71035	0.132795	9.31482e-05	-0.566288
SMAC_00394		no		1	complement(1582093..1583450)	1582093	1358	complement(join(1582093..1582700,1582754..1583080,1583144..1583450))	1242	0	0	1242	414	NCU09214	Expect = 0.0	>emb|CAD79668.1| hypothetical protein [Neurospora crassa]	[Neurospora crassa]	Expect = 0.0	No hits found		Zn_clus	nucl 24.5, cyto_nucl 13.5	GO:0006355, regulation of transcription, DNA-templated; GO:0006357, regulation of transcription from RNA polymerase II promoter; GO:0006366, transcription from RNA polymerase II promoter	GO:0005634, nucleus	GO:0000981, sequence-specific DNA binding RNA polymerase II transcription factor activity; GO:0008270, zinc ion binding	3.54364	4.1177	2.97481	1.87285	1.60725	1.89991	3.29029	-0.0593058	0.305779	-0.232896	-0.302248	-0.314876	-0.520181	-0.506642	-0.722094	-0.682787	-1.06198	-0.153377	1.8647	-0.191766	-0.201912	-0.367911	-0.541802	0.161499
SMAC_00395		no		1	complement(1594468..1596286)	1594468	1819	complement(join(1594468..1594834,1594947..1595073,1595149..1596286))	1632	0	0	1632	544	NCU03011	Expect = 0.0	>emb|CBI60842.1| unnamed protein product [Sordaria macrospora]	[Sordaria macrospora]	Expect = 0.0	>sp|A2QIK9.1|MOCOS_ASPNC RecName: Full=Molybdenum cofactor sulfurase; Short=MOS; Short=MoCo	Expect = 1e-115	Aminotran_5	cyto 18.5, cyto_nucl 11.5, pero 4, nucl 3.5	GO:0008152, metabolic process	NA	GO:0003824, catalytic activity; GO:0030170, pyridoxal phosphate binding	0.375136	1.40533	0.435928	0.240712	0.349258	1.09946	0.185985	1.42962	1.93325	0.184667	0.163261	-0.00674837	-0.181522	0.421567	0.185122	1.51559	1.40499	-0.893071	0.933597	0.428315	0.366644	1.52234	1.58651	-0.886323
SMAC_00396		no		1	complement(1600957..1602963)	1600957	2007	complement(join(1600957..1601395,1601454..1601766,1601828..1601993,1602077..1602963))	1805	815	237	753	251	NCU03013	Expect = 1e-095	>ref|XP_965399.1| hypothetical protein NCU03013 [Neurospora crassa OR74A]	[Neurospora crassa OR74A]	Expect = 3e-092	No hits found		Sod_Cu	extr 25	GO:0006801, superoxide metabolic process; GO:0055114, oxidation-reduction process	NA	GO:0046872, metal ion binding	82.9006	119.677	184.683	255.056	699.11	108.213	499.41	0.215603	0.622593	1.14202	1.12772	2.19955	2.072	3.62697	3.48602	0.52869	0.281407	2.48221	4.57987	1.42742	1.41402	-1.67086	-1.79059	0.282661
SMAC_00397		no		1	1607152..1609570	1607152	2419	join(1607152..1607556,1607648..1609570)	2328	323	55	1950	650	NCU03015	Expect = 0.0	>emb|CAB97299.2| related to tol protein [Neurospora crassa]	[Neurospora crassa]	Expect = 0.0	No hits found		HET	nucl 10.5, cyto_nucl 8.5, cyto 5.5, cysk 5, mito 3, pero 3	NA	NA	NA	4.3402	2.04383	4.39377	4.11861	1.21356	2.14118	3.40057	-1.3774	-0.991598	0.0324081	-0.00118049	0.527193	0.385223	-1.23111	-1.42747	-0.835857	-1.12213	-0.454499	1.63106	-1.75831	-1.8127	-1.36305	-1.50736	-0.981692
SMAC_00398		no		1	complement(1610658..1611845)	1610658	1188	complement(1610658..1611845)	1188	0	0	1188	396	NCU03016	Expect = 7e-151	>ref|XP_965402.2| hypothetical protein NCU03016 [Neurospora crassa OR74A]	[Neurospora crassa OR74A]	Expect = 8e-148	No hits found		no hits above threshold	mito 7, cyto 5.5, extr 5, cyto_nucl 5, pero 4, nucl 3.5	NA	NA	NA	1.19347	1.48871	0.799438	0.700902	0.786303	0.518846	1.34193	0.0399	0.443045	-0.549376	-0.605097	-0.16577	-0.312947	0.0122911	-0.182752	-0.94524	-1.26359	0.133318	2.16176	0.178061	0.130195	-0.77947	-0.95064	0.299087
SMAC_00399		no		1	1614690..1615809	1614690	1120	join(1614690..1614830,1614905..1615306,1615402..1615809)	951	218	0	807	269	NCU03017	Expect = 3e-048	>emb|CBI58919.1| unnamed protein product [Sordaria macrospora]	[Sordaria macrospora]	Expect = 3e-057	No hits found		no hits above threshold	mito 18, mito_nucl 13.833, cyto_mito 9.833, nucl 8.5	NA	NA	NA	20.4506	8.83887	5.56249	0.854544	0.410081	0.700405	1.04004	-1.50163	-1.11928	-1.85487	-1.90251	-3.89194	-4.10176	-4.87675	-5.12523	-4.58185	-4.93296	-4.33567	-2.31694	-0.984808	-1.02347	-0.689907	-0.831198	-0.443731
SMAC_00400		no		1	complement(1615924..1618041)	1615924	2118	complement(join(1615924..1617640,1617715..1618041))	2044	120	136	1788	596	NCU03018	Expect = 0.0	>ref|XP_965404.1| hypothetical protein NCU03018 [Neurospora crassa OR74A]	[Neurospora crassa OR74A]	Expect = 0.0	>sp|P78750.3|UTP18_SCHPO RecName: Full=Probable U3 small nucleolar RNA-associated protein	Expect = 2e-076	WD40	nucl 20.5, cyto_nucl 13.5, cyto 5.5	NA	NA	NA	15.6811	20.1524	12.8703	11.1357	16.3199	13.4444	40.1045	0.0691877	0.466927	-0.276454	-0.319406	0.107063	-0.0510637	0.651396	0.475931	-0.0224405	-0.378567	1.25421	3.3396	0.544332	0.526995	-0.129504	-0.327503	1.14715
SMAC_00401		no		1	complement(1618464..1619554)	1618464	1091	complement(join(1618464..1618792,1618858..1619141,1619221..1619554))	947	180	17	750	250	NCU03019	Expect = 7e-123	>gb|EFQ26282.1| hypothetical protein GLRG_01426 [Glomerella graminicola M1.001]	[Glomerella graminicola M1.001]	Expect = 3e-081	No hits found		no hits above threshold	extr 26	NA	NA	NA	11.9	36.3048	10.9793	5.55847	4.43111	3.57677	7.09416	1.29497	1.72807	-0.109597	-0.145813	-0.482422	-0.637454	-0.816222	-0.98821	-1.53253	-1.86401	-0.835863	1.23209	-0.333799	-0.350756	-1.05011	-1.22655	-0.353441
SMAC_00402		no		1	1620873..1623997	1620873	3125	join(1620873..1621553,1621636..1622318,1622388..1622478,1622567..1622799,1622871..1623997)	2815	273	145	2397	799	NCU03020	Expect = 0.0	>ref|XP_965406.1| hypothetical protein NCU03020 [Neurospora crassa OR74A]	[Neurospora crassa OR74A]	Expect = 0.0	>sp|Q9USY1.1|YOW5_SCHPO RecName: Full=Pseudouridine-metabolizing bifunctional protein	Expect = 6e-106	Indigoidine_A,PfkB	mito 22, cyto 2, nucl 1, extr 1, E.R. 1, cyto_pero 1	GO:0008152, metabolic process	NA	GO:0016798, hydrolase activity, acting on glycosyl bonds	21.3152	49.6218	15.4717	4.67962	9.03153	19.3118	15.4195	0.926485	1.31968	-0.438632	-0.496411	-1.53466	-1.72546	-0.623567	-0.843918	0.0505779	-0.275569	-0.552538	1.50706	0.911091	0.881539	1.58524	1.44989	0.982119
SMAC_00403		no		1	1624532..1625873	1624532	1342	1624532..1625873	1342	91	111	1140	380	NCU06845	Expect = 6e-043	>ref|XP_003005000.1| dehydrogenase/reductase SDR family member 8 [Verticillium albo-atrum	[Verticillium albo-atrum	Expect = 1e-131	>sp|A5PJJ7.1|S16C6_BOVIN RecName: Full=Short-chain dehydrogenase/reductase family 16C	Expect = 1e-035	adh_short,KR,Epimerase	mito 11, cyto 10.5, cyto_nucl 6, pero 5	GO:0008152, metabolic process; GO:0055114, oxidation-reduction process	NA	GO:0016491, oxidoreductase activity	62.0166	41.3066	51.9151	15.9459	71.4344	23.7219	47.7541	-0.855529	-0.474683	-0.232968	-0.276208	-1.31711	-1.51352	0.778236	0.605733	-1.13154	-1.55585	-0.474779	1.59493	2.09534	2.11926	0.18557	-0.0423221	0.842328
SMAC_00404		no		1	complement(1627359..1629349)	1627359	1991	complement(1627359..1629349)	1991	1373	414	204	68	No hits found		only self as hit			No hits found		no hits above threshold	nucl 22, cyto 3	NA	NA	NA	0.03856	0.161777	0	0.161665	0.162201	0.0447352	0.12022	1.22611	1.93171	-1.33109	#NUM!	1.87939	2.29756	1.9156	2.29124	0.265135	0.0242062	1.00463	3.41232	0.0362077	-0.0063172	-1.61426	-2.27336	-0.874767
SMAC_00405		no		1	complement(1630716..1634357)	1630716	3642	complement(join(1630716..1633179,1633236..1633646,1633974..1634357))	3259	0	142	3117	1039	NCU03021	Expect = 0.0	>ref|XP_965407.1| hypothetical protein NCU03021 [Neurospora crassa OR74A]	[Neurospora crassa OR74A]	Expect = 0.0	>sp|Q7SGZ5.1|PALF_NEUCR RecName: Full=pH-response regulator protein palF/rim-8	Expect = 0.0	Arrestin_N,Arrestin_C	nucl 10.5, cyto_nucl 10, cyto 8.5, mito 7	NA	NA	NA	6.8401	8.11176	6.19233	3.46886	2.14183	5.75677	12.0273	-0.0383088	0.343835	-0.110406	-0.162203	-0.373299	-0.547143	-1.05137	-1.26638	-0.0469083	-0.386571	0.722369	2.78908	-0.678075	-0.719236	0.32639	0.160572	1.09567
SMAC_00406		no		1	1636157..1638568	1636157	2412	1636157..1638568	2412	0	0	2412	804	NCU03022	Expect = 0.0	>emb|CAE76271.1| hypothetical protein [Neurospora crassa]	[Neurospora crassa]	Expect = 0.0	No hits found		no hits above threshold	cyto_nucl 8, nucl 7.5, cyto 7.5, extr 6, mito 4	NA	NA	NA	4.3662	3.99698	3.68167	0.0559467	0.119503	0.867531	0.908939	-0.405435	-0.0388017	-0.228033	-0.270545	-5.20747	-5.62653	-4.28246	-4.5724	-2.07567	-2.44933	-2.29029	-0.28211	0.925008	1.05413	3.1318	3.1772	2.91717
SMAC_00407		no		1	complement(1639299..1643069)	1639299	3771	complement(join(1639299..1640285,1640353..1641387,1641510..1641889,1642085..1643069))	3387	842	682	1863	621	NCU03023	Expect = 0.0	>ref|XP_965409.1| hypothetical protein NCU03023 [Neurospora crassa OR74A]	[Neurospora crassa OR74A]	Expect = 0.0	>sp|P15245.3|PH2M_TRICU RecName: Full=Phenol 2-monooxygenase; AltName: Full=Phenol hydroxylase	Expect = 2e-052	FAD_binding_3,Phe_hydrox_dim	cyto_nucl 10.333, cyto_pero 9.499, cyto 9, nucl 8.5, pero 8.5	NA	NA	NA	34.8619	41.7943	36.576	8.09681	15.045	10.4412	10.9566	-0.0228693	0.347448	0.0808894	0.0297686	-1.46272	-1.65282	-0.596492	-0.823738	-1.53953	-1.87383	-1.74211	0.300245	0.866228	0.82908	-0.076809	-0.221011	-0.279391
SMAC_00408		no		1	complement(1645289..1648052)	1645289	2764	complement(join(1645289..1646041,1646107..1647905,1648013..1648052))	2592	0	0	2592	864	NCU03024	Expect = 0.0	>ref|XP_965410.1| hypothetical protein NCU03024 [Neurospora crassa OR74A]	[Neurospora crassa OR74A]	Expect = 0.0	>sp|Q5ZLD7.1|VPS53_CHICK RecName: Full=Vacuolar protein sorting-associated protein 53	Expect = 3e-099	Vps53_N,DUF2450	cysk 10, nucl 7.5, cyto_nucl 7.5, cyto 6.5	NA	NA	NA	13.29	14.7569	16.4465	0.676229	1.58177	2.74756	4.86867	-0.126307	0.248145	0.331278	0.275367	-3.60518	-3.81589	-2.42617	-2.63571	-2.05907	-2.40208	-1.51937	0.523928	1.17902	1.18019	1.54611	1.41381	2.08581
SMAC_00409		no		1	complement(1650333..1652524)	1650333	2192	complement(join(1650333..1651066,1651203..1651774,1651924..1652155,1652216..1652524))	1847	0	644	1203	401	NCU03026	Expect = 0.0	>ref|XP_965412.1| hypothetical protein NCU03026 [Neurospora crassa OR74A]	[Neurospora crassa OR74A]	Expect = 0.0	>sp|Q1E3R8.1|CHI1_COCIM RecName: Full=Endochitinase 1; AltName: Full=Complement-fixation	Expect = 7e-047	Glyco_hydro_18	mito 11, extr 8, cyto 5.5, cyto_nucl 4	GO:0005975, carbohydrate metabolic process; GO:0006032, chitin catabolic process	NA	GO:0004553, hydrolase activity, hydrolyzing O-glycosyl compounds; GO:0004568, chitinase activity	6.96986	8.3966	10.6322	37.8578	10.6648	26.516	10.4477	-0.0255122	0.34268	0.607666	0.581631	3.00682	2.91981	1.18793	1.01898	2.01403	1.85401	0.49208	2.56958	-1.81889	-1.90084	-0.992791	-1.06581	-2.51474
SMAC_00410		no		1	1657159..1659165	1657159	2007	join(1657159..1657848,1657924..1659165)	1932	255	363	1314	438	NCU03028	Expect = 0.0	>ref|XP_965414.2| hypothetical protein NCU03028 [Neurospora crassa OR74A]	[Neurospora crassa OR74A]	Expect = 0.0	>sp|Q10169.1|DSK2_SCHPO RecName: Full=Deubiquitination-protection protein dph1	Expect = 3e-039	ubiquitin,UBA,Rad60-SLD	cyto_nucl 11.833, nucl 11.5, cyto 7, cyto_mito 6.665, mito 4.5	NA	NA	NA	69.7189	67.7764	62.8556	68.8363	50.5946	90.0089	129.337	-0.323655	0.0558787	-0.133168	-0.181293	0.573906	0.404092	0.144408	-0.0537526	0.559534	0.23439	0.797183	2.86687	-0.429498	-0.457845	-0.0143724	-0.169703	0.223277
SMAC_00411		no		1	complement(1659302..1660584)	1659302	1283	complement(join(1659302..1660120,1660195..1660584))	1209	0	0	1209	403	NCU03029	Expect = 2e-139	>ref|XP_965415.2| hypothetical protein NCU03029 [Neurospora crassa OR74A]	[Neurospora crassa OR74A]	Expect = 1e-137	>sp|Q5E9U9.1|NPRL2_BOVIN RecName: Full=Nitrogen permease regulator 2-like protein; Short=NPR2-like	Expect = 3e-009	NPR2	cyto 12.5, mito 7, cyto_nucl 7, pero 4	NA	NA	NA	4.73044	4.71872	4.03742	0.611419	2.63543	6.2301	5.30782	-0.298346	0.0770085	-0.20732	-0.254393	-2.3016	-2.4769	-0.237493	-0.425264	0.560392	0.280322	0.0662322	2.1339	2.06411	2.05163	2.86199	2.75722	2.36783
SMAC_00412		no		1	complement(1661988..1664244)	1661988	2257	complement(join(1661988..1663936,1664000..1664244))	2194	0	115	2079	693	NCU03030	Expect = 0.0	>ref|XP_965416.1| tyrosyl-tRNA synthetase, mitochondrial precursor [Neurospora	[Neurospora	Expect = 0.0	>sp|P12063.2|SYYM_NEUCR RecName: Full=Tyrosyl-tRNA synthetase, mitochondrial; AltName:	Expect = 0.0	tRNA-synt_1b	mito 24, cyto_mito 14	GO:0006412, translation; GO:0006418, tRNA aminoacylation for protein translation; GO:0006437, tyrosyl-tRNA aminoacylation	GO:0005737, cytoplasm	GO:0000166, nucleotide binding; GO:0003723, RNA binding; GO:0004812, aminoacyl-tRNA ligase activity; GO:0004831, tyrosine-tRNA ligase activity; GO:0005524, ATP binding; GO:0016874, ligase activity	10.0946	11.4058	7.2792	8.58608	5.61165	13.2807	8.29064	-0.116969	0.263583	-0.462511	-0.515248	0.382825	0.219875	-0.248895	-0.478822	0.57322	0.265977	-0.355168	1.69603	-0.63172	-0.698698	0.190395	0.0461019	-0.737993
SMAC_00413		no		1	1665074..1666556	1665074	1483	join(1665074..1665361,1665461..1665478,1665626..1666556)	1237	158	578	501	167	NCU03031	Expect = 4e-083	>ref|XP_965417.1| hypothetical protein NCU03031 [Neurospora crassa OR74A]	[Neurospora crassa OR74A]	Expect = 2e-079	>sp|Q7SGY6.1|DHSD_NEUCR RecName: Full=Succinate dehydrogenase [ubiquinone] cytochrome	Expect = 8e-081	CybS	extr 11, mito 10, cyto 4	NA	GO:0005740, mitochondrial envelope; GO:0016021, integral component of membrane	NA	220.727	190.262	201.094	180.129	323.387	395.855	254.656	-0.506864	-0.103058	-0.127862	-0.159836	0.311083	0.159019	1.13162	0.969223	1.02227	0.694343	0.108449	2.18671	0.820536	0.810204	0.711186	0.535324	-0.202634
SMAC_00414		no		1	complement(1676527..1677945)	1676527	1419	complement(join(1676527..1676949,1677052..1677500,1677707..1677945))	1111	158	308	645	215	NCU03037	Expect = 2e-068	>ref|XP_964042.1| hypothetical protein NCU03037 [Neurospora crassa OR74A]	[Neurospora crassa OR74A]	Expect = 5e-065	>sp|Q03323.1|SDC1_YEAST RecName: Full=COMPASS component SDC1; AltName: Full=Complex proteins	Expect = 3e-009	Dpy-30	nucl 22, cyto_nucl 13.5, cyto 3	NA	NA	NA	15.4502	27.0507	18.6811	17.5983	36.5284	62.4481	49.6227	0.499139	0.904372	0.280462	0.246286	0.770097	0.633236	1.79649	1.64342	2.18341	1.84924	1.56554	3.66772	1.0264	1.01019	1.41331	1.21601	0.795446
SMAC_00415		no		1	1678268..1680973	1678268	2706	join(1678268..1678860,1678909..1680973)	2658	0	0	2658	886	NCU03036	Expect = 0.0	>ref|XP_964041.2| hypothetical protein NCU03036 [Neurospora crassa OR74A]	[Neurospora crassa OR74A]	Expect = 0.0	>sp|Q9Y804.1|FAN1_SCHPO RecName: Full=Fanconi-associated nuclease 1 homolog	Expect = 1e-099	VRR_NUC	mito 11, nucl 8.5, cyto_nucl 6.5, cyto 3.5, plas 1, pero 1, cysk 1, vacu 1	GO:0008152, metabolic process	NA	GO:0016788, hydrolase activity, acting on ester bonds	2.42771	3.70135	3.31213	3.84722	2.7041	3.74851	4.03245	0.299841	0.690337	0.439659	0.408679	1.24669	1.0923	0.749369	0.579151	0.783396	0.506815	0.630123	2.69822	-0.497324	-0.513151	-0.463297	-0.585487	-0.61657
SMAC_00416		no		1	complement(1683511..1685351)	1683511	1841	complement(1683511..1685351)	1841	288	548	1005	335	NCU03035	Expect = 7e-155	>ref|XP_964040.1| hypothetical protein NCU03035 [Neurospora crassa OR74A]	[Neurospora crassa OR74A]	Expect = 1e-151	No hits found		no hits above threshold	mito 15, nucl 10.5, cyto_nucl 6	NA	NA	NA	37.4375	41.3799	41.3696	115.126	28.7925	42.6612	85.2608	-0.146389	0.221494	0.156626	0.112113	2.23561	2.07862	0.229603	0.0151978	0.367984	0.0716666	1.10436	3.16971	-2.00601	-2.06342	-1.86763	-2.00695	-1.13126
SMAC_00417		no		1	complement(1694755..1695009)	1694755	255	complement(1694755..1695009)	255	0	0	255	85	No hits found		only self as hit			No hits found		no hits above threshold	nucl 16.5, cyto_nucl 10, mito 6, cyto 2.5	NA	NA	NA	0.148611	1.36683	0.750492	0.991757	0.604523	0.792243	0.420011	2.03383	2.74308	1.60301	1.81474	2.38191	2.58425	1.74748	1.83426	1.73396	1.81483	0.786587	2.84698	-0.63443	-0.74999	-0.647956	-0.769415	-1.59533
SMAC_00418		no		1	1699462..1701743	1699462	2282	1699462..1701743	2282	247	1093	942	314	NCU03033	Expect = 2e-171	>ref|XP_965419.1| hypothetical protein NCU03033 [Neurospora crassa OR74A]	[Neurospora crassa OR74A]	Expect = 5e-168	>sp|P24488.1|HAP2_SCHPO RecName: Full=Transcriptional activator hap2	Expect = 3e-024	CBFB_NFYA	nucl 24, cyto_nucl 14	GO:0006355, regulation of transcription, DNA-templated	NA	GO:0003700, sequence-specific DNA binding transcription factor activity	36.5746	42.2215	23.2137	244.4	182.758	92.1835	151	-0.0779197	0.292983	-0.635884	-0.683337	3.34845	3.1944	2.91114	2.72387	1.49832	1.22024	1.9476	4.01764	-0.437313	-0.470531	-1.85013	-1.97416	-1.40085
SMAC_00419		no		1	1703448..1706282	1703448	2835	join(1703448..1704031,1704121..1704337,1704403..1706282)	2681	0	47	2634	878	NCU03032	Expect = 0.0	>ref|XP_965418.1| hypothetical protein NCU03032 [Neurospora crassa OR74A]	[Neurospora crassa OR74A]	Expect = 0.0	No hits found		DUF3419	extr 11, mito 7, cyto 4, pero 2, plas 1, E.R. 1, golg 1	NA	NA	NA	2.62829	4.13631	2.94835	2.04747	1.45767	3.09477	2.5017	0.367011	0.737779	0.186537	0.128982	0.272902	0.0839019	-0.230091	-0.434049	0.395869	0.128992	-0.152525	1.8976	-0.502993	-0.517951	0.122967	0.0450901	-0.425427
SMAC_00420		no		1	complement(1707067..1708444)	1707067	1378	complement(join(1707067..1707609,1707686..1707732,1708186..1708291,1708318..1708444))	823	55	369	399	133	NCU03038	Expect = 2e-067	>ref|XP_964043.1| 40S ribosomal protein S13 [Neurospora crassa OR74A]	[Neurospora crassa OR74A]	Expect = 1e-063	>sp|P33192.2|RS13_CANMA RecName: Full=40S ribosomal protein S13; AltName: Full=S15	Expect = 1e-054	Ribosomal_S13_N,Ribosomal_S15	mito 19, cyto 6	GO:0006412, translation	GO:0005622, intracellular; GO:0005840, ribosome	GO:0003735, structural constituent of ribosome	1827.53	1769.44	1925.71	344.438	899.307	1212.99	1696.63	-0.347798	0.0594792	0.0852898	0.0520838	-1.79927	-1.96348	-0.429011	-0.602466	-0.431622	-0.698819	-0.196131	1.87737	1.37026	1.36102	1.36765	1.26466	1.60314
SMAC_00421		no		1	complement(1709405..1711624)	1709405	2220	complement(join(1709405..1709616,1709677..1709888,1709948..1711430,1711498..1711532,1711597..1711624))	1970	0	185	1785	595	NCU03039	Expect = 0.0	>ref|XP_964044.1| hypothetical protein NCU03039 [Neurospora crassa OR74A]	[Neurospora crassa OR74A]	Expect = 0.0	>sp|Q24562.1|U2AF2_DROME RecName: Full=Splicing factor U2AF 50 kDa subunit; AltName: Full=U2	Expect = 6e-069	RRM_1	nucl 23.5, cyto_nucl 13.5	GO:0006397, mRNA processing	GO:0005634, nucleus	GO:0000166, nucleotide binding; GO:0003676, nucleic acid binding; GO:0003723, RNA binding	98.1487	96.9499	79.1201	16.181	18.9082	30.4278	37.2904	-0.302636	0.0768124	-0.295048	-0.341122	-1.95844	-2.14841	-1.7472	-1.93594	-1.5075	-1.78728	-1.46014	0.587096	0.211244	0.21247	0.450945	0.361128	0.498302
SMAC_00422		no		1	1711985..1713565	1711985	1581	join(1711985..1712241,1712309..1713565)	1514	138	2	1374	458	NCU03040	Expect = 0.0	>ref|XP_964045.2| hypothetical protein NCU03040 [Neurospora crassa OR74A]	[Neurospora crassa OR74A]	Expect = 9e-180	>sp|O70249.1|OGG1_RAT RecName: Full=N-glycosylase/DNA lyase; Includes: RecName: Full=8-oxoguanine	Expect = 2e-063	OGG_N,HhH-GPD	cyto 17.5, cyto_mito 12, mito 5.5, nucl 2	GO:0000737, DNA catabolic process, endonucleolytic; GO:0006281, DNA repair; GO:0006284, base-excision repair; GO:0006289, nucleotide-excision repair	NA	GO:0003684, damaged DNA binding; GO:0003824, catalytic activity; GO:0008534, oxidized purine nucleobase lesion DNA N-glycosylase activity	5.45151	5.21424	4.95314	3.4712	1.51855	6.34134	5.76261	-0.355019	0.0242588	-0.135121	-0.174433	-0.0532812	-0.228882	-1.21033	-1.40129	0.385463	0.110364	-0.0191723	2.03679	-1.15705	-1.1724	0.438744	0.339246	0.0341089
SMAC_00423		no		1	complement(1713639..1715051)	1713639	1413	complement(join(1713639..1714262,1714648..1715051))	1028	164	0	864	288	NCU03041	Expect = 1e-127	>ref|XP_964046.1| hypothetical protein NCU03041 [Neurospora crassa OR74A]	[Neurospora crassa OR74A]	Expect = 4e-099	No hits found		DUF2351	nucl 13.5, cyto_nucl 11.5, cyto 6.5, pero 5	NA	NA	NA	2.98346	4.21278	3.15087	1.17754	0.783875	1.61922	1.69245	0.195242	0.558042	0.102426	0.0257895	-0.703014	-0.909206	-1.29743	-1.55995	-0.669289	-1.0431	-0.894349	1.14051	-0.594417	-0.650746	0.0337247	-0.133894	-0.191335
SMAC_00424		no		1	1715889..1720043	1715889	4155	1715889..1720043	4155	0	507	3648	1216	NCU03042	Expect = 0.0	>ref|XP_964047.1| U2 snRNP component prp10 [Neurospora crassa OR74A]	[Neurospora crassa OR74A]	Expect = 0.0	>sp|Q10178.2|SF3B1_SCHPO RecName: Full=U2 snRNP component prp10	Expect = 0.0	SF3b1,HEAT	plas 17, nucl 4.5, cyto_nucl 4, cyto 2.5	NA	NA	NA	14.6688	19.022	13.8589	17.319	26.2807	18.5898	25.0414	0.0841046	0.456387	-0.0656514	-0.112433	0.860653	0.692983	1.43257	1.2568	0.490933	0.253886	0.669235	2.74331	0.571913	0.563816	-0.36972	-0.439097	-0.191418
SMAC_00425		no		1	complement(1728493..1730892)	1728493	2400	complement(join(1728493..1729575,1729633..1730084,1730143..1730892))	2285	193	946	1146	382	NCU03043	Expect = 0.0	>ref|XP_964048.1| hypothetical protein NCU03043 [Neurospora crassa OR74A]	[Neurospora crassa OR74A]	Expect = 4e-174	>sp|Q9UTA1.2|YL8J_SCHPO RecName: Full=Zinc finger protein C25B8.19c	Expect = 3e-014	zf-C2H2	nucl 27	NA	NA	GO:0003676, nucleic acid binding; GO:0046872, metal ion binding	7.63275	5.90759	5.87554	160.476	59.9691	134.49	59.4169	-0.644901	-0.29254	-0.357418	-0.417186	4.91969	4.86815	3.48841	3.3839	4.19006	4.03245	2.80787	4.9349	-1.43128	-1.48425	-0.729627	-0.835702	-2.11181
SMAC_00426		no		1	complement(1746557..1751810)	1746557	5254	complement(1746557..1751810)	5254	588	868	3798	1266	NCU03045	Expect = 0.0	>ref|XP_963891.1| hypothetical protein NCU03045 [Neurospora crassa OR74A]	[Neurospora crassa OR74A]	Expect = 0.0	>sp|O14239.1|RAX2_SCHPO RecName: Full=Polarized growth protein rax2; AltName: Full=Revert	Expect = 3e-055	no hits above threshold	extr 25	NA	NA	NA	4.4803	8.54028	4.17227	81.7011	58.4286	34.8569	44.3752	0.640378	1.01176	-0.0925612	-0.142374	4.77055	4.63103	4.2789	4.12136	3.09995	2.85455	3.20327	5.28122	-0.491645	-0.509673	-1.6706	-1.77648	-1.56727
SMAC_00427		no		1	complement(1754438..1757094)	1754438	2657	complement(join(1754438..1755110,1755202..1755839,1756334..1756406,1756612..1757094))	1867	0	79	1788	596	NCU11241	Expect = 6e-162	>ref|XP_001728391.1| hypothetical protein NCU11241 [Neurospora crassa OR74A]	[Neurospora crassa OR74A]	Expect = 9e-080	>sp|P53153.1|YGI5_YEAST RecName: Full=Probable endonuclease YGL085W	Expect = 1e-036	SNase	mito 10, cyto 7, nucl 6, plas 3	GO:0008152, metabolic process	NA	GO:0003676, nucleic acid binding; GO:0016788, hydrolase activity, acting on ester bonds	16.755	15.4882	14.2565	20.8284	33.05	70.002	67.7207	-0.401102	-0.0181649	-0.218474	-0.268363	0.89006	0.733677	1.55658	1.36971	2.23357	1.90841	1.90559	3.99685	0.666519	0.636034	1.34351	1.17473	1.01553
SMAC_00428		no		1	complement(1757704..1758859)	1757704	1156	complement(1757704..1758859)	1156	106	9	1041	347	NCU11240	Expect = 7e-117	>ref|XP_001728390.1| hypothetical protein NCU11240 [Neurospora crassa OR74A]	[Neurospora crassa OR74A]	Expect = 2e-112	>sp|P25616.2|YCQ5_YEAST RecName: Full=UPF0655 protein YCR015C	Expect = 3e-011	Hydrolase	mito 22, cyto 3	NA	NA	NA	16.0885	17.9113	15.9207	12.2585	8.76122	16.7639	25.1884	-0.133901	0.240576	-7.88609e-05	-0.0540731	0.203255	0.0213882	-0.272237	-0.498486	0.245796	-0.0850542	0.557907	2.6137	-0.475492	-0.519874	0.0425407	-0.106442	0.354652
SMAC_00429		no		1	complement(1759011..1760658)	1759011	1648	complement(join(1759011..1759660,1759717..1759901,1759961..1760225,1760298..1760658))	1461	133	290	1038	346	NCU03047	Expect = 0.0	>ref|XP_963893.2| hypothetical protein NCU03047 [Neurospora crassa OR74A]	[Neurospora crassa OR74A]	Expect = 0.0	>sp|O94424.1|T2FB_SCHPO RecName: Full=Transcription initiation factor IIF subunit beta;	Expect = 4e-027	TFIIF_beta	nucl 13, cyto_nucl 10, cyto 5, pero 5, mito 2	GO:0006367, transcription initiation from RNA polymerase II promoter	GO:0005674, transcription factor TFIIF complex	GO:0003824, catalytic activity; GO:0005524, ATP binding	29.3163	40.2259	30.7271	42.7129	26.7002	50.0133	16.9447	0.165617	0.549521	0.0815306	0.0419298	1.14033	0.978547	0.469547	0.2834	0.939341	0.65839	-0.858499	1.19548	-0.670781	-0.695147	-0.200987	-0.320157	-1.99883
SMAC_00430		no		1	1760995..1762866	1760995	1872	join(1760995..1762080,1762182..1762866)	1771	194	146	1431	477	NCU03048	Expect = 0.0	>ref|XP_963894.1| hypothetical protein NCU03048 [Neurospora crassa OR74A]	[Neurospora crassa OR74A]	Expect = 0.0	>sp|O74823.2|YBJC_SCHPO RecName: Full=Zinc finger CCCH domain-containing protein C337.12	Expect = 1e-036	zf-CCCH	nucl 18, cyto_nucl 15, cyto 8	NA	NA	GO:0046872, metal ion binding	13.0596	19.611	14.702	13.7466	9.48018	11.1928	17.1814	0.307268	0.686357	0.187521	0.138099	0.691702	0.51537	0.150732	-0.0519829	-0.0443589	-0.342714	0.297132	2.36793	-0.54097	-0.567353	-0.736061	-0.858084	-0.39457
SMAC_00431		no		1	1764032..1766381	1764032	2350	join(1764032..1764186,1764325..1764413,1764532..1764727,1764838..1764999,1765073..1765260,1765339..1766381)	1833	0	0	1833	611	NCU03049	Expect = 0.0	>ref|XP_963895.2| hypothetical protein NCU03049 [Neurospora crassa OR74A]	[Neurospora crassa OR74A]	Expect = 0.0	>sp|Q00730.1|STCW_EMENI RecName: Full=Putative sterigmatocystin biosynthesis monooxygenase	Expect = 5e-074	FMO-like,Pyr_redox_2	cyto 13, cyto_nucl 10.5, nucl 6, pero 4, mito 2	GO:0055114, oxidation-reduction process	NA	GO:0016491, oxidoreductase activity	5.45079	1.81078	2.03183	1.47923	1.19561	1.53101	1.19699	-1.85779	-1.49437	-1.39677	-1.44219	-1.27317	-1.43127	-1.54763	-1.71948	-1.63763	-1.91056	-2.23741	-0.206728	-0.274465	-0.28821	-0.36446	-0.479293	-0.964241
SMAC_00432		no		1	complement(1766619..1767935)	1766619	1317	complement(join(1766619..1766811,1766868..1766968,1767021..1767685,1767780..1767935))	1115	91	64	960	320	NCU03050	Expect = 0.0	>ref|XP_963896.2| ARP2/3 complex 34 kDa subunit [Neurospora crassa OR74A]	[Neurospora crassa OR74A]	Expect = 0.0	>sp|O14241.1|ARPC2_SCHPO RecName: Full=Actin-related protein 2/3 complex subunit 2; AltName:	Expect = 9e-097	P34-Arc	nucl 9, cyto_nucl 7.333, mito 5.5, cyto_mito 5.166, cyto 3.5, plas 3, pero 3	GO:0030833, regulation of actin filament polymerization	GO:0005856, cytoskeleton	NA	184.858	151.22	177.522	16.9927	5.83272	28.4104	24.109	-0.58258	-0.185276	-0.0476169	-0.0810401	-2.82048	-2.99684	-4.35203	-4.54877	-2.50134	-2.8376	-2.99995	-0.948179	-1.53155	-1.55193	0.319138	0.159239	-0.179469
SMAC_00433		no		1	1768352..1771720	1768352	3369	join(1768352..1768472,1768533..1771720)	3309	104	238	2967	989	NCU03051	Expect = 0.0	>ref|XP_963715.1| hypothetical protein NCU03051 [Neurospora crassa OR74A]	[Neurospora crassa OR74A]	Expect = 0.0	>sp|P87177.1|YB1C_SCHPO RecName: Full=Uncharacterized WD repeat-containing protein C3D6.12	Expect = 0.0	WD40,Utp12	cyto 10.5, cyto_nucl 6.5, extr 6, mito 5, E.R. 3	NA	NA	NA	7.28105	15.0652	5.62863	2.46971	3.70752	5.292	10.106	0.746768	1.14632	-0.358346	-0.402868	-0.96501	-1.13186	-0.363228	-0.555724	-0.286779	-0.574405	0.376043	2.44567	0.601782	0.576135	0.67823	0.557454	1.34105
SMAC_00434		no		1	complement(1771935..1772745)	1771935	811	complement(join(1771935..1772557,1772625..1772745))	744	0	0	744	248	NCU00504	Expect = 4e-100	>ref|XP_964308.1| hypothetical protein NCU00504 [Neurospora crassa OR74A]	[Neurospora crassa OR74A]	Expect = 9e-097	>sp|Q03920.1|MTQ2_YEAST RecName: Full=eRF1 methyltransferase catalytic subunit MTQ2;	Expect = 1e-033	no hits above threshold	cyto 20.5, cyto_nucl 12, mito 4	GO:0032259, methylation	NA	GO:0003676, nucleic acid binding; GO:0008168, methyltransferase activity	1.64708	5.03557	2.11127	0.0759104	0.148654	0.112777	0.370439	1.27782	1.60536	0.354909	0.285761	-3.31159	-3.65552	-2.5665	-2.85375	-3.20132	-3.59934	-2.14113	-0.207971	0.745098	0.801771	0.110271	0.0561812	1.17046
SMAC_00435		no		1	complement(1773149..1773587)	1773149	439	complement(join(1773149..1773154,1773279..1773587))	315	0	0	315	105	No hits found		only self as hit			No hits found		no hits above threshold	cyto 10.5, cyto_nucl 9.5, nucl 7.5, mito 7	NA	NA	NA	0	0.459023	0.126999	0.928211	0	0.124991	0.438297	2.0573	#DIV/0!	1.0346	#DIV/0!	3.51263	#DIV/0!	0.0752123	#DIV/0!	1.14979	#DIV/0!	2.16639	#DIV/0!	-3.43742	#NUM!	-2.36284	-3.57239	-1.34624
SMAC_00436		no		1	complement(1774043..1777486)	1774043	3444	complement(join(1774043..1775158,1775216..1775279,1775331..1775390,1775444..1775701,1775764..1776078,1776139..1777486))	3161	680	180	2301	767	NCU00503	Expect = 0.0	>ref|XP_001907376.1| hypothetical protein [Podospora anserina S mat+]	[Podospora anserina S mat+]	Expect = 0.0	>sp|Q12324.2|YVC1_YEAST RecName: Full=Calcium channel YVC1; AltName: Full=TRP homolog;	Expect = 1e-010	no hits above threshold	plas 25	NA	NA	NA	4.78124	5.61424	4.47733	8.78495	9.18214	5.30677	15.9901	-0.0612903	0.330661	-0.0841729	-0.118705	1.48841	1.35098	1.52768	1.33733	0.336704	0.0204237	1.63301	3.72985	0.0392709	-0.0136495	-1.15171	-1.33055	0.144601
SMAC_00437		no		1	complement(1777861..1779471)	1777861	1611	complement(join(1777861..1778419,1778486..1778708,1778860..1779311,1779399..1779471))	1307	42	533	732	244	NCU00502	Expect = 2e-131	>ref|XP_964306.1| ATP synthase subunit 4, mitochondrial precursor [Neurospora crassa	[Neurospora crassa	Expect = 5e-128	>sp|Q7SE71.1|ATPF_NEUCR RecName: Full=ATP synthase subunit 4, mitochondrial; Flags: Precursor	Expect = 2e-129	Mt_ATP-synt_B	mito 16, cyto 5, nucl 3, pero 2	GO:0015986, ATP synthesis coupled proton transport	GO:0000276, mitochondrial proton-transporting ATP synthase complex, coupling factor F(o)	GO:0015078, hydrogen ion transmembrane transporter activity	797.343	649.969	817.682	465.083	368.56	834.471	607.78	-0.589934	-0.184011	0.0450994	0.0138265	-0.189619	-0.341215	-0.517557	-0.690399	0.245419	-0.0730255	-0.479301	1.59404	-0.327938	-0.349184	0.435037	0.26819	-0.289682
SMAC_00438		no		1	1779787..1782459	1779787	2673	join(1779787..1780428,1780491..1781370,1781427..1782459)	2555	25	886	1644	548	NCU00501	Expect = 0.0	>ref|XP_964305.1| hypothetical protein NCU00501 [Neurospora crassa OR74A]	[Neurospora crassa OR74A]	Expect = 0.0	>sp|O94372.1|YG06_SCHPO RecName: Full=Uncharacterized protein C1604.06c	Expect = 1e-084	CBF	nucl 17.5, cyto_nucl 12, cyto 5.5, mito 3	GO:0042254, ribosome biogenesis	NA	NA	9.15969	9.53431	7.29027	4.23177	7.74498	11.1294	10.9595	-0.232626	0.153078	-0.325461	-0.370136	-0.504354	-0.678532	0.357252	0.162089	0.463107	0.144835	0.182796	2.23934	0.861607	0.84062	0.967462	0.823366	0.68715
SMAC_00439		no		1	1794596..1797898	1794596	3303	join(1794596..1795430,1795496..1797898)	3238	38	1322	1878	626	NCU00499	Expect = 0.0	>ref|XP_964303.1| hypothetical protein NCU00499 [Neurospora crassa OR74A]	[Neurospora crassa OR74A]	Expect = 0.0	No hits found		bZIP_1	nucl 18, mito 4, cyto 3	GO:0006355, regulation of transcription, DNA-templated	GO:0005634, nucleus	GO:0003677, DNA binding; GO:0003700, sequence-specific DNA binding transcription factor activity; GO:0043565, sequence-specific DNA binding	7.92346	7.44268	10.1233	1256.58	879.146	364.345	679.24	-0.376191	-0.0138124	0.360698	0.317147	7.86914	7.7458	7.34817	7.2	5.64698	5.41499	6.29726	8.38888	-0.52097	-0.545795	-2.22217	-2.3308	-1.57188
SMAC_00440		no		1	complement(1806443..1809324)	1806443	2882	complement(join(1806443..1806757,1807243..1807307,1807524..1807582,1807638..1807885,1808067..1809324))	1945	458	275	1212	404	NCU03054	Expect = 0.0	>ref|XP_963718.2| hypothetical protein NCU03054 [Neurospora crassa OR74A]	[Neurospora crassa OR74A]	Expect = 0.0	>sp|P38213.1|DSF2_YEAST RecName: Full=Protein DSF2; AltName: Full=Deletion suppressor	Expect = 3e-012	Sel1	nucl 9.5, cyto_nucl 9, cyto 7.5, pero 5, mito 4	NA	NA	NA	52.7798	33.6747	39.2169	33.3319	34.3961	37.9627	45.9503	-0.928878	-0.555374	-0.416412	-0.456537	-0.0647138	-0.227342	-0.0194082	-0.196101	-0.343518	-0.543664	-0.27622	1.78597	0.0453056	0.0312416	-0.278804	-0.316322	-0.211507
SMAC_00441		no		1	1810565..1813139	1810565	2575	join(1810565..1811389,1811472..1813139)	2493	102	258	2133	711	NCU03053	Expect = 8e-091	>ref|XP_963717.1| hypothetical protein NCU03053 [Neurospora crassa OR74A]	[Neurospora crassa OR74A]	Expect = 4e-088	No hits found		no hits above threshold	mito 11.5, nucl 9, cyto_mito 9, cyto 5.5	NA	NA	NA	6.88913	5.63327	6.07403	5.97815	2.19195	1.9073	7.08614	-0.58272	-0.217843	-0.169461	-0.212302	0.400036	0.231811	-1.0342	-1.22904	-1.65812	-1.95624	-0.0568889	2.01107	-1.43424	-1.46085	-2.05815	-2.18805	-0.456924
SMAC_00442		no		1	complement(1814902..1816319)	1814902	1418	complement(join(1814902..1815737,1815829..1815996,1816227..1816319))	1097	79	646	372	124	NCU00505	Expect = 1e-065	>ref|XP_964309.1| small nuclear ribonucleoprotein Sm D1 [Neurospora crassa OR74A]	[Neurospora crassa OR74A]	Expect = 1e-061	>sp|O42661.1|SMD1_SCHPO RecName: Full=Probable small nuclear ribonucleoprotein Sm D1;	Expect = 4e-030	LSM	cyto 10, nucl 9, mito 7	NA	NA	NA	87.2439	103.803	86.8316	27.8552	17.1316	62.6221	29.6284	-0.0411161	0.354848	0.00599938	-0.0362484	-1.00978	-1.18874	-1.71653	-1.93868	-0.258167	-0.642844	-1.62095	0.425263	-0.706752	-0.749946	0.751614	0.545894	-0.611172
SMAC_00443		no		1	complement(1816709..1818124)	1816709	1416	complement(join(1816709..1817595,1817786..1818124))	1226	695	217	504	168	NCU00506	Expect = 3e-086	>ref|XP_964310.1| hypothetical protein NCU00506 [Neurospora crassa OR74A]	[Neurospora crassa OR74A]	Expect = 1e-082	>sp|Q03880.1|PKR1_YEAST RecName: Full=V-type ATPase assembly factor PKR1	Expect = 1e-013	Pkr1	extr 11, cyto 7.5, mito 5, cyto_nucl 4.5	NA	NA	NA	48.259	40.0199	60.6681	55.6167	24.0239	46.0261	46.0795	-0.559557	-0.183327	0.335304	0.29655	0.778422	0.622772	-0.397861	-0.584433	0.116833	-0.198649	-0.147244	1.91578	-1.17628	-1.20721	-0.661588	-0.821421	-0.925666
SMAC_00444		no		1	1819727..1821006	1819727	1280	1819727..1821006	1280	0	458	822	274	No hits found		>gb|EFQ36248.1| hypothetical protein GLRG_11393 [Glomerella graminicola M1.001]	[Glomerella graminicola M1.001]	Expect = 4e-022	No hits found		no hits above threshold	cyto 9, cyto_nucl 8.833, cyto_mito 7.833, nucl 7.5, mito 5.5, extr 3	NA	NA	NA	0.0895851	1.22699	0.245975	1.22723	0.590726	1.37911	1.29942	2.93637	3.59218	1.13382	1.19882	3.81512	3.96519	2.77137	2.73273	3.52133	3.58007	3.21416	5.54233	-1.04376	-1.23247	-0.293796	-0.38512	-0.600959
SMAC_00445		no		1	complement(1825443..1827567)	1825443	2125	complement(join(1825443..1826370,1826421..1826544,1827117..1827567))	1503	0	0	1503	501	NCU09772	Expect = 3e-019	>ref|XP_003048850.1| hypothetical protein NECHADRAFT_83581 [Nectria haematococca mpVI	[Nectria haematococca mpVI	Expect = 3e-028	>sp|Q9UV10.1|HET6_NEUCR RecName: Full=Heterokaryon incompatibility protein 6, OR allele;	Expect = 9e-013	HET	mito 10, cyto_nucl 8, nucl 7, cyto 7	NA	NA	NA	1.19679	1.46494	1.03129	1.56358	3.38013	3.31088	3.5756	0.00247061	0.360407	-0.159689	-0.256938	0.975278	0.784291	2.06469	1.8746	1.62667	1.29879	1.46758	3.51441	1.08941	1.09031	0.651393	0.514504	0.492302
SMAC_00446		no		1	1829005..1830645	1829005	1641	join(1829005..1829269,1829343..1829959,1830036..1830645)	1492	166	159	1167	389	NCU00513	Expect = 0.0	>ref|XP_964317.1| hypothetical protein NCU00513 [Neurospora crassa OR74A]	[Neurospora crassa OR74A]	Expect = 0.0	>sp|Q6JQN1.1|ACD10_HUMAN RecName: Full=Acyl-CoA dehydrogenase family member 10; Short=ACAD-10	Expect = 6e-057	APH,DUF227	cyto 10, nucl 7, pero 6, mito 3	GO:0008152, metabolic process	NA	GO:0016772, transferase activity, transferring phosphorus-containing groups	73.1536	80.6746	59.1057	105.887	98.5648	170.477	174.993	-0.152035	0.244444	-0.298754	-0.339046	1.11743	0.966411	1.0172	0.835213	1.4073	1.07058	1.15172	3.23802	-0.100233	-0.131198	0.289862	0.104173	0.0342909
SMAC_00447		no		1	complement(1830835..1834581)	1830835	3747	complement(1830835..1834581)	3747	402	0	3345	1115	NCU00512	Expect = 0.0	>ref|XP_964316.2| hypothetical protein NCU00512 [Neurospora crassa OR74A]	[Neurospora crassa OR74A]	Expect = 0.0	>sp|Q9UJX6.1|ANC2_HUMAN RecName: Full=Anaphase-promoting complex subunit 2; Short=APC2;	Expect = 9e-037	Cullin,APC2	mito 17, nucl 8	GO:0006511, ubiquitin-dependent protein catabolic process	GO:0031461, cullin-RING ubiquitin ligase complex	GO:0031625, ubiquitin protein ligase binding	3.26842	3.78141	3.08394	0.0839005	0.0380534	0.334515	0.45456	-0.0915686	0.276315	-0.0858569	-0.138665	-4.55611	-4.78834	-5.50428	-5.78561	-3.06395	-3.37298	-2.88483	-0.851837	-0.948174	-0.997263	1.49216	1.41536	1.67127
SMAC_00448		no		1	complement(1858972..1862744)	1858972	3773	complement(join(1858972..1859298,1859807..1861391,1861547..1861818,1862021..1862744))	2908	646	0	2262	754	NCU00515	Expect = 1e-107	>ref|XP_964319.2| hypothetical protein NCU00515 [Neurospora crassa OR74A]	[Neurospora crassa OR74A]	Expect = 2e-121	No hits found		no hits above threshold	nucl 22, cyto_nucl 14, cyto 4	NA	NA	NA	6.37802	5.12952	7.25712	2.93349	2.72288	2.3349	2.6514	-0.590503	-0.251113	0.20191	0.161939	-0.486131	-0.670297	-0.593292	-0.790565	-1.21715	-1.59155	-1.30171	0.721269	-0.107161	-0.120269	-0.731023	-0.921254	-0.81558
SMAC_00450	putative rad17	putative RAD17 protein		1	complement(1868653..1871706)	1868653	3054	complement(1868653..1871706)	3054	0	207	2847	949	NCU00517	Expect = 0.0	>ref|XP_964321.1| hypothetical protein NCU00517 [Neurospora crassa OR74A]	[Neurospora crassa OR74A]	Expect = 0.0	>sp|Q6NXW6.2|RAD17_MOUSE RecName: Full=Cell cycle checkpoint protein RAD17	Expect = 2e-035	Rad17	nucl 16.5, cyto_nucl 11.5, cyto 5.5, mito 4	GO:0006281, DNA repair; GO:0007049, cell cycle	GO:0005634, nucleus	NA	5.7656	6.0858	6.15851	5.36294	12.6195	39.8024	43.958	-0.214893	0.172193	0.110206	0.0670742	0.493401	0.328159	1.69404	1.53109	2.94723	2.61828	2.77642	4.90946	1.20064	1.20293	2.45383	2.29012	2.28302
SMAC_00451		no		1	complement(1872054..1873560)	1872054	1507	complement(join(1872054..1872255,1872314..1872946,1873006..1873560))	1390	68	101	1221	407	NCU00518	Expect = 0.0	>ref|XP_964322.2| hypothetical protein NCU00518 [Neurospora crassa OR74A]	[Neurospora crassa OR74A]	Expect = 0.0	No hits found		no hits above threshold	cyto 11, nucl 6, mito 3, extr 3, pero 2	NA	NA	NA	58.0758	57.6911	51.7195	15.3313	14.0686	88.2313	32.6684	-0.294024	0.108387	-0.156011	-0.193032	-1.30601	-1.48262	-1.43046	-1.64486	0.79223	0.452177	-0.899746	1.15823	-0.12445	-0.162236	2.09824	1.9348	0.406261
SMAC_00452		no		1	1873847..1875131	1873847	1285	join(1873847..1874170,1874241..1874613,1874769..1875131)	1060	208	96	756	252	NCU00519	Expect = 2e-143	>ref|XP_963721.2| ribulose-phosphate 3-epimerase [Neurospora crassa OR74A]	[Neurospora crassa OR74A]	Expect = 1e-139	>sp|P46969.1|RPE_YEAST RecName: Full=Ribulose-phosphate 3-epimerase; AltName: Full=Pentose-5-phosphate	Expect = 2e-066	Ribul_P_3_epim	cyto 17.5, cyto_nucl 9.5, cysk 5, pero 3	GO:0005975, carbohydrate metabolic process; GO:0006098, pentose-phosphate shunt; GO:0008152, metabolic process	NA	GO:0003824, catalytic activity; GO:0004750, ribulose-phosphate 3-epimerase activity; GO:0016853, isomerase activity; GO:0016857, racemase and epimerase activity, acting on carbohydrates and derivatives; GO:0046872, metal ion binding	118.719	52.0285	155.494	62.5161	24.6756	87.1588	70.1308	-1.47287	-1.07773	0.391826	0.368709	-0.341189	-0.492439	-1.6549	-1.83985	-0.256622	-0.592474	-0.854114	1.22224	-1.31372	-1.34742	0.0845668	-0.100036	-0.512926
SMAC_00453		no		1	complement(1875698..1877471)	1875698	1774	complement(join(1875698..1877007,1877110..1877262,1877339..1877471))	1596	66	39	1491	497	NCU06526	Expect = 2e-060	>gb|EEH44114.1| benzoate 4-monooxygenase cytochrome P450 [Paracoccidioides brasiliensis	[Paracoccidioides brasiliensis	Expect = 0.0	>sp|Q12645.1|PID9_FUSSO RecName: Full=Pisatin demethylase; AltName: Full=Cytochrome P450	Expect = 2e-050	p450	cyto 14, pero 4, cysk 4, mito 3	GO:0055114, oxidation-reduction process	NA	GO:0004497, monooxygenase activity; GO:0005506, iron ion binding; GO:0016491, oxidoreductase activity; GO:0016705, oxidoreductase activity, acting on paired donors, with incorporation or reduction of molecular oxygen; GO:0020037, heme binding; GO:0046872, metal ion binding	2.57077	6.18473	3.03444	3.33419	20.3731	15.4194	8.67447	0.957913	1.39868	0.252954	0.231826	0.947956	0.812827	3.47688	3.40233	2.70798	2.41946	1.65309	3.74105	2.52892	2.5895	1.76002	1.60664	0.705133
SMAC_00454		no		1	1879780..1881156	1879780	1377	join(1879780..1880005,1880093..1880178,1880270..1880388,1880486..1880626,1880721..1881156)	1008	0	0	1008	336	NCU09796	Expect = 3e-019	>ref|XP_001537046.1| predicted protein [Ajellomyces capsulatus NAm1]	[Ajellomyces capsulatus NAm1]	Expect = 1e-096	No hits found		no hits above threshold	plas 19, E.R. 7	NA	NA	NA	2.77657	7.41364	3.61026	4.06634	7.86032	5.84728	6.72043	1.10718	1.49994	0.389495	0.35303	1.13402	0.968187	2.08111	1.91938	1.24321	0.941392	1.16505	3.24135	0.947085	0.951195	0.109188	-0.0267948	0.0310299
SMAC_00455		no		1	complement(1881285..1881908)	1881285	624	complement(1881285..1881908)	624	0	0	624	208	NCU11683	Expect = 6e-009	only self as hit			No hits found		no hits above threshold	mito 13, cyto 7, nucl 6	NA	NA	NA	4.74073	4.16147	4.28187	0.314777	0.144517	1.59184	1.43704	-0.463611	-0.0735172	-0.147116	-0.193286	-3.10208	-3.31934	-4.04338	-4.39988	-1.34074	-1.71309	-1.75697	0.297569	-0.941307	-1.08054	1.76134	1.60625	1.34511
SMAC_00456		no		1	1882628..1885501	1882628	2874	join(1882628..1882706,1882776..1885501)	2805	0	825	1980	660	NCU00520	Expect = 0.0	>ref|XP_963722.1| hypothetical protein NCU00520 [Neurospora crassa OR74A]	[Neurospora crassa OR74A]	Expect = 0.0	>sp|Q11120.1|OFD1_SCHPO RecName: Full=PKHD-type hydroxylase ofd1; AltName: Full=2-oxoglutarate	Expect = 1e-107	Ofd1_CTDD	nucl 18.5, cyto_nucl 13, cyto 6.5	GO:0055114, oxidation-reduction process	NA	GO:0005506, iron ion binding; GO:0016491, oxidoreductase activity; GO:0016705, oxidoreductase activity, acting on paired donors, with incorporation or reduction of molecular oxygen; GO:0016706, oxidoreductase activity, acting on paired donors, with incorporation or reduction of molecular oxygen, 2-oxoglutarate as one donor, and incorporation of one atom each of oxygen into both donors; GO:0031418…	35.4507	49.9331	26.2805	4.96699	8.45256	29.0019	28.6144	0.194711	0.593369	-0.423016	-0.45942	-2.2196	-2.38746	-1.46272	-1.64672	-0.128212	-0.396659	-0.401458	1.67283	0.756872	0.740746	2.09138	1.99081	1.81814
SMAC_00457		no		1	1885844..1887685	1885844	1842	join(1885844..1886497,1886606..1886634,1886715..1886852,1886943..1887685)	1564	449	323	792	264	NCU00521	Expect = 3e-134	>ref|XP_963723.1| hypothetical protein NCU00521 [Neurospora crassa OR74A]	[Neurospora crassa OR74A]	Expect = 3e-093	No hits found		no hits above threshold	nucl 15.5, cyto_nucl 11, mito 6, cyto 5.5	NA	NA	NA	85.4518	61.9364	99.2892	53.3482	46.8446	62.795	77.4772	-0.755834	-0.359358	0.227645	0.193166	-0.0770915	-0.242098	-0.266896	-0.448627	-0.270267	-0.567438	-0.230569	1.83891	-0.189805	-0.206529	-0.193175	-0.32534	-0.153478
SMAC_00458		no		1	complement(1887736..1889143)	1887736	1408	complement(join(1887736..1888830,1888897..1889143))	1342	34	45	1263	421	NCU00522	Expect = 0.0	>ref|XP_963724.2| hypothetical protein NCU00522 [Neurospora crassa OR74A]	[Neurospora crassa OR74A]	Expect = 0.0	>sp|P38716.1|YHR2_YEAST RecName: Full=Uncharacterized trans-sulfuration enzyme YHR112C	Expect = 5e-087	Cys_Met_Meta_PP	cyto 12, cyto_mito 11.833, mito 10.5, cyto_nucl 8.333	GO:0008152, metabolic process	NA	GO:0003824, catalytic activity; GO:0030170, pyridoxal phosphate binding	91.2429	48.5248	36.505	23.2477	28.628	21.1872	25.9891	-1.19564	-0.82107	-1.29336	-1.3523	-1.35103	-1.532	-1.06299	-1.27191	-1.91636	-2.23724	-1.88202	0.164918	0.288038	0.260095	-0.565325	-0.705235	-0.53099
SMAC_00459		no		1	1891204..1893903	1891204	2700	join(1891204..1891397,1891458..1893903)	2640	0	105	2535	845	NCU11545	Expect = 0.0	>ref|XP_001222020.1| hypothetical protein CHGG_05925 [Chaetomium globosum CBS 148.51]	[Chaetomium globosum CBS 148.51]	Expect = 4e-082	No hits found		Ank	nucl 13, cyto 5, mito 3, plas 3, cyto_pero 3	NA	NA	NA	1.70066	1.20962	2.15595	4.98111	21.722	10.0895	15.7182	-0.784358	-0.435735	0.339318	0.313602	2.14661	2.00834	4.20976	4.08143	2.71008	2.42834	3.0748	5.1841	2.06316	2.0731	0.563479	0.42	0.928195
SMAC_00460		no		1	complement(1894044..1895364)	1894044	1321	complement(1894044..1895364)	1321	207	166	948	316	NCU02997	Expect = 6e-128	>ref|XP_965383.2| hypothetical protein NCU02997 [Neurospora crassa OR74A]	[Neurospora crassa OR74A]	Expect = 2e-121	>sp|Q04729.1|YFUM2_BACST RecName: Full=Uncharacterized 30.6 kDa protein in fumA 3'region;	Expect = 8e-011	Polysacc_deac_1	mito 16, extr 4, E.R. 3, plas 2	GO:0005975, carbohydrate metabolic process	NA	GO:0003824, catalytic activity; GO:0016810, hydrolase activity, acting on carbon-nitrogen (but not peptide) bonds	5.22462	6.57401	6.3879	12.8616	40.8369	19.0843	22.8703	0.0465632	0.444349	0.2947	0.257035	1.88977	1.74088	3.53635	3.36304	2.044	1.73394	2.01477	4.11238	1.64658	1.62216	0.154232	-0.00694442	0.124996
SMAC_00461		no		1	complement(1895583..1898208)	1895583	2626	complement(join(1895583..1897830,1897897..1898208))	2560	119	236	2205	735	NCU02996	Expect = 0.0	>sp|Q9P3S1.2|PPN1_NEUCR RecName: Full=Endopolyphosphatase	not specified	Expect = 0.0	>sp|Q9P3S1.2|PPN1_NEUCR RecName: Full=Endopolyphosphatase	Expect = 0.0	no hits above threshold	mito_nucl 7.666, mito 7.5, nucl 6.5, cyto_mito 6.333, extr 4, cyto 3, vacu 3	GO:0008152, metabolic process	GO:0005773, vacuole; GO:0005774, vacuolar membrane; GO:0016020, membrane; GO:0016021, integral component of membrane	GO:0000298, endopolyphosphatase activity; GO:0016787, hydrolase activity	3.5584	5.17607	3.28941	30.7615	15.7537	26.8525	11.8634	0.251898	0.622592	-0.100958	-0.157936	3.62641	3.52302	2.69614	2.53132	2.9933	2.83491	1.62471	3.71006	-0.930275	-0.991702	-0.633106	-0.688104	-2.0017
SMAC_00462		no		1	1901845..1903779	1901845	1935	join(1901845..1901890,1902737..1903779)	1089	0	0	1089	363	No hits found		only self as hit			No hits found		no hits above threshold	nucl 9.5, mito 8, cyto_nucl 7.5, cysk 5, cyto 4.5	NA	NA	NA	0.175796	0.959133	0.0367351	0.0270786	0.7378	0.592688	0.305163	1.85894	2.36194	-1.48716	-1.67501	-1.39145	-1.67329	2.36145	2.44871	1.64546	1.5494	0.584617	2.62862	3.7529	4.122	3.03691	3.22269	1.97607
SMAC_00463		no		1	complement(1903905..1910985)	1903905	7081	complement(join(1903905..1905427,1905646..1907497,1907718..1908533,1908666..1910985))	6511	1836	634	4041	1347	NCU02994	Expect = 0.0	>ref|XP_965380.1| hypothetical protein NCU02994 [Neurospora crassa OR74A]	[Neurospora crassa OR74A]	Expect = 0.0	No hits found		no hits above threshold	nucl 19, cyto 5, mito 3	GO:0006351, transcription, DNA-templated; GO:0006355, regulation of transcription, DNA-templated	GO:0005634, nucleus	GO:0003700, sequence-specific DNA binding transcription factor activity	6.15122	4.60648	6.08208	57.7951	61.3829	41.9267	56.3541	-0.699272	-0.321524	-0.00225305	-0.0483185	3.80541	3.65563	3.90137	3.73432	2.93918	2.64111	3.08567	5.17046	0.0959541	0.0786947	-0.866229	-1.01452	-0.719738
SMAC_00464		no		1	complement(1916924..1920691)	1916924	3768	complement(join(1916924..1918791,1918836..1920691))	3724	194	329	3201	1067	NCU02988	Expect = 0.0	>ref|XP_965374.1| hypothetical protein NCU02988 [Neurospora crassa OR74A]	[Neurospora crassa OR74A]	Expect = 0.0	No hits found		Methyltransf_11	mito 14, nucl 7, cyto 5	GO:0008152, metabolic process; GO:0032259, methylation	NA	GO:0008168, methyltransferase activity	7.40576	8.14917	11.7595	20.6879	28.7113	26.9223	83.2966	-0.14622	0.21161	0.680477	0.624616	2.08361	1.90825	2.5538	2.35413	2.04242	1.73095	3.3934	5.46182	0.470189	0.445883	-0.0411905	-0.177299	1.30979
SMAC_00465		no		1	1922375..1923619	1922375	1245	join(1922375..1922557,1922653..1922672,1922795..1923100,1923231..1923619)	898	143	191	564	188	NCU02984	Expect = 1e-089	>ref|XP_965370.1| hypothetical protein NCU02984 [Neurospora crassa OR74A]	[Neurospora crassa OR74A]	Expect = 6e-086	>sp|Q9P3T4.1|DENR_NEUCR RecName: Full=Translation machinery-associated protein 22	Expect = 3e-087	SUI1	cyto 21, nucl 3, mito 3, mito_nucl 3	GO:0006413, translational initiation	NA	GO:0003743, translation initiation factor activity	118.509	77.0418	137.382	206.54	140.058	554.585	363.89	-0.904073	-0.516933	0.221525	0.189735	1.35571	1.23001	0.817088	0.66247	2.38615	2.05927	1.4888	3.59972	-0.538626	-0.567542	1.03044	0.829253	0.133086
SMAC_00466		no		1	complement(1923827..1925146)	1923827	1320	complement(join(1923827..1924490,1924557..1924875,1924936..1925146))	1194	0	0	1194	398	NCU02983	Expect = 2e-147	>ref|XP_965369.1| hypothetical protein NCU02983 [Neurospora crassa OR74A]	[Neurospora crassa OR74A]	Expect = 4e-144	No hits found		Nbl1_Borealin_N	nucl 24, cyto_nucl 14	NA	NA	NA	7.35525	8.64728	6.85782	0.458353	3.98867	0.529208	1.59828	-0.0605713	0.299314	-0.0709037	-0.131997	-3.22711	-3.52869	-0.277145	-0.511102	-3.47416	-3.84567	-2.24834	-0.240271	2.94997	3.01759	-0.247049	-0.31698	0.978768
SMAC_00467		no		1	1925476..1926810	1925476	1335	join(1925476..1925952,1926022..1926810)	1266	186	168	912	304	NCU02982	Expect = 3e-148	>ref|XP_965368.1| hypothetical protein NCU02982 [Neurospora crassa OR74A]	[Neurospora crassa OR74A]	Expect = 9e-145	>sp|P55034.1|PSMD4_ARATH RecName: Full=26S proteasome non-ATPase regulatory subunit 4;	Expect = 1e-060	Ssl1	cyto_nucl 9.5, cyto 9, cysk 9, nucl 8	GO:0006511, ubiquitin-dependent protein catabolic process	GO:0008540, proteasome regulatory particle, base subcomplex	NA	219.542	163.273	191.019	229.099	113.777	139.752	168.069	-0.715547	-0.328301	-0.187586	-0.228424	0.656858	0.493798	-0.343614	-0.536408	-0.476664	-0.764975	-0.47608	1.59313	-1.00047	-1.03021	-1.13352	-1.25877	-1.13294
SMAC_00468		no		1	complement(1926962..1927548)	1926962	587	complement(join(1926962..1927466,1927517..1927548))	537	0	0	537	179	NCU11085	Expect = 5e-072	>emb|CAB97319.1| conserved hypothetical protein [Neurospora crassa]	[Neurospora crassa]	Expect = 4e-068	>sp|Q69BT7.1|TPPC4_RAT RecName: Full=Trafficking protein particle complex subunit 4;	Expect = 1e-021	Sybindin,Sedlin_N	cyto_nucl 13.5, nucl 13, cyto 12	GO:0006810, transport; GO:0006888, ER to Golgi vesicle-mediated transport	GO:0005801, cis-Golgi network	NA	12.6644	13.6741	11.9763	1.16155	0.558303	0.844953	1.81053	-0.180111	0.190296	-0.0599021	-0.109366	-2.76046	-2.9779	-3.69295	-3.92083	-3.57698	-3.88101	-2.8503	-0.831554	-0.93249	-0.942931	-0.81652	-0.903119	-0.0898436
SMAC_00469		no		1	1929252..1930797	1929252	1546	join(1929252..1929576,1929694..1930037,1930106..1930797)	1361	0	80	1281	427	NCU02980	Expect = 0.0	>ref|XP_965367.1| hypothetical protein NCU02980 [Neurospora crassa OR74A]	[Neurospora crassa OR74A]	Expect = 0.0	>sp|O74750.1|YEA4_SCHPO RecName: Full=UDP-N-acetylglucosamine transporter yea4	Expect = 3e-062	UAA,Nuc_sug_transp	plas 25	GO:0006810, transport; GO:0008643, carbohydrate transport; GO:0015780, nucleotide-sugar transport; GO:0055085, transmembrane transport; GO:1901679, nucleotide transmembrane transport	GO:0016020, membrane; GO:0016021, integral component of membrane	GO:0005338, nucleotide-sugar transmembrane transporter activity	31.7332	41.5693	37.2667	12.9159	6.76649	7.19552	12.5189	0.0984722	0.489949	0.246322	0.206483	-0.691277	-0.857839	-1.6161	-1.81429	-1.94548	-2.26189	-1.41789	0.642249	-0.924824	-0.956453	-1.25421	-1.40405	-0.726614
SMAC_00470		no		1	1931642..1935197	1931642	3556	join(1931642..1931651,1931752..1934413,1934470..1935197)	3400	0	328	3072	1024	NCU02979	Expect = 0.0	>ref|XP_965366.2| AMP deaminase [Neurospora crassa OR74A]	[Neurospora crassa OR74A]	Expect = 0.0	>sp|P50998.2|AMPD_SCHPO RecName: Full=AMP deaminase; AltName: Full=Myoadenylate deaminase	Expect = 0.0	A_deaminase	nucl 14.5, cyto_nucl 12, cyto 8.5, mito 2, pero 2	GO:0006188, IMP biosynthetic process; GO:0009168, purine ribonucleoside monophosphate biosynthetic process	NA	GO:0003876, AMP deaminase activity; GO:0019239, deaminase activity	12.8203	20.3565	13.7869	9.88076	11.1562	10.6325	18.2604	0.375363	0.751853	0.120662	0.0702122	0.22923	0.0514845	0.405157	0.207188	-0.0869033	-0.394613	0.420911	2.48361	0.175928	0.155704	-0.316133	-0.446097	0.191681
SMAC_00471		no		1	1936677..1941079	1936677	4403	join(1936677..1937014,1937155..1938601,1938659..1940512,1940579..1941079)	4140	140	475	3525	1175	NCU02978	Expect = 0.0	>ref|XP_965365.2| cytoskeleton assembly control protein SLA1p [Neurospora crassa	[Neurospora crassa	Expect = 0.0	>sp|A7E8B6.2|SLA1_SCLS1 RecName: Full=Actin cytoskeleton-regulatory complex protein sla1	Expect = 0.0	SHD1,SH3_1,SH3_2	cysk 14, nucl 8, cyto 3	NA	NA	GO:0008092, cytoskeletal protein binding; GO:0030674, protein binding, bridging; GO:0042802, identical protein binding; GO:0043130, ubiquitin binding	11.1498	11.8406	12.067	2.56828	10.8331	16.7056	26.9071	-0.195414	0.180667	0.12847	0.077391	-1.45687	-1.66082	0.557105	0.33682	0.786127	0.428499	1.16836	3.24944	2.01397	1.99764	2.243	2.08932	2.62522
SMAC_00472		no		1	complement(1941379..1943440)	1941379	2062	complement(join(1941379..1942002,1942121..1942737,1942809..1943440))	1873	149	344	1380	460	NCU02977	Expect = 0.0	>ref|XP_965364.2| hypothetical protein NCU02977 [Neurospora crassa OR74A]	[Neurospora crassa OR74A]	Expect = 0.0	>sp|O13752.1|YF22_SCHPO RecName: Full=Uncharacterized TLC domain-containing protein C17A2.02c	Expect = 1e-047	TRAM_LAG1_CLN8	mito 9, cyto 8, plas 4, nucl 2, extr 2	NA	GO:0016020, membrane; GO:0016021, integral component of membrane	NA	20.7491	28.6599	20.9048	24.4436	18.7953	41.6093	54.5728	0.175272	0.554369	0.019137	-0.0286682	0.820602	0.657595	0.460332	0.26119	1.1859	0.873135	1.29442	3.3745	-0.36027	-0.396405	0.365295	0.21554	0.473814
SMAC_00473		no		1	complement(1944557..1946400)	1944557	1844	complement(1944557..1946400)	1844	48	140	1656	552	NCU02975	Expect = 7e-117	>ref|XP_965362.2| hypothetical protein NCU02975 [Neurospora crassa OR74A]	[Neurospora crassa OR74A]	Expect = 9e-114	No hits found		no hits above threshold	plas 9, nucl 5, mito 5, mito_nucl 5, cyto 3	NA	NA	NA	60.2299	35.0602	38.9172	18.9083	2.6796	12.1345	11.8071	-1.06706	-0.721418	-0.617363	-0.670819	-1.03467	-1.21779	-3.82106	-4.04918	-2.12518	-2.40327	-2.40757	-0.374243	-2.78639	-2.83138	-1.09051	-1.18548	-1.3729
SMAC_00474		no		1	1948255..1951486	1948255	3232	1948255..1951486	3232	0	133	3099	1033	NCU02976	Expect = 7e-087	>ref|XP_965363.2| hypothetical protein NCU02976 [Neurospora crassa OR74A]	[Neurospora crassa OR74A]	Expect = 1e-083	No hits found		no hits above threshold	nucl 14.5, cyto_nucl 10, cyto 4.5, mito 4, pero 1, golg 1, cysk 1, vacu 1	NA	NA	NA	12.6948	11.275	7.87877	20.8133	5.48752	10.2447	19.4352	-0.456103	-0.120524	-0.672192	-0.735542	1.30603	1.1452	-0.58593	-0.828128	-0.130879	-0.415834	0.512318	2.58423	-1.89196	-1.97333	-1.43691	-1.56104	-0.793709
SMAC_00475		no		1	complement(1952136..1955924)	1952136	3789	complement(join(1952136..1955300,1955352..1955924))	3738	0	0	3738	1246	NCU02976	Expect = 3e-111	>ref|XP_965363.2| hypothetical protein NCU02976 [Neurospora crassa OR74A]	[Neurospora crassa OR74A]	Expect = 9e-108	No hits found		no hits above threshold	nucl 20.5, cyto_nucl 13.5, cyto 5.5	NA	NA	NA	4.50929	2.79201	3.94297	0.828045	0.307529	0.437887	0.99349	-0.954121	-0.612633	-0.179966	-0.230758	-1.74466	-1.96014	-3.14293	-3.40411	-3.08526	-3.44799	-2.22874	-0.222748	-1.39827	-1.44398	-1.3406	-1.48785	-0.48408
SMAC_00476		no		1	1957091..1959503	1957091	2413	join(1957091..1959304,1959358..1959503)	2360	85	558	1770	590	NCU02975	Expect = 2e-094	>ref|XP_965362.2| hypothetical protein NCU02975 [Neurospora crassa OR74A]	[Neurospora crassa OR74A]	Expect = 2e-091	No hits found		no hits above threshold	nucl 13.5, cyto_nucl 10, mito 7, cyto 5.5	NA	NA	NA	18.7101	7.34905	14.9836	5.4338	3.56075	5.80643	6.92159	-1.6334	-1.29965	-0.306501	-0.34912	-1.13043	-1.31467	-1.7596	-1.97555	-1.49294	-1.79974	-1.49874	0.541509	-0.629172	-0.660883	-0.362513	-0.485071	-0.368308
SMAC_00477		no		1	1959599..1960993	1959599	1395	1959599..1960993	1395	0	81	1314	438	NCU02974	Expect = 0.0	>ref|XP_965361.1| hypothetical protein NCU02974 [Neurospora crassa OR74A]	[Neurospora crassa OR74A]	Expect = 0.0	>sp|Q96MW5.2|COG8_HUMAN RecName: Full=Conserved oligomeric Golgi complex subunit 8; Short=COG	Expect = 2e-015	Dor1	nucl 9.5, cyto_nucl 9, cyto 7.5, extr 4, mito 3	NA	GO:0017119, Golgi transport complex	NA	11.7593	11.8329	11.5745	7.18818	8.88586	28.1867	29.9138	-0.279864	0.123679	-0.0203391	-0.0500806	-0.118646	-0.280505	0.186832	0.0228374	1.44176	1.0894	1.21351	3.32888	0.305478	0.303342	1.56041	1.36991	1.33215
SMAC_00478		no		1	1961486..1963431	1961486	1946	join(1961486..1961665,1961743..1963431)	1869	143	682	1044	348	NCU02973	Expect = 2e-169	>ref|XP_965360.1| hypothetical protein NCU02973 [Neurospora crassa OR74A]	[Neurospora crassa OR74A]	Expect = 4e-166	>sp|Q96U08.1|S2538_NEUCR RecName: Full=Solute carrier family 25 member 38 homolog	Expect = 2e-167	Mito_carr	plas 17, extr 5, mito 2, E.R. 2	GO:0006810, transport	GO:0016020, membrane; GO:0016021, integral component of membrane	NA	7.23744	7.73756	4.57002	3.89544	12.9212	32.5598	19.8532	-0.199938	0.190988	-0.63413	-0.690676	-0.287046	-0.457463	1.40643	1.26212	2.30553	2.02861	1.37054	3.44462	1.69347	1.71958	2.59258	2.48608	1.65759
SMAC_00479		no		1	complement(1963171..1966071)	1963171	2901	complement(join(1963171..1963872,1963949..1966071))	2825	155	384	2286	762	NCU02972	Expect = 0.0	>ref|XP_965359.1| hypothetical protein NCU02972 [Neurospora crassa OR74A]	[Neurospora crassa OR74A]	Expect = 0.0	>sp|Q8IDX6.1|RBP2A_PLAF7 RecName: Full=Reticulocyte-binding protein 2 homolog a	Expect = 3e-013	no hits above threshold	nucl 22.5, cyto_nucl 14.5, cyto 3.5	NA	NA	NA	66.4067	48.0741	62.5335	12.36	3.53887	16.6655	15.6172	-0.746767	-0.38248	-0.0677271	-0.116984	-1.79711	-1.99665	-3.57418	-3.83551	-1.81516	-2.08474	-2.15632	-0.116228	-1.77706	-1.83885	-0.0180479	-0.0880899	-0.359209
SMAC_00480		no		1	complement(1967823..1968858)	1967823	1036	complement(join(1967823..1968320,1968447..1968613,1968708..1968858))	816	121	329	366	122	NCU02970	Expect = 2e-063	>ref|XP_965357.1| hypothetical protein NCU02970 [Neurospora crassa OR74A]	[Neurospora crassa OR74A]	Expect = 3e-059	>sp|O14334.1|PFD1_SCHPO RecName: Full=Probable prefoldin subunit 1	Expect = 4e-012	Prefoldin_2	nucl 12.5, cyto_nucl 10, mito 7, cyto 6.5	GO:0006457, protein folding	GO:0016272, prefoldin complex	GO:0051082, unfolded protein binding	82.6794	67.6481	125.82	101.044	62.6936	200.53	182.493	-0.583404	-0.18254	0.599674	0.585573	0.866331	0.733685	0.185391	0.0114842	1.45307	1.11775	1.02045	3.12187	-0.68094	-0.7222	0.586736	0.384063	0.154124
SMAC_00481		no		1	complement(1969464..1970254)	1969464	791	complement(join(1969464..1969606,1969672..1969821,1969882..1970062,1970120..1970254))	609	0	0	609	203	NCU02969	Expect = 3e-114	>ref|XP_965356.2| hypothetical protein NCU02969 [Neurospora crassa OR74A]	[Neurospora crassa OR74A]	Expect = 2e-110	>sp|Q9NUN7.3|ACER3_HUMAN RecName: Full=Alkaline ceramidase 3; Short=AlkCDase 3; Short=Alkaline	Expect = 4e-020	aPHC	plas 13, mito 6, E.R. 5, pero 1, golg 1, vacu 1	GO:0006672, ceramide metabolic process	GO:0016021, integral component of membrane	GO:0016811, hydrolase activity, acting on carbon-nitrogen (but not peptide) bonds, in linear amides	2.33783	1.49985	5.41033	0.379161	0.501794	1.01213	0.706886	-0.904878	-0.507984	1.18462	1.18971	-1.90396	-2.09084	-1.49704	-1.63012	-0.987513	-1.25056	-1.74117	0.265484	0.406913	0.460722	0.916442	0.840282	0.162783
SMAC_00482		no		1	1972398..1975351	1972398	2954	join(1972398..1972612,1972681..1974149,1974205..1975351)	2831	28	91	2712	904	NCU02968	Expect = 0.0	>ref|XP_965355.1| hypothetical protein NCU02968 [Neurospora crassa OR74A]	[Neurospora crassa OR74A]	Expect = 0.0	>sp|B9EKI3.1|TMF1_MOUSE RecName: Full=TATA element modulatory factor; Short=TMF; AltName:	Expect = 1e-011	TMF_TATA_bd,TMF_DNA_bd	nucl 11.5, mito 11, cyto_nucl 8, cyto 3.5	NA	NA	NA	12.3526	10.9544	11.5599	6.63365	13.3374	4.82124	18.3964	-0.457033	-0.0830096	-0.0781237	-0.13163	-0.259733	-0.437759	0.705148	0.495658	-1.15974	-1.47499	0.465871	2.53591	0.964881	0.933416	-0.900011	-1.03723	0.725604
SMAC_00483		no		1	complement(1975449..1976645)	1975449	1197	complement(join(1975449..1976098,1976169..1976297,1976360..1976385,1976492..1976645))	959	105	134	720	240	NCU02967	Expect = 1e-125	>ref|XP_965354.1| hypothetical protein NCU02967 [Neurospora crassa OR74A]	[Neurospora crassa OR74A]	Expect = 7e-122	>sp|Q10311.1|YD58_SCHPO RecName: Full=Ankyrin repeat-containing protein C6C3.08	Expect = 2e-037	Ank	cyto 21, cyto_nucl 15.5, nucl 4	NA	NA	NA	84.3716	46.082	51.713	9.18245	7.38191	20.2029	22.9258	-1.14841	-0.771813	-0.680007	-0.729213	-2.56927	-2.76122	-2.8839	-3.09929	-1.86722	-2.1736	-1.96333	0.097978	-0.314636	-0.338065	0.70205	0.587623	0.605933
SMAC_00484		no		1	1977019..1978741	1977019	1723	join(1977019..1978456,1978516..1978741)	1664	0	140	1524	508	NCU02966	Expect = 0.0	>emb|CAB97303.1| probable pleiotropic regulator 1 (PLRG1) [Neurospora crassa]	[Neurospora crassa]	Expect = 0.0	>sp|Q4WT34.1|PRP46_ASPFU RecName: Full=Pre-mRNA-splicing factor prp46; AltName: Full=Pre-mRNA-processing	Expect = 3e-175	WD40	cyto_nucl 14, nucl 13, cyto 13	NA	NA	NA	29.9451	34.0359	30.4253	28.6531	9.06584	14.9238	8.81452	-0.108506	0.278822	0.0314543	-0.00281734	0.536741	0.378256	-1.10078	-1.2868	-0.854831	-1.07949	-1.82668	0.215638	-1.63752	-1.66506	-1.39157	-1.45774	-2.36342
SMAC_00485		no		1	complement(1978818..1981200)	1978818	2383	complement(join(1978818..1980719,1980787..1981200))	2316	0	0	2316	772	NCU02965	Expect = 0.0	>ref|XP_965352.2| hypothetical protein NCU02965 [Neurospora crassa OR74A]	[Neurospora crassa OR74A]	Expect = 0.0	>sp|P54789.1|ORC1_SCHPO RecName: Full=Origin recognition complex subunit 1	Expect = 2e-128	AAA	nucl 10.5, cyto_nucl 9.5, cyto 7.5, mito 7	GO:0006260, DNA replication	GO:0000808, origin recognition complex; GO:0005634, nucleus	GO:0000166, nucleotide binding; GO:0003682, chromatin binding; GO:0005524, ATP binding; GO:0017111, nucleoside-triphosphatase activity	3.49489	4.8075	4.73193	2.04342	0.941272	1.70415	3.17695	0.162114	0.540078	0.441732	0.405166	-0.131994	-0.302702	-1.23916	-1.41091	-0.83989	-1.13714	-0.212213	1.83594	-1.10717	-1.1082	-0.707896	-0.834437	-0.0802194
SMAC_00486		no		1	1984666..1986303	1984666	1638	join(1984666..1984764,1984826..1985397,1985495..1985725,1985805..1986303)	1401	0	0	1401	467	NCU02964	Expect = 1e-180	>emb|CAE76258.1| hypothetical protein [Neurospora crassa]	[Neurospora crassa]	Expect = 0.0	No hits found		no hits above threshold	mito 18, nucl 3.5, cyto_nucl 3.5, pero 3	NA	NA	NA	0.547287	6.65642	0.587296	1.49654	2.5939	4.99623	2.62755	3.21135	3.66564	0.109401	0.108491	2.0039	1.88887	2.75882	2.61948	3.26572	3.07098	2.12728	4.22575	0.754917	0.730605	1.26182	1.18211	0.123383
SMAC_00487		no		1	complement(1986539..1987905)	1986539	1367	complement(join(1986539..1986630,1986699..1986816,1986869..1986978,1987516..1987677,1987884..1987905))	504	0	39	465	155	NCU02963	Expect = 8e-083	>ref|XP_965350.1| hypothetical protein NCU02963 [Neurospora crassa OR74A]	[Neurospora crassa OR74A]	Expect = 3e-079	>sp|O94307.1|PFD5_SCHPO RecName: Full=Probable prefoldin subunit 5; AltName: Full=Byr1-binding	Expect = 3e-029	Prefoldin	cyto 11.5, cyto_mito 11.333, mito 10, mito_nucl 8.333, nucl 5.5	GO:0006457, protein folding	GO:0016272, prefoldin complex	GO:0051082, unfolded protein binding	29.5503	23.5562	32.3171	22.3106	24.2241	34.8341	20.2177	-0.621263	-0.214286	0.138119	0.109614	0.160321	0.0212568	0.293455	0.119561	0.391139	0.115618	-0.656868	1.42744	0.133134	0.0983041	0.230818	0.094361	-0.817189
SMAC_00488		no		1	1988252..1990354	1988252	2103	join(1988252..1989127,1989202..1989391,1989448..1989690,1989780..1990354)	1884	270	0	1614	538	NCU02962	Expect = 0.0	>emb|CAE76256.1| conserved hypothetical protein [Neurospora crassa]	[Neurospora crassa]	Expect = 0.0	>sp|Q7XJS0.2|ASHR1_ARATH RecName: Full=Histone-lysine N-methyltransferase ASHR1; AltName:	Expect = 2e-026	SET,zf-MYND	cyto 9, cyto_mito 8.333, cyto_nucl 7.333, mito 6.5, nucl 4.5, plas 3	NA	NA	GO:0046872, metal ion binding	5.8876	4.59455	5.38849	1.24738	0.818789	2.9815	1.94289	-0.640934	-0.258478	-0.118247	-0.143014	-1.59684	-1.78451	-2.16673	-2.33488	-0.762021	-1.12829	-1.65632	0.389519	-0.569889	-0.550369	0.834816	0.656218	-0.0594861
SMAC_00489		no		1	1992634..1995066	1992634	2433	1992634..1995066	2433	0	453	1980	660	NCU02961	Expect = 0.0	>ref|XP_965348.1| hypothetical protein NCU02961 [Neurospora crassa OR74A]	[Neurospora crassa OR74A]	Expect = 0.0	>sp|O94443.1|YFE9_SCHPO RecName: Full=Uncharacterized exonuclease C637.09	Expect = 9e-074	Exonuc_X-T	mito 17, cyto_mito 14, cyto 9	GO:0090305, nucleic acid phosphodiester bond hydrolysis	NA	GO:0003676, nucleic acid binding; GO:0004527, exonuclease activity	11.7615	13.3058	9.10599	18.8456	27.6306	24.9745	62.2868	-0.120601	0.262466	-0.352145	-0.390943	1.27062	1.11751	1.82497	1.64733	1.24952	0.987669	2.30585	4.39051	0.554358	0.529826	-0.0211	-0.129837	1.03524
SMAC_00490		no		1	complement(1995249..1998247)	1995249	2999	complement(join(1995249..1995885,1995925..1996756,1996803..1997648,1997722..1998247))	2841	355	287	2199	733	NCU02960	Expect = 0.0	>emb|CAE76254.1| related to peroxisomal targeting signal receptor [Neurospora	[Neurospora	Expect = 0.0	>sp|Q99144.1|PEX5_YARLI RecName: Full=Peroxisomal targeting signal receptor; Short=PTS1	Expect = 3e-113	TPR_1,TPR_2	nucl 10, cyto_nucl 9.333, cyto_pero 6.666, cyto 6.5, pero 5.5, mito 4	NA	NA	NA	32.7302	43.2904	29.436	57.9661	125.698	74.5132	117.984	0.116433	0.493432	-0.133338	-0.184369	1.41178	1.2588	2.50685	2.3357	1.30658	1.11215	1.73929	3.82838	1.09507	1.0769	-0.105196	-0.14665	0.327509
SMAC_00491		no		1	complement(1999146..2001932)	1999146	2787	complement(join(1999146..1999703,1999792..1999882,1999944..2000332,2001009..2001932))	1962	246	102	1614	538	NCU11552	Expect = 3e-141	>ref|XP_965346.1| hypothetical protein NCU02959 [Neurospora crassa OR74A]	[Neurospora crassa OR74A]	Expect = 0.0	>sp|P07909.1|ROA1_DROME RecName: Full=Heterogeneous nuclear ribonucleoprotein A1; Short=hnRNP	Expect = 2e-009	RRM_1	extr 13, nucl 7.5, mito 5.5, cyto_nucl 4.833, cyto_mito 3.833	NA	NA	GO:0000166, nucleotide binding; GO:0003676, nucleic acid binding	58.2927	75.156	43.7988	72.0544	9.32896	11.7862	12.3297	0.0702649	0.460148	-0.401489	-0.445239	0.9077	0.743243	-2.03118	-2.21639	-2.12507	-2.42133	-2.32465	-0.259592	-2.93888	-2.95963	-3.03277	-3.16457	-3.23235
SMAC_00493		no		1	2012198..2015662	2012198	3465	join(2012198..2014106,2014167..2015662)	3405	720	1170	1515	505	NCU02957	Expect = 0.0	>emb|CAE76251.1| hypothetical protein [Neurospora crassa]	[Neurospora crassa]	Expect = 0.0	>sp|Q04635.1|ESC1_SCHPO RecName: Full=Protein esc1	Expect = 2e-015	HLH	nucl 21.5, cyto_nucl 12.5, cyto 2.5	NA	NA	GO:0046983, protein dimerization activity	30.9299	33.2784	23.2504	33.3269	36.2529	31.0796	44.4759	-0.178537	0.183674	-0.391143	-0.451857	0.725359	0.546367	0.841158	0.633989	0.200057	-0.123251	0.444939	2.49599	0.115799	0.0876217	-0.525302	-0.669618	-0.280419
SMAC_00494		no		1	2019315..2021514	2019315	2200	join(2019315..2019704,2019784..2020104,2020166..2021514)	2060	56	492	1512	504	NCU02956	Expect = 0.0	>ref|XP_965343.1| hypothetical protein NCU02956 [Neurospora crassa OR74A]	[Neurospora crassa OR74A]	Expect = 0.0	>sp|D4DFT3.1|OPSB_TRIVH RecName: Full=Probable aspartic-type endopeptidase OPSB; Flags:	Expect = 3e-074	Asp	extr 26	GO:0006508, proteolysis	NA	GO:0004190, aspartic-type endopeptidase activity; GO:0008233, peptidase activity; GO:0016787, hydrolase activity	25.35	38.1294	30.7272	20.0431	35.557	49.88	35.5368	0.286966	0.679982	0.279798	0.245934	0.276867	0.118001	1.07517	0.913738	1.10146	0.900281	0.404556	2.47758	0.798303	0.795737	0.824592	0.782281	0.12769
SMAC_00495		no		1	2022007..2025279	2022007	3273	join(2022007..2022240,2022343..2022457,2022557..2025279)	3072	34	641	2397	799	NCU02955	Expect = 0.0	>ref|XP_965342.2| elongation factor G 1, mitochondrial precursor [Neurospora crassa	[Neurospora crassa	Expect = 0.0	>sp|Q7SH14.2|EFGM_NEUCR RecName: Full=Elongation factor G, mitochondrial; Short=EF-Gmt;	Expect = 0.0	GTP_EFTU,EFG_IV,EFG_C,GTP_EFTU_D2	mito 23, cyto 4	GO:0006184, GTP catabolic process; GO:0006414, translational elongation	GO:0005622, intracellular	GO:0000166, nucleotide binding; GO:0003746, translation elongation factor activity; GO:0003924, GTPase activity; GO:0005525, GTP binding	16.3263	15.9153	11.5069	6.42257	12.9329	7.47773	4.34399	-0.332018	0.057283	-0.497203	-0.535121	-0.747728	-0.916422	0.258099	0.0681326	-0.955747	-1.24526	-1.98456	0.0773794	1.00583	0.984555	-0.208018	-0.328836	-1.23683
SMAC_00496		no		1	complement(2025508..2026899)	2025508	1392	complement(join(2025508..2026740,2026848..2026899))	1285	27	184	1074	358	NCU02954	Expect = 0.0	>ref|XP_965341.1| homoisocitrate dehydrogenase, mitochondrial precursor [Neurospora	[Neurospora	Expect = 0.0	>sp|O14104.1|LYS12_SCHPO RecName: Full=Probable homoisocitrate dehydrogenase	Expect = 4e-135	Iso_dh	cyto 22, cyto_nucl 12.5, mito 4	GO:0055114, oxidation-reduction process	NA	GO:0000287, magnesium ion binding; GO:0016491, oxidoreductase activity; GO:0016616, oxidoreductase activity, acting on the CH-OH group of donors, NAD or NADP as acceptor; GO:0051287, NAD binding	138.889	228.641	113.908	3.39826	8.53929	8.10329	8.0059	0.415082	0.835433	-0.273736	-0.305642	-4.71971	-4.90962	-3.39706	-3.59433	-3.89096	-4.21133	-4.16598	-2.12122	1.32265	1.31529	0.82875	0.69829	0.553728
SMAC_00497		no		1	2028545..2030764	2028545	2220	join(2028545..2028932,2029101..2030764)	2052	297	36	1719	573	NCU02952	Expect = 0.0	>ref|XP_965634.1| hypothetical protein NCU02952 [Neurospora crassa OR74A]	[Neurospora crassa OR74A]	Expect = 0.0	No hits found		no hits above threshold	nucl 23.5, cyto_nucl 12.5	NA	NA	NA	24.2449	37.1951	20.6812	0.929942	0.333166	0.487225	1.02035	0.323977	0.712257	-0.215718	-0.256324	-4.05021	-4.24989	-5.49505	-5.77215	-5.34235	-5.65999	-4.60384	-2.5909	-1.44484	-1.52226	-1.29214	-1.4101	-0.553627
SMAC_00498		no		1	complement(2031153..2032357)	2031153	1205	complement(join(2031153..2032103,2032178..2032357))	1131	464	255	486	162	NCU02951	Expect = 1e-082	>ref|XP_965633.2| hypothetical protein NCU02951 [Neurospora crassa OR74A]	[Neurospora crassa OR74A]	Expect = 4e-079	>sp|Q03799.1|RT08_YEAST RecName: Full=37S ribosomal protein S8, mitochondrial	Expect = 7e-028	Ribosomal_S8	mito 27	GO:0006412, translation	GO:0005840, ribosome	GO:0003735, structural constituent of ribosome	36.4271	31.4734	26.1517	7.65429	25.1961	28.1878	33.4974	-0.50073	-0.103632	-0.463489	-0.497869	-1.62019	-1.79412	0.0682631	-0.102457	-0.191374	-0.493657	-0.226512	1.85261	1.68845	1.69166	1.42881	1.30046	1.39368
SMAC_00499		no		1	2033040..2034738	2033040	1699	join(2033040..2033195,2033275..2033441,2033507..2034738)	1555	118	90	1347	449	NCU02950	Expect = 0.0	>ref|XP_965632.1| hypothetical protein NCU02950 [Neurospora crassa OR74A]	[Neurospora crassa OR74A]	Expect = 0.0	No hits found		no hits above threshold	cyto 12.5, cyto_nucl 11.5, nucl 7.5, mito 4	NA	NA	NA	46.1603	61.6125	57.9981	4.52423	13.7601	25.9253	60.9749	0.114905	0.516295	0.332914	0.305896	-2.70083	-2.90762	-1.13157	-1.33532	-0.612508	-0.993621	0.302871	2.3883	1.56926	1.5723	2.08833	1.914	3.0037
SMAC_00500		no		1	2034827..2036172	2034827	1346	2034827..2036172	1346	199	58	1089	363	NCU02949	Expect = 2e-102	>ref|XP_965631.1| hypothetical protein NCU02949 [Neurospora crassa OR74A]	[Neurospora crassa OR74A]	Expect = 2e-099	>sp|A4RK96.1|YAE1_MAGO7 RecName: Full=Uncharacterized protein YAE1	Expect = 1e-032	Yae1_N	cyto 8.5, cyto_nucl 8, nucl 6.5, extr 6, mito 5	NA	NA	NA	24.1524	22.368	21.5387	25.6974	24.5959	15.2031	28.2633	-0.38022	-0.0164001	-0.139776	-0.204212	0.732927	0.564107	0.625431	0.429278	-0.472826	-0.793372	0.153886	2.21014	-0.107496	-0.134829	-1.20575	-1.35748	-0.579041
SMAC_00501		no		1	2037030..2038246	2037030	1217	join(2037030..2037152,2037214..2037299,2037362..2037877,2037952..2038246)	1020	96	380	618	206	NCU02948	Expect = 7e-109	>ref|XP_965630.2| minor allergen Alt a 7 [Neurospora crassa OR74A]	[Neurospora crassa OR74A]	Expect = 2e-105	>sp|P42058.1|ALTA7_ALTAL RecName: Full=Minor allergen Alt a 7; AltName: Full=Allergen	Expect = 9e-076	Flavodoxin_1,FMN_red,Flavodoxin_2	mito 12.5, cyto_mito 11.5, cyto 9.5, extr 4	GO:0045892, negative regulation of transcription, DNA-templated; GO:0055114, oxidation-reduction process	NA	GO:0010181, FMN binding; GO:0016491, oxidoreductase activity	651.157	276.993	940.169	536.117	356.066	991.008	620.595	-1.5348	-1.13485	0.521828	0.512067	0.301476	0.171422	-0.293139	-0.453726	0.751832	0.47959	-0.189584	1.91043	-0.594615	-0.625149	0.450356	0.308167	-0.49106
SMAC_00502		no		1	2039368..2041221	2039368	1854	join(2039368..2041112,2041177..2041221)	1790	47	0	1743	581	NCU08719	Expect = 5e-069	>ref|XP_001912859.1| hypothetical protein [Podospora anserina S mat+]	[Podospora anserina S mat+]	Expect = 7e-169	>sp|Q9URY4.1|YI01_SCHPO RecName: Full=Putative amidase C869.01; Flags: Precursor	Expect = 5e-072	Amidase	extr 21, cyto 5	GO:0008152, metabolic process	NA	GO:0016884, carbon-nitrogen ligase activity, with glutamine as amido-N-donor	50.3945	60.1275	35.8278	2.8279	0.573953	2.66576	4.09928	-0.0352428	0.344292	-0.468126	-0.524187	-3.4659	-3.68499	-5.70242	-5.96387	-4.01135	-4.31271	-3.64828	-1.64293	-2.23653	-2.27887	-0.54545	-0.627714	-0.182383
SMAC_00503		no		1	complement(2041365..2043675)	2041365	2311	complement(join(2041365..2043474,2043532..2043675))	2254	0	277	1977	659	NCU02945	Expect = 0.0	>ref|XP_965627.1| hypothetical protein NCU02945 [Neurospora crassa OR74A]	[Neurospora crassa OR74A]	Expect = 0.0	No hits found		no hits above threshold	mito 11, nucl 4.5, cyto_nucl 4.5, extr 4, cyto 3.5, pero 2	NA	NA	NA	21.0396	14.751	17.6454	2.96287	9.51463	8.13178	13.022	-0.804547	-0.422688	-0.24219	-0.281958	-2.19115	-2.35874	-0.540497	-0.747241	-1.19957	-1.46661	-0.779545	1.28241	1.65066	1.6115	0.991582	0.892127	1.41161
SMAC_00504		no		1	complement(2045696..2047523)	2045696	1828	complement(join(2045696..2045957,2046019..2046151,2046220..2046699,2046771..2046897,2046978..2047064,2047161..2047523))	1452	75	234	1143	381	NCU02946	Expect = 0.0	>ref|XP_965628.2| hypothetical protein NCU02946 [Neurospora crassa OR74A]	[Neurospora crassa OR74A]	Expect = 1e-176	No hits found		Mito_carr	plas 26	GO:0006810, transport	GO:0016020, membrane; GO:0016021, integral component of membrane	NA	65.1066	37.7681	69.8805	219.89	189.1	114.559	81.2834	-1.07352	-0.701815	0.114316	0.0750721	2.35046	2.21016	2.11628	1.95755	0.955432	0.728218	0.214627	2.29602	-0.234184	-0.252604	-1.39503	-1.48194	-2.13584
SMAC_00505		no		1	complement(2047974..2049263)	2047974	1290	complement(join(2047974..2048615,2048691..2048865,2048942..2049263))	1139	269	210	660	220	NCU02941	Expect = 8e-105	>ref|XP_965623.1| hypothetical protein NCU02941 [Neurospora crassa OR74A]	[Neurospora crassa OR74A]	Expect = 1e-101	>sp|P40011.1|YEK0_YEAST RecName: Full=Uncharacterized protein YER010C	Expect = 9e-032	Methyltransf_6	cyto 20.5, cyto_nucl 12, pero 3	NA	NA	NA	20.9755	14.5512	17.5699	5.93399	10.604	20.3573	19.6506	-0.807827	-0.412516	-0.233913	-0.274182	-1.21501	-1.39458	-0.382834	-0.577374	0.14911	-0.194484	-0.189753	1.8819	0.832173	0.817206	1.36412	1.2001	1.02525
SMAC_00506		no		1	complement(2052692..2054582)	2052692	1891	complement(2052692..2054582)	1891	345	481	1065	355	NCU02942	Expect = 0.0	>ref|XP_965624.1| hypothetical protein NCU02942 [Neurospora crassa OR74A]	[Neurospora crassa OR74A]	Expect = 2e-179	No hits found		no hits above threshold	mito 15.5, cyto_mito 10.5, cyto 4.5, plas 4	NA	NA	NA	21.2741	18.1886	25.6136	372.003	611.664	545.603	443.513	-0.506705	-0.132379	0.278997	0.238086	4.67245	4.56151	5.38748	5.26473	4.83412	4.53017	4.25235	6.36598	0.715028	0.703223	0.161666	-0.031341	-0.420106
SMAC_00507		no		1	2056243..2058394	2056243	2152	join(2056243..2057250,2057316..2058394)	2087	0	458	1629	543	NCU02943	Expect = 0.0	>sp|Q874C1.1|TIM50_NEUCR RecName: Full=Mitochondrial import inner membrane translocase	not specified	Expect = 0.0	>sp|Q874C1.1|TIM50_NEUCR RecName: Full=Mitochondrial import inner membrane translocase	Expect = 0.0	NIF	mito 20.5, cyto_mito 11, nucl 3	GO:0015031, protein transport	GO:0005743, mitochondrial inner membrane; GO:0005744, mitochondrial inner membrane presequence translocase complex	NA	30.7267	39.667	26.6595	15.5601	14.188	34.2468	17.7436	0.0750876	0.464381	-0.185653	-0.231657	-0.36452	-0.537622	-0.512178	-0.718114	0.328605	0.0386703	-0.86665	1.19002	-0.147657	-0.180492	0.693126	0.576293	-0.50213
SMAC_00508		no		1	2059250..2061300	2059250	2051	join(2059250..2059636,2059723..2060112,2060165..2061300)	1913	0	467	1446	482	NCU02944	Expect = 2e-124	>ref|XP_965626.1| hypothetical protein NCU02944 [Neurospora crassa OR74A]	[Neurospora crassa OR74A]	Expect = 1e-121	No hits found		no hits above threshold	extr 10, nucl 9, cyto_nucl 6.5, mito 3, cyto 2	NA	NA	NA	1.34007	1.54609	1.27123	482.117	2.87985	2.76054	3.12878	-0.0628225	0.285373	-0.0439775	-0.102497	7.98079	8.82305	1.45627	1.54108	1.04294	0.902378	0.968393	3.18649	-6.52452	-7.28197	-6.93785	-7.92067	-7.0124
SMAC_00509		no		1	complement(2061723..2064022)	2061723	2300	complement(2061723..2064022)	2300	205	73	2022	674	NCU02940	Expect = 0.0	>ref|XP_965622.2| hypothetical protein NCU02940 [Neurospora crassa OR74A]	[Neurospora crassa OR74A]	Expect = 0.0	>sp|P40533.1|TED1_YEAST RecName: Full=Protein TED1; AltName: Full=Trafficking of EMP24/ERV25-dependent	Expect = 3e-049	Metallophos	plas 11, extr 6, vacu 3, golg 2, nucl 1, mito 1, cyto 1, cyto_nucl 1, pero 1, E.R. 1, cyto_mito 1, mito_nucl 1, cyto_pero 1	NA	NA	NA	6.42306	10.1692	5.02049	2.59136	5.26235	3.18897	8.14692	0.38125	0.765906	-0.32345	-0.388459	-0.684065	-0.863213	0.321385	0.102302	-0.786229	-1.16869	0.25237	2.31237	1.00545	0.965515	-0.102164	-0.30548	0.936435
SMAC_00510		no		1	complement(2066016..2066982)	2066016	967	complement(join(2066016..2066432,2066974..2066982))	426	0	0	426	142	NCU02938	Expect = 1e-068	>ref|XP_965620.1| hypothetical protein NCU02938 [Neurospora crassa OR74A]	[Neurospora crassa OR74A]	Expect = 1e-064	No hits found		no hits above threshold	cyto 11.5, cyto_mito 7, nucl 6, extr 4, pero 2, mito 1.5	NA	NA	NA	24.0903	25.2121	32.6597	5.90256	5.55983	11.6996	11.448	-0.233604	0.157976	0.443194	0.406063	-1.40976	-1.58597	-1.50016	-1.70717	-0.876629	-1.12878	-1.16064	0.898567	-0.0903958	-0.121201	0.533131	0.457187	0.249122
SMAC_00511		no		1	2066996..2068791	2066996	1796	join(2066996..2067483,2067547..2068791)	1733	67	1054	612	204	NCU02937	Expect = 3e-108	>ref|XP_965619.1| hypothetical protein NCU02937 [Neurospora crassa OR74A]	[Neurospora crassa OR74A]	Expect = 1e-104	No hits found		no hits above threshold	mito 14, cyto 8, pero 2, nucl 1, plas 1, cysk 1	NA	NA	NA	7.52149	8.86437	9.76983	6.69989	7.42182	16.0552	13.4976	-0.0491461	0.343067	0.389334	0.357417	0.410323	0.254509	0.576653	0.415542	1.27976	0.932772	0.75726	2.83661	0.16633	0.161033	0.869432	0.678262	0.346937
SMAC_00512		no		1	2069202..2070774	2069202	1573	2069202..2070774	1573	0	238	1335	445	NCU02936	Expect = 0.0	>ref|XP_965618.1| hypothetical protein NCU02936 [Neurospora crassa OR74A]	[Neurospora crassa OR74A]	Expect = 0.0	>sp|O74524.1|PROD_SCHPO RecName: Full=Probable proline dehydrogenase, mitochondrial;	Expect = 4e-041	Pro_dh	mito 23, cyto 4	GO:0006537, glutamate biosynthetic process; GO:0006562, proline catabolic process; GO:0055114, oxidation-reduction process	NA	GO:0004657, proline dehydrogenase activity	36.385	28.8328	17.452	19.0439	50.6127	32.661	52.1954	-0.609513	-0.226591	-1.02516	-1.08931	-0.32331	-0.494741	1.07768	0.886124	0.0195329	-0.257634	0.454562	2.51314	1.40099	1.38086	0.342843	0.237107	0.777873
SMAC_00513		no		1	complement(2070991..2072241)	2070991	1251	complement(join(2070991..2071620,2071719..2072241))	1153	247	279	627	209	NCU02935	Expect = 3e-113	>ref|XP_965617.1| hypothetical protein NCU02935 [Neurospora crassa OR74A]	[Neurospora crassa OR74A]	Expect = 1e-109	>sp|Q7SHG9.1|CG121_NEUCR RecName: Full=Protein cgi-121	Expect = 5e-111	CGI-121	cysk 14, cyto 8, cyto_nucl 7, nucl 4	NA	GO:0005634, nucleus	NA	19.711	20.2335	17.184	6.62137	19.2757	13.4947	21.6347	-0.254305	0.133762	-0.193523	-0.234431	-0.962539	-1.13647	0.559735	0.341649	-0.374207	-0.660942	0.0350838	2.10593	1.52227	1.47812	0.588333	0.475531	0.997623
SMAC_00514		no		1	2074186..2077174	2074186	2989	join(2074186..2074365,2074457..2076254,2076309..2077174)	2844	0	0	2844	948	NCU02934	Expect = 0.0	>ref|XP_965616.1| hypothetical protein NCU02934 [Neurospora crassa OR74A]	[Neurospora crassa OR74A]	Expect = 0.0	>sp|P49413.2|UAY_EMENI RecName: Full=Positive regulator of purine utilization	Expect = 4e-018	Fungal_trans,Zn_clus	nucl 17.5, cyto_nucl 11.5, cyto 4.5, pero 4	GO:0006351, transcription, DNA-templated; GO:0006355, regulation of transcription, DNA-templated; GO:0006357, regulation of transcription from RNA polymerase II promoter; GO:0006366, transcription from RNA polymerase II promoter	GO:0005634, nucleus	GO:0000981, sequence-specific DNA binding RNA polymerase II transcription factor activity; GO:0003677, DNA binding; GO:0008270, zinc ion binding; GO:0046872, metal ion binding	5.80387	4.67739	12.3483	123.538	30.0222	50.133	39.5413	-0.604857	-0.231297	1.099	1.06487	4.97307	4.85662	2.94602	2.81749	3.23971	3.00742	2.6579	4.75181	-2.02705	-2.03913	-1.73337	-1.8492	-2.31517
SMAC_00515		no		1	2079799..2081388	2079799	1590	join(2079799..2080263,2080372..2081388)	1482	417	399	666	222	NCU02932	Expect = 1e-052	>ref|XP_965614.1| hypothetical protein NCU02932 [Neurospora crassa OR74A]	[Neurospora crassa OR74A]	Expect = 3e-049	No hits found		Endosulfine	nucl 18, cyto_nucl 14, cyto 6	NA	NA	NA	36.3059	32.3131	78.7827	59.634	154.074	53.276	101.96	-0.447073	-0.0654344	1.12945	1.08986	1.31097	1.1517	2.6649	2.49921	0.757459	0.399704	1.39445	3.46995	1.35393	1.34752	-0.553507	-0.751993	0.0834818
SMAC_00516		no		1	2082579..2084436	2082579	1858	join(2082579..2084205,2084372..2084436)	1692	0	0	1692	564	No hits found		>ref|XP_658404.1| hypothetical protein AN0800.2 [Aspergillus nidulans FGSC A4]	[Aspergillus nidulans FGSC A4]	Expect = 9e-047	No hits found		no hits above threshold	cyto 9.5, mito 7, cyto_nucl 7, nucl 3.5, E.R. 2, plas 1, extr 1, pero 1, cysk 1, vacu 1	NA	NA	NA	6.17842	3.32133	6.69699	0.304844	0.593523	0.498948	0.839039	-1.17272	-0.79657	0.112246	0.083689	-3.63977	-3.88733	-2.68023	-2.84974	-3.35503	-3.75585	-2.90743	-0.909763	0.959534	1.03759	0.284737	0.131484	0.732334
SMAC_00517		no		1	complement(2085401..2088054)	2085401	2654	complement(join(2085401..2086559,2086699..2087008,2087102..2087203,2087265..2088054))	2361	144	246	1971	657	NCU02931	Expect = 0.0	>emb|CAQ58441.1| putative leucin zipper protein [Sordaria macrospora]	[Sordaria macrospora]	Expect = 0.0	No hits found		no hits above threshold	nucl 15, mito 5, cyto 4, pero 2	NA	NA	NA	90.0276	8.99793	23.0956	8.35644	19.6084	23.5334	42.4873	-3.55393	-3.25447	-1.87958	-1.97796	-2.75877	-2.98486	-1.55853	-1.7891	-1.74408	-2.02059	-1.14741	0.895423	1.20024	1.19576	1.01469	0.964268	1.61136
SMAC_00518		no		1	2089264..2090661	2089264	1398	join(2089264..2089450,2089518..2090661)	1331	135	206	990	330	NCU02930	Expect = 0.0	>emb|CAQ58440.1| putative aldo-keto reductase [Sordaria macrospora]	[Sordaria macrospora]	Expect = 0.0	>sp|O14295.1|PLR1_SCHPO RecName: Full=Pyridoxal reductase; Short=PL reductase; Short=PL-red	Expect = 3e-069	Aldo_ket_red	cyto 22.5, cyto_nucl 12, cysk 2	NA	NA	NA	9023.77	305.637	1641.45	71.1082	5.80783	267.943	7.59407	-4.97341	-4.87127	-2.30057	-2.47128	-6.12599	-6.58223	-9.50621	-10.2003	-4.69671	-5.16286	-9.77799	-8.21703	-3.38022	-3.61805	1.42928	1.41937	-3.652
SMAC_00519		no		1	complement(2091922..2093757)	2091922	1836	complement(join(2091922..2093146,2093202..2093430,2093488..2093757))	1724	57	107	1560	520	NCU02926	Expect = 1e-054	>emb|CAQ58439.1| putative dehydrogenase [Sordaria macrospora]	[Sordaria macrospora]	Expect = 0.0	>sp|P08159.2|HDNO_ARTOX RecName: Full=6-hydroxy-D-nicotine oxidase; Short=6-HDNO	Expect = 5e-013	FAD_binding_4	mito 8, extr 8, cyto 7.5, cyto_nucl 5, nucl 1.5	GO:0055114, oxidation-reduction process	NA	GO:0003824, catalytic activity; GO:0008762, UDP-N-acetylmuramate dehydrogenase activity; GO:0016491, oxidoreductase activity; GO:0016614, oxidoreductase activity, acting on CH-OH group of donors; GO:0050660, flavin adenine dinucleotide binding	810.379	26.4988	160.251	1.53765	2.07239	5.4128	9.88902	-5.07651	-4.89423	-2.20505	-2.35165	-8.10839	-8.55925	-7.73755	-8.21892	-6.82447	-7.3254	-6.22995	-4.37719	0.370838	0.340334	1.28392	1.23385	1.87843
SMAC_00520		no		1	complement(2096064..2098061)	2096064	1998	complement(join(2096064..2096534,2096606..2097395,2097454..2097667,2097723..2098061))	1814	54	137	1623	541	NCU02927	Expect = 0.0	>ref|XP_965609.1| hypothetical protein NCU02927 [Neurospora crassa OR74A]	[Neurospora crassa OR74A]	Expect = 0.0	>sp|P08159.2|HDNO_ARTOX RecName: Full=6-hydroxy-D-nicotine oxidase; Short=6-HDNO	Expect = 2e-025	FAD_binding_4,BBE	extr 17, mito 6, pero 2	GO:0055114, oxidation-reduction process	NA	GO:0003824, catalytic activity; GO:0008762, UDP-N-acetylmuramate dehydrogenase activity; GO:0016491, oxidoreductase activity; GO:0016614, oxidoreductase activity, acting on CH-OH group of donors; GO:0050660, flavin adenine dinucleotide binding	163.86	1.9186	22.3382	0.143549	0.322481	3.37664	0.329921	-6.07163	-6.40379	-2.56022	-2.89381	-8.43386	-9.66715	-7.46843	-8.49811	-4.95459	-5.6639	-8.09026	-6.96748	0.965434	1.16904	3.47927	4.00324	0.343606
SMAC_00521		no		1	2100273..2102225	2100273	1953	join(2100273..2101651,2101714..2102225)	1891	138	250	1503	501	NCU02926	Expect = 0.0	>emb|CAQ58437.1| putative dehydrogenase [Sordaria macrospora]	[Sordaria macrospora]	Expect = 0.0	>sp|P08159.2|HDNO_ARTOX RecName: Full=6-hydroxy-D-nicotine oxidase; Short=6-HDNO	Expect = 8e-019	FAD_binding_4,BBE	extr 20, mito 7	GO:0055114, oxidation-reduction process	NA	GO:0003824, catalytic activity; GO:0008762, UDP-N-acetylmuramate dehydrogenase activity; GO:0016491, oxidoreductase activity; GO:0016614, oxidoreductase activity, acting on CH-OH group of donors; GO:0050660, flavin adenine dinucleotide binding	238.388	3.46093	34.3182	0.997219	1.24189	3.5187	0.481172	-5.20195	-6.13123	-2.29848	-2.81594	-5.80023	-7.43511	-5.58375	-7.13596	-4.85774	-6.11129	-6.94268	-6.95737	0.216484	0.299151	0.942487	1.32382	-1.14245
SMAC_00522		no		1	complement(2104299..2105945)	2104299	1647	complement(join(2104299..2105516,2105583..2105945))	1581	73	131	1377	459	NCU02925	Expect = 0.0	>emb|CAQ58436.1| putative dehydrogenase / monooxygenase [Sordaria macrospora]	[Sordaria macrospora]	Expect = 0.0	No hits found		FAD_binding_3,Lycopene_cycl,DAO,Pyr_redox	mito 9, cyto 8, cyto_nucl 6.5, nucl 3, pero 3, extr 2, cysk 2	GO:0008152, metabolic process; GO:0055114, oxidation-reduction process	NA	GO:0016491, oxidoreductase activity	1186	18.8996	337.189	3.4041	0.566731	56.6707	5.71286	-6.03388	-5.95123	-1.6764	-1.82776	-7.53612	-8.02693	-9.9439	-10.6453	-4.05061	-4.49732	-7.48185	-5.72985	-2.40777	-2.61835	3.48552	3.52961	0.0542719
SMAC_00523		no		1	2111516..2112834	2111516	1319	join(2111516..2111897,2111967..2112148,2112205..2112293,2112358..2112478,2112544..2112683,2112743..2112834)	1006	23	11	972	324	NCU02922	Expect = 8e-168	>ref|XP_965604.1| hypothetical protein NCU02922 [Neurospora crassa OR74A]	[Neurospora crassa OR74A]	Expect = 2e-164	>sp|Q09851.2|YAEB_SCHPO RecName: Full=Uncharacterized oxidoreductase C23D3.11	Expect = 9e-044	adh_short	mito 17.5, cyto_mito 9.5, plas 5, pero 3	GO:0008152, metabolic process; GO:0055114, oxidation-reduction process	NA	GO:0016491, oxidoreductase activity	677.258	9.73113	200.366	0	0.0260475	1.7656	0.0281889	-5.57411	-6.08018	-1.50464	-1.76533	-10.8274	#NUM!	-10.3761	-13.3751	-7.10869	-8.82746	-11.0042	-12.34	0.45136	#DIV/0!	3.71874	#DIV/0!	-0.17677
SMAC_00524		no		1	complement(2113615..2114511)	2113615	897	complement(join(2113615..2114005,2114107..2114511))	796	149	83	564	188	NCU02921	Expect = 3e-104	>ref|XP_965603.1| hypothetical protein NCU02921 [Neurospora crassa OR74A]	[Neurospora crassa OR74A]	Expect = 1e-100	No hits found		no hits above threshold	cyto_nucl 12.833, cyto 12.5, nucl 11, cyto_pero 7.166	NA	NA	NA	1819.39	81.1832	1039.1	3.57955	0.793027	49.7783	2.0697	-4.60639	-4.39164	-0.730923	-0.819182	-8.00412	-8.49706	-10.0741	-10.7704	-4.81822	-5.33374	-9.4751	-7.80332	-2.07002	-2.27336	3.18589	3.16332	-1.47098
SMAC_00525		no		1	complement(2114659..2115750)	2114659	1092	complement(join(2114659..2114915,2115034..2115313,2115381..2115628,2115685..2115750))	851	32	0	819	273	NCU02920	Expect = 2e-143	>ref|XP_965602.2| hypothetical protein NCU02920 [Neurospora crassa OR74A]	[Neurospora crassa OR74A]	Expect = 2e-117	>sp|P42317.2|YXJF_BACSU RecName: Full=Uncharacterized oxidoreductase yxjF	Expect = 3e-034	adh_short,KR	cyto 18, cyto_nucl 11, mito 3, pero 3	GO:0008152, metabolic process; GO:0055114, oxidation-reduction process	NA	GO:0016491, oxidoreductase activity	293.276	9.24549	139.417	1.1799	0.806964	9.57983	1.38074	-5.13916	-4.89199	-0.990443	-1.08289	-7.10304	-7.47703	-7.6321	-8.04233	-4.63028	-5.06247	-7.58998	-5.73447	-0.529058	-0.565295	2.47276	2.41456	-0.486935
SMAC_00526		no		1	2116264..2117003	2116264	740	join(2116264..2116561,2116626..2117003)	676	67	18	591	197	NCU02919	Expect = 6e-112	>ref|XP_965601.1| hypothetical protein NCU02919 [Neurospora crassa OR74A]	[Neurospora crassa OR74A]	Expect = 3e-108	No hits found		Cupin_2	cyto_nucl 12.333, cyto 10.5, nucl 10, cyto_pero 6.832, mito 4	NA	NA	NA	8000.62	125.822	3429.14	6.15579	3.48709	145.692	5.0062	-6.09497	-5.90228	-1.13448	-1.22908	-9.40004	-9.88839	-10.1929	-10.7055	-5.41206	-5.92693	-10.3874	-8.66605	-0.792855	-0.817058	3.98797	3.96147	-0.987339
SMAC_00527	putative polyketide synthase	no		1	2119160..2126815	2119160	7656	join(2119160..2119421,2119492..2125613,2125686..2126815)	7514	120	257	7137	2379	NCU02918	Expect = 0.0	>ref|XP_965600.1| hypothetical protein NCU02918 [Neurospora crassa OR74A]	[Neurospora crassa OR74A]	Expect = 0.0	>sp|Q0C8M3.2|LNKS_ASPTN RecName: Full=Lovastatin nonaketide synthase; Short=LNKS	Expect = 0.0	ketoacyl-synt,Acyl_transf_1,KR,Ketoacyl-synt_C,adh_short,ADH_zinc_N	cyto 18.5, cyto_nucl 11.5, nucl 3.5, mito 3	GO:0008152, metabolic process; GO:0055114, oxidation-reduction process	NA	GO:0003824, catalytic activity; GO:0016491, oxidoreductase activity; GO:0016740, transferase activity	28.4557	0.969378	14.2082	0.346883	0.312273	87.5467	0.399347	-4.65993	-4.85091	-0.846062	-1.02194	-5.17341	-5.95898	-5.26545	-5.97539	1.64391	1.52849	-5.55985	-4.16526	-0.0920464	-0.0164107	6.81732	7.48746	-0.386443
SMAC_00528		no		1	2127257..2127874	2127257	618	2127257..2127874	618	0	0	618	206	NCU02917	Expect = 6e-105	>ref|XP_965599.1| hypothetical protein NCU02917 [Neurospora crassa OR74A]	[Neurospora crassa OR74A]	Expect = 2e-101	>sp|Q9VIK9.1|MTL13_DROME RecName: Full=Methyltransferase-like protein 13	Expect = 2e-007	no hits above threshold	nucl 14.5, cyto_nucl 11, cyto 6.5, pero 6	NA	NA	NA	0.556645	0.605859	1.07526	0	0	0	0.0611825	-0.1401	-0.0641407	0.848154	1.03137	-3.26148	#NUM!	-3.24909	#NUM!	-3.20182	#NUM!	-2.46336	-1.22799	0.0123939	#DIV/0!	0.059666	#DIV/0!	0.79812
SMAC_00529		no		1	2128529..2129683	2128529	1155	join(2128529..2128883,2128957..2129683)	1082	54	242	786	262	NCU02916	Expect = 2e-113	>ref|XP_965598.1| hypothetical protein NCU02916 [Neurospora crassa OR74A]	[Neurospora crassa OR74A]	Expect = 5e-110	>sp|Q2US83.1|EGLD_ASPOR RecName: Full=Probable endo-beta-1,4-glucanase D; Short=Endoglucanase	Expect = 3e-041	Glyco_hydro_61	extr 27	NA	NA	NA	11.37	3.38974	3.51923	0.975572	1.01933	1.29922	0.638079	-2.01605	-1.63526	-1.67055	-1.70992	-2.8654	-3.05617	-2.82094	-3.02772	-2.9079	-3.19869	-4.17333	-2.15634	0.0444532	0.0284454	-0.0425041	-0.142518	-1.30793
SMAC_00530		putative RhoGAP group protein		1	2132581..2135237	2132581	2657	join(2132581..2132657,2132813..2133205,2133271..2135237)	2437	0	280	2157	719	NCU02915	Expect = 0.0	>ref|XP_965597.1| hypothetical protein NCU02915 [Neurospora crassa OR74A]	[Neurospora crassa OR74A]	Expect = 0.0	>sp|P17121.2|SAC7_YEAST RecName: Full=GTPase-activating protein SAC7	Expect = 4e-013	RhoGAP	nucl 16, cyto 6, mito 3	GO:0007165, signal transduction	GO:0005622, intracellular	NA	11.6581	10.2693	11.4773	54.0331	148.709	45.0167	83.0425	-0.454328	-0.107366	0.0122741	-0.0502005	2.81712	2.67943	4.22492	4.10901	2.08722	1.85418	2.71804	4.81276	1.4078	1.42958	-0.729894	-0.825257	-0.0990745
SMAC_00531		no		1	2136995..2139394	2136995	2400	join(2136995..2137090,2137181..2139394)	2310	0	0	2310	770	NCU02914	Expect = 0.0	>ref|XP_965596.2| hypothetical protein NCU02914 [Neurospora crassa OR74A]	[Neurospora crassa OR74A]	Expect = 0.0	>sp|P0CE10.1|Y4102_ARATH RecName: Full=Putative uncharacterized protein At4g01020, chloroplastic;	Expect = 9e-019	IBR	plas 18, nucl 3.5, cyto_nucl 3.5, pero 3	NA	NA	GO:0008270, zinc ion binding; GO:0046872, metal ion binding	0.0841498	0.330019	0.034636	0.145612	0.090749	0.0363229	0.282353	1.14422	1.94612	-0.806756	-1.02102	0.944004	1.18058	0.460164	0.642833	-0.635054	-1.07415	1.20434	3.64189	-0.48384	-0.537748	-1.57906	-2.25473	0.260337
SMAC_00532		no		1	complement(2140530..2142811)	2140530	2282	complement(join(2140530..2141465,2141524..2142179,2142236..2142340,2142401..2142811))	2108	220	316	1572	524	NCU02879	Expect = 0.0	>ref|XP_965561.2| hypothetical protein NCU02879 [Neurospora crassa OR74A]	[Neurospora crassa OR74A]	Expect = 0.0	>sp|O94639.1|ZRT1_SCHPO RecName: Full=Zinc-regulated transporter 1; AltName: Full=High-affinity	Expect = 4e-017	Zip	plas 17, E.R. 7, mito 2	GO:0030001, metal ion transport; GO:0055085, transmembrane transport	GO:0016020, membrane	GO:0046873, metal ion transmembrane transporter activity	0.619137	1.18475	0.665141	2238.24	274.473	595.466	701.901	0.59011	0.96286	0.121804	0.0402753	12.205	12.1823	9.19122	9.10456	9.8617	9.70121	9.82536	12.0136	-3.01377	-3.07777	-2.34329	-2.48112	-2.37962
SMAC_00533		no		1	2144483..2145277	2144483	795	join(2144483..2144647,2144708..2145277)	735	49	161	525	175	NCU02880	Expect = 6e-051	>ref|XP_965562.1| hypothetical protein NCU02880 [Neurospora crassa OR74A]	[Neurospora crassa OR74A]	Expect = 3e-047	No hits found		no hits above threshold	extr 26	NA	NA	NA	0.103118	0.491811	1.6355	2363.16	386.151	982.738	734.487	1.13393	2.02767	2.99625	3.56401	13.8379	14.3779	11.2607	11.7492	12.1904	12.5294	11.4754	14.2228	-2.57723	-2.62873	-1.64748	-1.84845	-2.36256
SMAC_00534		no		1	2151981..2152867	2151981	887	2151981..2152867	887	0	209	678	226	NCU02882	Expect = 9e-102	>ref|XP_965564.2| hypothetical protein NCU02882 [Neurospora crassa OR74A]	[Neurospora crassa OR74A]	Expect = 2e-072	No hits found		no hits above threshold	cyto_nucl 9.833, cyto 9, nucl 7.5, cyto_mito 7.499, mito 4.5, pero 4	NA	NA	NA	6.7162	5.75778	8.25255	50.8574	37.8462	31.5603	78.6927	-0.512134	-0.132037	0.293893	0.254509	3.43412	3.34031	3.01957	2.8871	2.3861	2.05161	3.36025	5.50919	-0.414554	-0.45321	-1.04802	-1.2887	-0.0738656
SMAC_00535		no		1	2154296..2155735	2154296	1440	2154296..2155735	1440	60	114	1266	422	NCU02883	Expect = 2e-108	>ref|XP_965565.1| hypothetical protein NCU02883 [Neurospora crassa OR74A]	[Neurospora crassa OR74A]	Expect = 2e-105	No hits found		no hits above threshold	nucl 21, cyto_nucl 14, cyto 5	NA	NA	NA	28.2172	32.9289	52.4191	4.3597	2.72947	10.2642	6.52571	-0.0596588	0.335638	0.905375	0.867027	-2.0336	-2.23004	-2.71909	-2.98736	-1.28531	-1.52267	-2.15243	-0.122765	-0.685492	-0.757313	0.748293	0.707376	-0.118829
SMAC_00536		no		1	complement(2155931..2156701)	2155931	771	complement(2155931..2156701)	771	0	0	771	257	No hits found		only self as hit			No hits found		no hits above threshold	extr 26	NA	NA	NA	4.14704	1.08254	1.21612	0.967826	0.184937	1.31013	0.168161	-2.07273	-1.82443	-1.6321	-1.73472	-1.367	-1.57638	-3.46878	-3.89746	-1.41745	-1.71079	-4.32704	-2.5788	-2.10178	-2.32108	-0.050445	-0.134405	-2.96004
SMAC_00537		no		1	2159541..2160746	2159541	1206	join(2159541..2159845,2159901..2159945,2160007..2160305,2160393..2160746)	1003	271	123	609	203	NCU02884	Expect = 1e-094	>ref|XP_965566.1| hypothetical protein NCU02884 [Neurospora crassa OR74A]	[Neurospora crassa OR74A]	Expect = 5e-091	>sp|Q4WCX9.1|YA280_ASPFU RecName: Full=Uncharacterized protein AFUA_6G02800; Flags: Precursor	Expect = 4e-006	no hits above threshold	extr 27	NA	NA	NA	42.4515	97.3221	37.1078	255.202	217.359	251.328	214.026	0.924154	1.36158	-0.167922	-0.226237	3.13221	3.01936	2.90737	2.77477	2.68964	2.4501	2.20364	4.30944	-0.224838	-0.244589	-0.44257	-0.569263	-0.928574
SMAC_00538		no		1	complement(2160928..2163151)	2160928	2224	complement(2160928..2163151)	2224	385	0	1839	613	NCU02885	Expect = 0.0	>ref|XP_965567.1| hypothetical protein NCU02885 [Neurospora crassa OR74A]	[Neurospora crassa OR74A]	Expect = 0.0	>sp|B3M6I4.1|PLK4_DROAN RecName: Full=Serine/threonine-protein kinase PLK4; AltName:	Expect = 2e-015	Pkinase,Pkinase_Tyr	nucl 15, cyto_nucl 10.5, pero 5, cyto 4	GO:0006468, protein phosphorylation	NA	GO:0004672, protein kinase activity; GO:0004674, protein serine/threonine kinase activity; GO:0005524, ATP binding; GO:0016772, transferase activity, transferring phosphorus-containing groups	28.7474	25.0931	19.0663	0.643625	0.453988	0.729883	1.21054	-0.482826	-0.117472	-0.583393	-0.630821	-4.78996	-5.00801	-5.29119	-5.55466	-5.04019	-5.40409	-4.60846	-2.58704	-0.501232	-0.54665	-0.250225	-0.396077	0.181503
SMAC_00539		no		1	2165304..2166931	2165304	1628	2165304..2166931	1628	398	51	1179	393	NCU02886	Expect = 0.0	>ref|XP_965568.2| hypothetical protein NCU02886 [Neurospora crassa OR74A]	[Neurospora crassa OR74A]	Expect = 0.0	No hits found		no hits above threshold	nucl 21.5, cyto_nucl 13.5, cyto 4.5	NA	NA	NA	169.665	156.689	170.592	25.7955	7.29119	19.9263	27.609	-0.406001	-0.0238209	0.0190796	-0.025936	-2.09063	-2.27534	-3.9049	-4.09939	-2.90266	-3.19488	-2.69943	-0.644685	-1.81427	-1.82405	-0.812033	-0.91954	-0.608802
SMAC_00540		no		1	2167777..2169108	2167777	1332	2167777..2169108	1332	0	0	1332	444	No hits found		>gb|EFQ35781.1| NAD dependent epimerase/dehydratase [Glomerella graminicola M1.001]	[Glomerella graminicola M1.001]	Expect = 4e-076	No hits found		Epimerase,adh_short,NmrA	mito 22, cyto 5	GO:0044237, cellular metabolic process	NA	GO:0003824, catalytic activity; GO:0050662, coenzyme binding	32.0549	16.8282	15.0801	0.569206	0.25778	0.374079	0.776533	-1.12426	-0.843766	-0.979326	-1.11669	-4.83508	-5.28431	-5.91834	-6.43643	-5.82176	-6.48625	-5.12733	-3.37252	-1.08325	-1.15212	-0.986674	-1.20194	-0.29225
SMAC_00541		no		1	2171140..2172303	2171140	1164	join(2171140..2171361,2171422..2172303)	1104	39	0	1065	355	NCU02887	Expect = 0.0	>emb|CBI60666.1| unnamed protein product [Sordaria macrospora]	[Sordaria macrospora]	Expect = 0.0	>sp|O59826.1|KCAB_SCHPO RecName: Full=Putative voltage-gated potassium channel subunit	Expect = 2e-116	Aldo_ket_red	cyto 19, cyto_nucl 11.333, cyto_mito 11.333, nucl 2.5, mito 2.5	NA	NA	NA	127.686	201.114	153.493	7.70747	9.18384	53.2529	22.5644	0.35649	0.775711	0.275337	0.243035	-3.38394	-3.58584	-3.15323	-3.35134	-1.09154	-1.36758	-2.57246	-0.521367	0.230711	0.234501	2.2924	2.21826	0.811481
SMAC_00542		no		1	complement(2172607..2173738)	2172607	1132	complement(join(2172607..2173413,2173517..2173738))	1029	137	121	771	257	NCU02888	Expect = 6e-089	>emb|CBI60667.1| unnamed protein product [Sordaria macrospora]	[Sordaria macrospora]	Expect = 2e-147	No hits found		no hits above threshold	cyto 14.5, cyto_nucl 9.5, pero 6, nucl 3.5	NA	NA	NA	416.497	205.828	563.34	32.6974	168.748	94.967	40.6564	-1.28804	-0.917488	0.459306	0.407919	-3.03619	-3.24147	-0.685332	-0.880094	-1.93969	-2.24041	-3.42504	-1.38803	2.35086	2.36137	1.0965	1.00105	-0.388847
SMAC_00543		no		1	complement(2174860..2176748)	2174860	1889	complement(join(2174860..2175449,2175539..2176748))	1800	0	0	1800	600	NCU02889	Expect = 0.0	>emb|CBI60668.1| unnamed protein product [Sordaria macrospora]	[Sordaria macrospora]	Expect = 0.0	No hits found		no hits above threshold	nucl 11, pero 6, cyto 4, cysk 4	NA	NA	NA	0.1285	2.75572	0.539285	0.275726	0.953787	0.394788	0.237763	3.67082	4.34016	1.81998	1.9639	1.41711	1.45504	3.09696	3.21375	1.5406	1.43845	0.684132	2.81897	1.67985	1.75871	0.123489	-0.0165866	-0.732975
SMAC_00544		no		1	complement(2180163..2180900)	2180163	738	complement(join(2180163..2180554,2180606..2180900))	687	0	0	687	229	NCU02890	Expect = 1e-119	>ref|XP_965572.1| hypothetical protein NCU02890 [Neurospora crassa OR74A]	[Neurospora crassa OR74A]	Expect = 5e-116	No hits found		no hits above threshold	nucl 19, cyto_nucl 12.5, cyto 4, mito 2	NA	NA	NA	11.0491	8.83889	19.3774	2.18688	3.03351	0.186957	2.098	-0.597238	-0.230803	0.781897	0.765799	-1.64124	-1.84427	-1.19936	-1.39114	-5.12194	-5.71548	-2.36024	-0.39738	0.441881	0.453132	-3.4807	-3.8712	-0.718997
SMAC_00545		no		1	2185126..2186712	2185126	1587	2185126..2186712	1587	0	0	1587	529	NCU07115	Expect = 5e-022	>ref|XP_003042058.1| hypothetical protein NECHADRAFT_86875 [Nectria haematococca mpVI	[Nectria haematococca mpVI	Expect = 1e-030	>sp|Q9UV10.1|HET6_NEUCR RecName: Full=Heterokaryon incompatibility protein 6, OR allele;	Expect = 5e-012	HET	cyto 12.5, cyto_nucl 11, nucl 6.5, cysk 5	NA	NA	NA	9.52702	5.61553	12.9835	2.15351	1.14785	4.8194	2.01676	-1.05178	-0.689189	0.452502	0.397731	-1.50936	-1.69761	-2.41083	-2.63084	-0.810024	-1.07611	-2.2993	-0.258565	-0.901471	-0.933233	0.699331	0.621503	-0.789945
SMAC_00546		no		1	2189266..2190953	2189266	1688	2189266..2190953	1688	62	123	1503	501	NCU02894	Expect = 0.0	>ref|XP_965576.1| hypothetical protein NCU02894 [Neurospora crassa OR74A]	[Neurospora crassa OR74A]	Expect = 0.0	>sp|A0R665.1|ETHA_MYCS2 RecName: Full=FAD-containing monooxygenase EthA; AltName: Full=Baeyer-Villiger	Expect = 1e-103	FMO-like,Pyr_redox_2,DAO	cyto 7.5, plas 7, cyto_nucl 5, extr 4, E.R. 3, mito 2, pero 2	NA	NA	NA	15.6029	16.6527	23.7003	14.0968	4.96075	13.469	9.05819	-0.196125	0.17699	0.611328	0.572752	0.463402	0.297671	-1.03067	-1.25891	0.0026246	-0.371932	-0.866847	1.18642	-1.49408	-1.55658	-0.460777	-0.669602	-1.33025
SMAC_00547		no		1	complement(2191059..2192256)	2191059	1198	complement(join(2191059..2191157,2191213..2191277,2191335..2192256))	1086	0	0	1086	362	No hits found		>ref|XP_001912294.1| hypothetical protein [Podospora anserina S mat+]	[Podospora anserina S mat+]	Expect = 5e-154	>sp|P56216.1|VAOX_PENSI RecName: Full=Vanillyl-alcohol oxidase; AltName: Full=4-allylphenol	Expect = 3e-039	FAD-oxidase_C	cyto 9.5, cyto_pero 8, cysk 6, pero 5.5, nucl 3	GO:0008152, metabolic process	NA	GO:0003824, catalytic activity; GO:0050660, flavin adenine dinucleotide binding	8.263	5.85929	6.1878	8.73677	12.0242	12.9139	9.52561	-0.771468	-0.388894	-0.389428	-0.441505	0.703458	0.538235	1.12974	0.939097	0.823254	0.501614	0.127537	2.18492	0.42628	0.400862	0.119796	-0.0366214	-0.575921
SMAC_00548		no	C-terminus not complete	1	complement(2192528..2193110)	2192528	583	complement(2192528..2193110)	583	0	0	583	194	NCU00904	Expect = 2e-008	>ref|XP_002143975.1| D-lactate dehydrogenase, putative [Penicillium marneffei ATCC	[Penicillium marneffei ATCC	Expect = 3e-054	>sp|P09788.3|DH4C_PSEPU RecName: Full=4-cresol dehydrogenase [hydroxylating] flavoprotein	Expect = 7e-025	FAD_binding_4	plas 12, cyto 5.5, mito 4, cyto_nucl 4, nucl 1.5, E.R. 1, golg 1, cysk 1, vacu 1	NA	NA	NA	4.99902	2.44685	2.15723	0	0	0	0	-1.26097	-1.33129	-1.16681	-1.60341	-6.42422	#NUM!	-6.40943	#NUM!	-6.34886	#NUM!	-7.85138	#NUM!	0.0147955	#DIV/0!	0.0753669	#DIV/0!	-1.42716
SMAC_00549		no		1	2194858..2196027	2194858	1170	join(2194858..2195034,2195190..2195395,2195478..2196027)	933	59	421	453	151	NCU02895	Expect = 2e-056	>ref|XP_965577.1| hypothetical protein NCU02895 [Neurospora crassa OR74A]	[Neurospora crassa OR74A]	Expect = 1e-052	>sp|Q9CA40.1|NUDT1_ARATH RecName: Full=Nudix hydrolase 1; Short=AtNUDT1; AltName: Full=Dihydroneopterin	Expect = 1e-018	NUDIX	cysk 13, cyto 9.5, cyto_nucl 6, mito 3	GO:0008152, metabolic process	NA	GO:0016787, hydrolase activity	158.349	98.6008	127.908	53.9406	76.5012	103.664	128.552	-0.958009	-0.577507	-0.286291	-0.33333	-0.951749	-1.13134	-0.444798	-0.654025	-0.392345	-0.778174	-0.390513	1.67803	0.506951	0.477315	0.559404	0.353165	0.561237
SMAC_00550		no		1	2197918..2201356	2197918	3439	join(2197918..2198221,2198311..2198856,2198910..2199272,2199326..2201356)	3244	85	183	2976	992	NCU02896	Expect = 0.0	>ref|XP_965578.1| hypothetical protein NCU02896 [Neurospora crassa OR74A]	[Neurospora crassa OR74A]	Expect = 0.0	>sp|Q9UTN0.1|YII3_SCHPO RecName: Full=Uncharacterized transcriptional regulatory protein	Expect = 1e-013	Fungal_trans,Zn_clus	nucl 10.5, cyto_nucl 9, cyto 6.5, mito 6, pero 2	GO:0006351, transcription, DNA-templated; GO:0006355, regulation of transcription, DNA-templated; GO:0006357, regulation of transcription from RNA polymerase II promoter; GO:0006366, transcription from RNA polymerase II promoter	GO:0005634, nucleus	GO:0000981, sequence-specific DNA binding RNA polymerase II transcription factor activity; GO:0003677, DNA binding; GO:0008270, zinc ion binding; GO:0046872, metal ion binding	15.8838	22.1315	16.1946	18.9646	30.4557	28.4514	22.5834	0.195108	0.56772	0.046066	-0.0144696	0.871048	0.691022	1.54406	1.33599	1.03653	0.702486	0.429285	2.48243	0.673014	0.644972	0.165484	0.0114644	-0.441763
SMAC_00551		no		1	2201838..2205164	2201838	3327	join(2201838..2202331,2202382..2205164)	3277	0	241	3036	1012	NCU08565	Expect = 2e-054	>ref|XP_001226485.1| hypothetical protein CHGG_08558 [Chaetomium globosum CBS 148.51]	[Chaetomium globosum CBS 148.51]	Expect = 2e-137	No hits found		NACHT	plas 8, nucl 6.5, cyto_nucl 5, mito 3, pero 3, cyto 2.5, extr 2	NA	NA	NA	7.22782	2.78321	7.30116	16.3863	1.83194	4.46228	6.92252	-1.64227	-1.31908	0.0375053	-0.0211741	1.73159	1.5841	-1.33996	-1.55566	-0.5064	-0.818029	-0.126605	1.91448	-3.07156	-3.13977	-2.23799	-2.40213	-1.8582
SMAC_00552		no		1	complement(2208989..2210026)	2208989	1038	complement(join(2208989..2209745,2209805..2210026))	979	46	24	909	303	No hits found		>ref|XP_001903392.1| hypothetical protein [Podospora anserina S mat+]	[Podospora anserina S mat+]	Expect = 6e-095	>sp|O32102.2|BESA_BACSU RecName: Full=Ferri-bacillibactin esterase BesA; AltName: Full=Bacillibactin	Expect = 3e-013	Esterase	cyto_nucl 10.333, cyto 9.5, nucl 9, cyto_mito 7.166, mito 3.5, pero 3	NA	NA	NA	31.9041	64.6719	24.4608	15.7092	2.55975	4.85162	4.10602	0.730843	1.11649	-0.337705	-0.412498	-0.39405	-0.593697	-2.94023	-3.15058	-2.48171	-2.82727	-2.99794	-0.990069	-2.54618	-2.55689	-2.08766	-2.23357	-2.60389
SMAC_00553		no		1	2211862..2216243	2211862	4382	join(2211862..2212230,2212313..2213484,2213546..2216243)	4239	0	0	4239	1413	NCU02897	Expect = 0.0	>ref|XP_965579.1| hypothetical protein NCU02897 [Neurospora crassa OR74A]	[Neurospora crassa OR74A]	Expect = 0.0	No hits found		NACHT	mito 9, cyto 7.5, cyto_nucl 7.5, nucl 6.5, pero 2	NA	NA	NA	1.34022	1.76596	1.0378	3.20348	0.329629	0.817944	1.57063	0.0953561	0.485967	-0.358825	-0.394399	1.8148	1.68508	-1.34702	-1.49067	-0.530924	-0.816704	0.138741	2.20575	-3.16182	-3.17575	-2.34573	-2.50179	-1.67606
SMAC_00554		no		1	complement(2217522..2223273)	2217522	5752	complement(join(2217522..2218787,2218844..2222416,2222523..2223273))	5590	0	577	5013	1671	NCU02898	Expect = 0.0	>ref|XP_965580.1| hypothetical protein NCU02898 [Neurospora crassa OR74A]	[Neurospora crassa OR74A]	Expect = 0.0	No hits found		no hits above threshold	nucl 17, mito 5, cyto 5, cyto_mito 5	NA	NA	NA	0.87009	1.49793	0.705126	2.56973	3.07104	3.11828	7.64705	0.487505	0.860374	-0.296323	-0.346282	2.13847	1.98815	2.40031	2.221	1.99904	1.73402	3.00881	5.10619	0.261832	0.232857	-0.139438	-0.254129	0.870334
SMAC_00555		no		1	2224853..2226671	2224853	1819	join(2224853..2225479,2225573..2226111,2226158..2226671)	1680	41	109	1530	510	NCU02899	Expect = 0.0	>ref|XP_965581.1| hypothetical protein NCU02899 [Neurospora crassa OR74A]	[Neurospora crassa OR74A]	Expect = 0.0	>sp|O94548.1|MTC1_SCHPO RecName: Full=Maintenance of telomere capping protein 1	Expect = 9e-040	DUF2413	cyto 15, cyto_nucl 12.5, nucl 6, cysk 5	NA	NA	NA	69.5972	90.5622	79.9724	49.8914	33.084	41.9944	79.7138	0.0898541	0.479414	0.214105	0.168798	0.117845	-0.0495267	-0.46434	-0.660784	-0.533619	-0.861376	0.108712	2.17639	-0.582185	-0.611257	-0.651463	-0.811849	-0.00913296
SMAC_00556		no		1	2229137..2229549	2229137	413	join(2229137..2229287,2229371..2229549)	330	0	0	330	110	NCU02900	Expect = 4e-045	>ref|XP_965582.1| hypothetical protein NCU02900 [Neurospora crassa OR74A]	[Neurospora crassa OR74A]	Expect = 1e-040	No hits found		no hits above threshold	extr 23, E.R. 2	NA	NA	NA	27.7777	1060.23	213.699	1.81594	3.44733	4.87204	11.5822	4.7689	5.29218	2.81388	2.88038	-3.1154	-3.48452	-2.25996	-2.61798	-2.19525	-2.59353	-1.22426	0.730696	0.855438	0.866544	0.920152	0.890999	1.89114
SMAC_00557		no		1	2230992..2232372	2230992	1381	join(2230992..2231054,2231376..2231920,2231996..2232372)	985	24	259	702	234	NCU02901	Expect = 9e-061	>ref|XP_965583.2| hypothetical protein NCU02901 [Neurospora crassa OR74A]	[Neurospora crassa OR74A]	Expect = 5e-038	No hits found		no hits above threshold	extr 23, golg 2	NA	NA	NA	43.2286	63.0821	37.6904	42.0298	30.2103	74.0202	135.499	0.25168	0.634755	-0.181058	-0.225731	0.569421	0.408053	0.09053	-0.116893	0.977188	0.62458	1.55511	3.63367	-0.478891	-0.524946	0.407766	0.216527	0.985688
SMAC_00558		no		1	2236641..2236955	2236641	315	2236641..2236955	315	0	0	315	105	No hits found		only self as hit			No hits found		no hits above threshold	nucl 12.5, cyto_nucl 10.5, cyto 5.5, mito 5, pero 2	NA	NA	NA	2.92469	0.875179	0.502504	0	0.0831866	0	0	-1.72036	-2.0536	-2.09907	-3.18003	-4.39195	#NUM!	-3.35309	-5.61894	-4.34038	#NUM!	-5.29746	#NUM!	1.03886	#DIV/0!	0.0515782	#DIV/0!	-0.905508
SMAC_00559		no		1	2240001..2241534	2240001	1534	join(2240001..2240045,2240452..2241534)	1128	0	0	1128	376	NCU02902	Expect = 7e-097	>ref|XP_965584.1| hypothetical protein NCU02902 [Neurospora crassa OR74A]	[Neurospora crassa OR74A]	Expect = 2e-093	No hits found		no hits above threshold	mito 11, nucl 10, cyto 6	NA	NA	NA	0.136992	4.35928	0.103329	0.0261424	0.0232303	0.113865	0	4.40108	5.64138	-0.33099	-0.446715	-1.35913	-1.58784	-1.3556	-1.54654	-0.103284	-0.344031	-3.80186	#NUM!	0.00352169	0.0412991	1.25584	1.24381	-2.44273
SMAC_00560		no		1	complement(2242464..2244235)	2242464	1772	complement(join(2242464..2243143,2243241..2243682,2243757..2243861,2243934..2244235))	1529	125	27	1377	459	NCU02903	Expect = 0.0	>ref|XP_965585.1| hypothetical protein NCU02903 [Neurospora crassa OR74A]	[Neurospora crassa OR74A]	Expect = 0.0	No hits found		no hits above threshold	plas 21, E.R. 4	NA	NA	NA	31.6087	41.1389	33.3257	8.031	7.26026	4.751	3.19105	0.0937774	0.501805	0.107665	0.0599411	-1.25576	-1.47644	-1.45084	-1.69768	-2.41902	-2.87478	-3.23662	-1.31916	-0.195081	-0.221244	-1.16326	-1.39834	-1.98086
SMAC_00561		no		1	2245870..2247736	2245870	1867	join(2245870..2246208,2246343..2247736)	1733	146	519	1068	356	NCU02904	Expect = 5e-157	>ref|XP_965586.1| hypothetical protein NCU02904 [Neurospora crassa OR74A]	[Neurospora crassa OR74A]	Expect = 2e-153	>sp|Q9KWQ6.1|HSAD_RHOSR RecName: Full=4,5-9,10-diseco-3-hydroxy-5,9,17-trioxoandrosta-1(10),2-diene-4-oate	Expect = 1e-007	Abhydrolase_1	extr 24, mito 1, cyto 1, E.R. 1, cyto_mito 1	NA	NA	NA	24.7322	67.8004	25.1248	9.88713	1.45231	5.66625	3.18147	1.12644	1.59033	0.0567209	0.0109498	-0.645686	-0.829791	-3.34307	-3.6644	-1.88804	-2.22357	-2.91552	-0.968167	-2.69738	-2.83461	-1.24235	-1.39378	-2.26984
SMAC_00562		no		1	complement(2247318..2248931)	2247318	1614	complement(join(2247318..2247899,2248073..2248319,2248493..2248540,2248827..2248931))	982	91	471	420	140	NCU02905	Expect = 2e-075	>ref|XP_002999938.1| 60S ribosomal protein L23 [Verticillium albo-atrum VaMs.102]	[Verticillium albo-atrum VaMs.102]	Expect = 1e-071	>sp|P04451.3|RL23_YEAST RecName: Full=60S ribosomal protein L23; AltName: Full=L17a;	Expect = 4e-058	Ribosomal_L14	cyto 15, mito 11	GO:0006412, translation	GO:0005840, ribosome; GO:0030529, ribonucleoprotein complex	GO:0003735, structural constituent of ribosome	1097.18	960.523	1022.58	55.4132	68.9748	118.444	174.368	-0.488166	-0.0795034	-0.0908698	-0.121654	-3.687	-3.86807	-3.36831	-3.54975	-3.01171	-3.32943	-2.72766	-0.667565	0.31869	0.318323	0.67529	0.538647	0.959337
SMAC_00563		no		1	complement(2249219..2251559)	2249219	2341	complement(join(2249219..2250184,2250250..2250493,2250545..2250841,2250908..2251100,2251175..2251559))	2085	61	188	1836	612	NCU02906	Expect = 0.0	>ref|XP_965588.1| hypothetical protein NCU02906 [Neurospora crassa OR74A]	[Neurospora crassa OR74A]	Expect = 0.0	>sp|P36013.1|MAOM_YEAST RecName: Full=NAD-dependent malic enzyme, mitochondrial; Short=NAD-ME;	Expect = 1e-168	Malic_M,malic	cyto 17, cyto_nucl 11, nucl 3, mito 2, pero 2, E.R. 2	GO:0006108, malate metabolic process; GO:0055114, oxidation-reduction process	NA	GO:0004470, malic enzyme activity; GO:0004471, malate dehydrogenase (decarboxylating) (NAD+) activity; GO:0016491, oxidoreductase activity; GO:0046872, metal ion binding; GO:0051287, NAD binding	10.5404	7.41871	30.1595	27.7992	21.5992	96.0127	53.9563	-0.812722	-0.434113	1.50624	1.48973	1.97099	1.83235	1.61647	1.45425	3.33777	3.06019	2.24164	4.34096	-0.35452	-0.378103	1.36678	1.22784	0.270655
SMAC_00564		no		1	complement(2252740..2253696)	2252740	957	complement(join(2252740..2252870,2252934..2253217,2253275..2253696))	837	0	0	837	279	No hits found		>gb|EFX03921.1| hypothetical protein CMQ_849 [Grosmannia clavigera kw1407]	[Grosmannia clavigera kw1407]	Expect = 7e-063	No hits found		NPP1	extr 19, mito 3, cyto 2, vacu 2	NA	NA	NA	0.320448	1.34268	0.756458	1.04438	0.539125	3.79931	1.32229	1.59031	2.01912	1.08643	1.10343	2.10315	2.03214	1.24886	1.1715	3.47317	3.27828	1.77191	3.8678	-0.854297	-0.860635	1.37002	1.24615	-0.331241
SMAC_00565		no		1	2254536..2255979	2254536	1444	2254536..2255979	1444	0	61	1383	461	NCU02908	Expect = 7e-056	>ref|XP_965590.1| hypothetical protein NCU02908 [Neurospora crassa OR74A]	[Neurospora crassa OR74A]	Expect = 4e-049	No hits found		no hits above threshold	extr 14, cyto 9.5, cyto_nucl 5.5	NA	NA	NA	0.214027	0.582487	0.352966	10.6149	0.558049	1.01732	0.831136	1.01495	1.4303	0.645012	0.604811	5.91149	5.90054	1.80576	1.6368	2.23077	2.04883	1.69834	3.79834	-4.10573	-4.26374	-3.68073	-3.85171	-4.21315
SMAC_00566		no		1	2256323..2258106	2256323	1784	2256323..2258106	1784	458	414	912	304	NCU02909	Expect = 1e-126	>ref|XP_965591.2| hypothetical protein NCU02909 [Neurospora crassa OR74A]	[Neurospora crassa OR74A]	Expect = 4e-123	No hits found		Chitosanase	plas 13, extr 9, E.R. 3	NA	NA	NA	19.5553	7.80125	15.5717	29.3684	4.2652	19.4369	13.0493	-1.5531	-1.26037	-0.309332	-0.370053	1.10065	0.984978	-1.51718	-1.76372	0.198919	-0.171525	-0.647113	1.39596	-2.61783	-2.7487	-0.901733	-1.1565	-1.74777
SMAC_00567		no		1	2258153..2259228	2258153	1076	join(2258153..2258233,2258365..2258560,2258780..2259228)	726	0	0	726	242	NCU11557	Expect = 2e-049	>ref|XP_001549293.1| predicted protein [Botryotinia fuckeliana B05.10]	[Botryotinia fuckeliana B05.10]	Expect = 5e-008	No hits found		CFEM	extr 27	NA	NA	NA	0.211496	0.986904	0.325852	0.162472	0	0.0542314	0.109181	1.60825	2.0942	0.488753	0.517195	0.124287	0.0454533	-2.16555	#NUM!	-1.1502	-1.70868	-0.846116	0.874455	-2.28984	#NUM!	-1.27449	-1.75413	-0.970403
SMAC_00568		no		1	complement(2259654..2261195)	2259654	1542	complement(join(2259654..2260543,2261039..2261195))	1047	0	0	1047	349	NCU02910	Expect = 6e-036	>ref|XP_965592.1| hypothetical protein NCU02910 [Neurospora crassa OR74A]	[Neurospora crassa OR74A]	Expect = 2e-032	No hits found		no hits above threshold	nucl 13, mito 10, cyto_nucl 10, cyto 3	NA	NA	NA	0.404703	0.301459	0.629727	0.431536	0.355909	0.310697	0.175019	-0.623874	-0.255474	0.593281	0.621009	0.612462	0.505435	0.389501	0.342125	-0.200421	-0.412608	-1.14998	0.753882	-0.222961	-0.163309	-0.812883	-0.918043	-1.76244
SMAC_00569		no		1	complement(2262485..2263072)	2262485	588	complement(join(2262485..2262805,2262941..2263072))	453	0	0	453	151	No hits found		only self as hit			No hits found		no hits above threshold	cyto_nucl 11.333, nucl 11, cyto 10.5, mito_nucl 6.333, pero 4	NA	NA	NA	0.512763	0.406127	0.353241	0.184252	0	0	0.044032	-0.501903	-0.274775	-0.475337	-0.456508	-0.666197	-0.890142	-2.63135	#NUM!	-2.5936	#NUM!	-2.40132	-1.88391	-1.96515	#NUM!	-1.9274	#NUM!	-1.73512
SMAC_00570		no		1	complement(2267211..2267681)	2267211	471	complement(2267211..2267681)	471	174	27	270	90	NCU11555	Expect = 7e-038	>emb|CBI52380.1| unnamed protein product [Sordaria macrospora]	[Sordaria macrospora]	Expect = 2e-036	No hits found		no hits above threshold	nucl 16.5, cyto_nucl 10, mito 8	NA	NA	NA	224.721	140.415	188.791	8.89766	1.90234	2.89694	6.37624	-0.96876	-0.589958	-0.244039	-0.289458	-3.97426	-4.20347	-6.16845	-6.49275	-5.98181	-6.32133	-5.13671	-3.16151	-2.19419	-2.28928	-2.00754	-2.11786	-1.16245
SMAC_00571		no		1	2268671..2272859	2268671	4189	join(2268671..2269388,2269517..2269914,2269965..2270126,2270188..2270295,2270361..2270566,2270625..2270655,2270718..2270911,2270981..2271920,2271973..2272158,2272228..2272275,2272348..2272450,2272528..2272859)	3426	103	158	3165	1055	NCU02913	Expect = 0.0	>ref|XP_965595.1| hypothetical protein NCU02913 [Neurospora crassa OR74A]	[Neurospora crassa OR74A]	Expect = 0.0	>sp|Q9FF61.1|SM3L1_ARATH RecName: Full=Putative SWI/SNF-related matrix-associated actin-dependent	Expect = 7e-073	SNF2_N,Helicase_C,ResIII	nucl 9, mito 7, cyto 6, plas 3	GO:0008152, metabolic process	NA	GO:0003676, nucleic acid binding; GO:0003677, DNA binding; GO:0004386, helicase activity; GO:0005524, ATP binding	57.4635	27.904	34.0687	2.45668	1.66992	2.09626	3.0409	-1.31373	-0.974348	-0.735239	-0.788561	-3.83602	-4.09205	-4.38875	-4.66565	-4.52851	-4.82955	-4.22316	-2.2554	-0.552723	-0.573607	-0.692486	-0.737505	-0.387137
SMAC_00572		no		1	complement(2274354..2275959)	2274354	1606	complement(join(2274354..2274394,2274496..2275784,2275856..2275959))	1434	0	0	1434	478	NCU02878	Expect = 1e-095	>ref|XP_965560.1| hypothetical protein NCU02878 [Neurospora crassa OR74A]	[Neurospora crassa OR74A]	Expect = 3e-092	No hits found		no hits above threshold	nucl 13, cyto_nucl 12, cyto 9, mito 4	NA	NA	NA	0.639715	1.07227	0.926796	0.0376411	0.0548196	0.0823682	0.146052	0.397228	0.785042	0.489682	0.514471	-2.57166	-3.19165	-2.23903	-2.71397	-2.17612	-2.76789	-1.86904	-0.20573	0.33263	0.477677	0.395543	0.423761	0.702624
SMAC_00573		no		1	2277458..2284529	2277458	7072	join(2277458..2278869,2278955..2280127,2280209..2280271,2280352..2280794,2280887..2280976,2281584..2281656,2281761..2284529)	6023	769	175	5079	1693	NCU02877	Expect = 0.0	>ref|XP_965559.2| hypothetical protein NCU02877 [Neurospora crassa OR74A]	[Neurospora crassa OR74A]	Expect = 0.0	No hits found		DUF1399,HET	mito 17, cyto 6, nucl 2	NA	NA	NA	27.963	22.012	35.8956	1.19643	2.45723	2.51518	4.40315	-0.627307	-0.288095	0.376106	0.321261	-3.86325	-4.09107	-2.85928	-3.12762	-3.2409	-3.59168	-2.71792	-0.693846	1.00397	0.963452	0.622351	0.499394	1.14533
SMAC_00574		no		1	complement(2285754..2286689)	2285754	936	complement(2285754..2286689)	936	0	0	936	312	No hits found		>gb|AAA21781.1| pol-like protein [Neurospora crassa]	[Neurospora crassa]	Expect = 2e-098	>sp|Q9NBX4.1|RTXE_DROME RecName: Full=Probable RNA-directed DNA polymerase from transposon	Expect = 2e-021	RVT_1	mito 18.5, cyto_mito 13, cyto 6.5	GO:0006278, RNA-dependent DNA replication	NA	GO:0003723, RNA binding; GO:0003964, RNA-directed DNA polymerase activity	0.121461	0.421361	0	0	0	0	0.0504951	1.02255	2.30733	-1.55245	#NUM!	-1.53163	#NUM!	-1.52633	#NUM!	-1.50796	#NUM!	-0.602964	0.629417	0.0052951	#DIV/0!	0.0236666	#DIV/0!	0.928663
SMAC_00575		no		1	complement(2286756..2288860)	2286756	2105	complement(join(2286756..2287673,2287799..2288860))	1980	0	0	1980	660	No hits found		>emb|CBI60969.1| unnamed protein product [Sordaria macrospora]	[Sordaria macrospora]	Expect = 7e-103	No hits found		no hits above threshold	nucl 11, cyto 8, mito 6	NA	NA	NA	0	0.268948	0.0202043	0	0	0	0.0668372	3.01646	#DIV/0!	0.862956	#DIV/0!	0.0329105	#DIV/0!	0.0391015	#DIV/0!	0.0607886	#DIV/0!	1.86607	#DIV/0!	0.006191	#DIV/0!	0.0278781	#DIV/0!	1.83316
SMAC_00576		no		1	complement(2288944..2289357)	2288944	414	complement(2288944..2289357)	414	0	0	414	138	No hits found		>emb|CBI60367.1| unnamed protein product [Sordaria macrospora]	[Sordaria macrospora]	Expect = 7e-054	No hits found		no hits above threshold	mito 9, nucl 5, cyto 5, cyto_nucl 5, pero 5, cyto_pero 5	NA	NA	NA	0	0.523885	0	0.0712286	0	0	0.0228326	2.01192	#DIV/0!	0.00424001	#DIV/0!	0.8847	#DIV/0!	0.020754	#DIV/0!	0.0324108	#DIV/0!	0.215114	#DIV/0!	-0.863946	#NUM!	-0.852289	#NUM!	-0.669586
SMAC_00577		no		1	complement(2294484..2296715)	2294484	2232	complement(join(2294484..2295502,2295562..2296146,2296213..2296715))	2107	366	823	918	306	NCU02875	Expect = 5e-125	>ref|XP_965557.2| hypothetical protein NCU02875 [Neurospora crassa OR74A]	[Neurospora crassa OR74A]	Expect = 2e-118	No hits found		no hits above threshold	nucl 23, cyto 3	NA	NA	NA	47.8301	59.0287	39.7031	8.67617	25.9049	6.85748	31.2413	0.00826182	0.397661	-0.255612	-0.296352	-1.84411	-2.02591	-0.279507	-0.480582	-2.62034	-2.89224	-0.691409	1.36866	1.56461	1.54532	-0.776224	-0.86633	1.1527
SMAC_00578		no		1	complement(2301670..2305027)	2301670	3358	complement(join(2301670..2302287,2302327..2303056,2303126..2304200,2304262..2305027))	3189	0	0	3189	1063	NCU02873	Expect = 7e-086	>ref|XP_964007.2| hypothetical protein NCU02873 [Neurospora crassa OR74A]	[Neurospora crassa OR74A]	Expect = 8e-084	No hits found		no hits above threshold	nucl 13, cyto_nucl 11.5, cyto 8, vacu 2, mito 1, extr 1, golg 1, cysk 1	NA	NA	NA	0	0.0659827	0.0120022	0	0.0547424	0.0123462	0.0330954	2.55834	#DIV/0!	1.09132	#DIV/0!	0.0658461	#DIV/0!	3.01624	#DIV/0!	1.18728	#DIV/0!	1.99928	#DIV/0!	2.9504	#DIV/0!	1.12144	#DIV/0!	1.93344
SMAC_00579		no		1	complement(2307290..2307820)	2307290	531	complement(2307290..2307820)	531	0	0	531	177	NCU02872	Expect = 2e-039	>ref|XP_964006.2| hypothetical protein NCU02872 [Neurospora crassa OR74A]	[Neurospora crassa OR74A]	Expect = 1e-040	No hits found		no hits above threshold	nucl 15, cyto 8, mito 3	NA	NA	NA	0.144582	0.482621	0.216244	0.0555342	0.18072	0	0.0356034	0.964858	2.11155	0.412371	0.732536	-0.442422	-0.563881	0.555964	0.907567	-1.33328	#NUM!	-1.10249	-0.0464738	0.998386	1.47145	-0.890858	#NUM!	-0.660071
SMAC_00580		no		1	complement(2307929..2309498)	2307929	1570	complement(join(2307929..2308478,2308543..2309314,2309378..2309498))	1443	0	0	1443	481	NCU02872	Expect = 2e-154	>ref|XP_964006.2| hypothetical protein NCU02872 [Neurospora crassa OR74A]	[Neurospora crassa OR74A]	Expect = 2e-152	No hits found		no hits above threshold	nucl 18, cyto_nucl 15, cyto 6	NA	NA	NA	0.0801457	0.173113	0.0554464	0.360912	0.445473	0.297888	0.324593	0.61314	1.09458	-0.387095	-0.566961	2.27193	2.35848	2.55444	2.58109	1.69158	1.52922	1.60572	3.75674	0.282515	0.222611	-0.580345	-0.829262	-0.666206
SMAC_00581		no		1	complement(2310702..2311370)	2310702	669	complement(2310702..2311370)	669	0	0	669	223	NCU02870	Expect = 9e-052	>ref|XP_964004.1| hypothetical protein NCU02870 [Neurospora crassa OR74A]	[Neurospora crassa OR74A]	Expect = 1e-048	No hits found		no hits above threshold	cyto 14, cyto_nucl 13.5, nucl 9	NA	NA	NA	0.0566455	0.108066	0	0.0403418	0.173965	0.0665678	0.0141296	0.38144	1.1134	-0.998615	#NUM!	0.113026	0.203439	1.43752	1.57037	0.235051	0.213266	-0.954873	0.560999	1.32449	1.36693	0.122024	0.00982716	-1.0679
SMAC_00582		no		1	complement(2311392..2313048)	2311392	1657	complement(join(2311392..2311965,2312031..2312257,2312321..2313048))	1529	584	0	945	315	NCU02870	Expect = 3e-045	>ref|XP_964004.1| hypothetical protein NCU02870 [Neurospora crassa OR74A]	[Neurospora crassa OR74A]	Expect = 2e-042	No hits found		no hits above threshold	extr 11, cyto_nucl 6, nucl 5.5, cyto 5.5, mito 5	NA	NA	NA	0.0254266	0.189133	0.0261639	0	0.736928	0.0515003	0	1.65789	3.66071	-0.0165086	0.366711	-0.897852	#NUM!	3.96631	6.19627	0.635829	1.3214	-1.7103	#NUM!	4.86416	#DIV/0!	1.53368	#DIV/0!	-0.812453
SMAC_00583		no		1	complement(2313815..2316091)	2313815	2277	complement(join(2313815..2314198,2314226..2314850,2314906..2315627,2315689..2315874,2315942..2316091))	2067	0	0	2067	689	NCU02872	Expect = 2e-029	>ref|XP_964006.2| hypothetical protein NCU02872 [Neurospora crassa OR74A]	[Neurospora crassa OR74A]	Expect = 2e-026	No hits found		no hits above threshold	nucl 11, cyto 7, extr 5, E.R. 2, vacu 2	NA	NA	NA	0.0188085	1.34135	0	0	0.0464258	0.0571437	0	4.7056	7.31168	-1.08582	#NUM!	-1.0323	#NUM!	1.2464	1.70577	1.17957	1.91906	-2.0685	#NUM!	2.2787	#DIV/0!	2.21187	#DIV/0!	-1.0362
SMAC_00584		no		1	complement(2317992..2319483)	2317992	1492	complement(join(2317992..2318355,2318592..2319310,2319361..2319483))	1206	0	0	1206	402	NCU02869	Expect = 1e-025	>ref|XP_964003.1| hypothetical protein NCU02869 [Neurospora crassa OR74A]	[Neurospora crassa OR74A]	Expect = 4e-023	No hits found		no hits above threshold	nucl 13.5, cyto_nucl 10.333, cyto 6, cyto_mito 3.833, extr 3	NA	NA	NA	0	0.125259	0	0	0.127822	0	0	2.0278	#DIV/0!	0.00757567	#DIV/0!	0.0304012	#DIV/0!	2.64795	#DIV/0!	0.0554202	#DIV/0!	-0.352165	#DIV/0!	2.61755	#DIV/0!	0.0250191	#DIV/0!	-0.382566
SMAC_00585		no		1	complement(2322170..2323410)	2322170	1241	complement(join(2322170..2322824,2322882..2323162,2323219..2323410))	1128	0	0	1128	376	NCU02868	Expect = 1e-039	>emb|CAE76217.1| hypothetical protein [Neurospora crassa]	[Neurospora crassa]	Expect = 2e-042	No hits found		no hits above threshold	cyto_nucl 9.833, nucl 8, cyto 7.5, cyto_mito 7.332, mito 5.5, extr 3	NA	NA	NA	0	0.984828	0.313053	0.0478523	0	0	0.0349046	4.77305	#DIV/0!	3.55594	#DIV/0!	1.85976	#DIV/0!	0.0889383	#DIV/0!	0.136435	#DIV/0!	0.925434	#DIV/0!	-1.77082	#NUM!	-1.72333	#NUM!	-0.934328
SMAC_00586		no		1	complement(2326065..2326897)	2326065	833	complement(join(2326065..2326475,2326629..2326781,2326841..2326897))	621	0	0	621	207	NCU02866	Expect = 3e-048	>ref|XP_964000.1| hypothetical protein NCU02866 [Neurospora crassa OR74A]	[Neurospora crassa OR74A]	Expect = 4e-045	No hits found		no hits above threshold	nucl 17, cyto_nucl 13, cyto 7	NA	NA	NA	0.0626042	0.265001	0.128839	0.04346	1.72947	0	0.853255	1.03791	1.94977	0.492492	0.875361	0.0674111	-0.0164393	3.8012	5.08206	-0.739488	#NUM!	2.49046	5.61257	3.73379	5.0985	-0.806899	#NUM!	2.42305
SMAC_00587		no		1	complement(2327938..2328951)	2327938	1014	complement(join(2327938..2328363,2328670..2328951))	708	0	0	708	236	NCU02865	Expect = 3e-027	>ref|XP_963999.1| hypothetical protein NCU02865 [Neurospora crassa OR74A]	[Neurospora crassa OR74A]	Expect = 4e-024	No hits found		no hits above threshold	nucl 21.5, cyto_nucl 13.833, cyto 5	NA	NA	NA	0	0.157739	0	0	0.0821909	0	0.0140865	1.65229	#DIV/0!	0.00573287	#DIV/0!	0.0231798	#DIV/0!	1.59412	#DIV/0!	0.0425752	#DIV/0!	0.232198	#DIV/0!	1.57094	#DIV/0!	0.0193954	#DIV/0!	0.209018
SMAC_00588		no		1	complement(2333090..2334253)	2333090	1164	complement(join(2333090..2333493,2333557..2333738,2333796..2334253))	1044	0	0	1044	348	NCU11560	Expect = 9e-030	>ref|XP_001728399.1| hypothetical protein NCU10229 [Neurospora crassa OR74A]	[Neurospora crassa OR74A]	Expect = 2e-017	No hits found		no hits above threshold	nucl 18, mito 6, cyto 3	NA	NA	NA	0.110776	2.15292	0.259947	0.0564917	0	0.0754253	0	3.52582	4.91446	1.06319	1.06794	-0.3335	-0.701336	-2.03313	#NUM!	-0.285803	-0.55235	-3.28799	#NUM!	-1.69963	#NUM!	0.0476973	0.148986	-2.95449
SMAC_00589		no		1	complement(2334993..2335685)	2334993	693	complement(join(2334993..2335296,2335415..2335523,2335580..2335685))	519	0	0	519	173	NCU02862	Expect = 1e-035	>ref|XP_001728399.1| hypothetical protein NCU10229 [Neurospora crassa OR74A]	[Neurospora crassa OR74A]	Expect = 2e-032	No hits found		no hits above threshold	nucl 15, cyto_nucl 12.5, cyto 8, mito 3	NA	NA	NA	0	0.126833	0	0.0520013	0.100978	0.0758613	0.134514	0.821036	#DIV/0!	0.00386344	#DIV/0!	0.675861	#DIV/0!	1.03676	#DIV/0!	0.675815	#DIV/0!	0.898592	#DIV/0!	0.360896	1.29337	-4.56571e-05	0.609812	0.222731
SMAC_00590		no		1	complement(2336708..2337485)	2336708	778	complement(join(2336708..2337050,2337122..2337193,2337265..2337485))	636	0	0	636	212	NCU02861	Expect = 9e-021	>ref|XP_963995.1| hypothetical protein NCU02861 [Neurospora crassa OR74A]	[Neurospora crassa OR74A]	Expect = 1e-017	No hits found		no hits above threshold	nucl 12.5, cyto_nucl 11.5, cyto 9.5, mito 2, pero 2	NA	NA	NA	0.0595847	0.351193	0	0.042435	0.0412009	0	0.0940871	1.27132	2.70959	-0.807745	#NUM!	0.0980029	-0.242023	0.0709615	0.471954	-0.756155	#NUM!	0.267318	2.56503	-0.0270414	0.713977	-0.854158	#NUM!	0.169315
SMAC_00591		no		1	complement(2338461..2339358)	2338461	898	complement(join(2338461..2338851,2338934..2339291,2339343..2339358))	765	0	0	765	255	NCU02861	Expect = 3e-039	>ref|XP_963995.1| hypothetical protein NCU02861 [Neurospora crassa OR74A]	[Neurospora crassa OR74A]	Expect = 2e-036	No hits found		no hits above threshold	nucl 23, cyto 4	NA	NA	NA	0	0.0430237	0.0522935	0.0385473	0.0760669	0	0	0.662247	#DIV/0!	0.825515	#DIV/0!	0.884553	#DIV/0!	1.38515	#DIV/0!	0.0365849	#DIV/0!	-0.193022	#DIV/0!	0.500598	0.586114	-0.847968	#NUM!	-1.07758
SMAC_00592		no		1	complement(2340351..2340938)	2340351	588	complement(join(2340351..2340801,2340859..2340938))	531	0	0	531	177	NCU02860	Expect = 6e-048	>ref|XP_963994.1| hypothetical protein NCU02860 [Neurospora crassa OR74A]	[Neurospora crassa OR74A]	Expect = 1e-044	No hits found		no hits above threshold	nucl 10, cyto 8.5, cyto_mito 8.5, mito 7.5	NA	NA	NA	0	0.0619833	0.0753381	0.10636	0	0	0	0.594013	#DIV/0!	0.738535	#DIV/0!	1.23834	#DIV/0!	0.0145254	#DIV/0!	0.0227997	#DIV/0!	-0.109185	#DIV/0!	-1.22381	#NUM!	-1.21554	#NUM!	-1.34752
SMAC_00593		no		1	complement(2352631..2353701)	2352631	1071	complement(2352631..2353701)	1071	0	0	1071	357	NCU02857	Expect = 2e-089	>ref|XP_964147.1| hypothetical protein NCU02857 [Neurospora crassa OR74A]	[Neurospora crassa OR74A]	Expect = 8e-087	No hits found		no hits above threshold	nucl 16.5, cyto_nucl 12.333, cyto 7, cyto_pero 4.833	NA	NA	NA	0.502701	2.18375	0.982682	0.240801	0.910003	1.73802	0.0372483	1.69864	2.14973	0.923274	0.941148	-0.436421	-0.560266	1.35649	1.27178	1.86102	1.63583	-3.40445	-1.6055	1.79291	1.83205	2.29744	2.1961	-2.96803
SMAC_00594		no		1	complement(2353795..2355221)	2353795	1427	complement(join(2353795..2353986,2354040..2354640,2354713..2355221))	1302	0	0	1302	434	NCU02857	Expect = 3e-051	>ref|XP_964147.1| hypothetical protein NCU02857 [Neurospora crassa OR74A]	[Neurospora crassa OR74A]	Expect = 7e-050	No hits found		no hits above threshold	extr 22, golg 2, mito 1, E.R. 1, vacu 1	NA	NA	NA	0.412005	1.58997	0.30327	0	0.0201258	0	0.00765994	1.55012	1.97567	-0.415056	-0.633145	-4.02346	#NUM!	-2.94951	-3.70875	-3.95337	#NUM!	-4.55752	-3.84722	1.07395	#DIV/0!	0.070095	#DIV/0!	-0.53406
SMAC_00595		no		1	complement(2360010..2360675)	2360010	666	complement(2360010..2360675)	666	0	0	666	222	NCU02855	Expect = 2e-101	>ref|XP_964145.1| endo-1,4-beta-xylanase A precursor [Neurospora crassa OR74A]	[Neurospora crassa OR74A]	Expect = 2e-098	>sp|A1DJ52.1|XYNA_NEOFI RecName: Full=Probable endo-1,4-beta-xylanase A; Short=Xylanase	Expect = 5e-087	Glyco_hydro_11	extr 27	GO:0005975, carbohydrate metabolic process; GO:0008152, metabolic process; GO:0045493, xylan catabolic process	NA	GO:0004553, hydrolase activity, hydrolyzing O-glycosyl compounds; GO:0016787, hydrolase activity; GO:0016798, hydrolase activity, acting on glycosyl bonds; GO:0031176, endo-1,4-beta-xylanase activity	1.1498	4.75859	2.52315	2.0307	0.0873741	1.73278	0.0709662	1.68454	2.14133	1.09502	1.04381	1.38951	1.22723	-2.56033	-2.98711	0.721258	0.475481	-3.58268	-1.81945	-3.94984	-4.21434	-0.668255	-0.751753	-4.97219
SMAC_00597		no		1	2373103..2376325	2373103	3223	join(2373103..2373143,2373673..2374726,2374977..2375251,2375318..2375424,2375487..2375782,2375880..2376325)	2219	8	0	2211	737	NCU02853	Expect = 0.0	>emb|CAE76230.1| hypothetical protein [Neurospora crassa]	[Neurospora crassa]	Expect = 0.0	No hits found		no hits above threshold	plas 17, E.R. 4, nucl 2, mito 2, mito_nucl 2	NA	NA	NA	26.6384	32.5824	59.5761	5.66513	8.83139	13.1698	7.47431	0.00393228	0.385901	1.17063	1.12245	-1.60319	-1.79067	-0.981091	-1.1834	-0.832157	-1.14016	-1.90814	0.143237	0.622098	0.607266	0.771031	0.650507	-0.304953
SMAC_00598		no		1	2377159..2378900	2377159	1742	join(2377159..2377358,2377418..2377708,2377761..2378900)	1631	65	0	1566	522	NCU02852	Expect = 0.0	>ref|XP_964142.1| hypothetical protein NCU11242 [Neurospora crassa OR74A]	[Neurospora crassa OR74A]	Expect = 0.0	>sp|B8NHY4.1|ORDA_ASPFN RecName: Full=O-methylsterigmatocystin oxidoreductase; Short=OMST	Expect = 4e-048	p450	cyto 8, nucl 5, mito 5, mito_nucl 5, plas 4	GO:0055114, oxidation-reduction process	NA	GO:0004497, monooxygenase activity; GO:0005506, iron ion binding; GO:0016491, oxidoreductase activity; GO:0016705, oxidoreductase activity, acting on paired donors, with incorporation or reduction of molecular oxygen; GO:0020037, heme binding; GO:0046872, metal ion binding	4.68388	5.07907	4.92425	1.07345	0.474673	4.01825	0.833999	-0.165678	0.223761	0.0775853	0.041615	-1.47562	-1.67905	-2.58384	-2.81313	-0.0781976	-0.308494	-2.52686	-0.517426	-1.10822	-1.13409	1.39742	1.37055	-1.05124
SMAC_00599		no		1	2383617..2385444	2383617	1828	join(2383617..2383824,2384182..2385026,2385301..2385444)	1197	0	0	1197	399	NCU02850	Expect = 0.0	>ref|XP_964140.2| hypothetical protein NCU11243 [Neurospora crassa OR74A]	[Neurospora crassa OR74A]	Expect = 0.0	>sp|P39849.1|XYLB_PSEPU RecName: Full=Aryl-alcohol dehydrogenase; AltName: Full=Benzyl	Expect = 3e-066	ADH_zinc_N,ADH_N	extr 9, cyto 7.5, mito 7, cyto_nucl 4.5	GO:0055114, oxidation-reduction process	NA	GO:0008270, zinc ion binding; GO:0016491, oxidoreductase activity; GO:0046872, metal ion binding	2.65475	5.57822	6.25476	0	0.197021	0.399019	0.967435	0.731718	1.16237	1.1725	1.22313	-5.534	#NUM!	-2.78612	-3.09683	-2.34353	-2.71608	-1.46526	0.51968	2.74787	#DIV/0!	3.19047	#DIV/0!	4.06873
SMAC_00600		no		1	2387157..2388728	2387157	1572	2387157..2388728	1572	0	0	1572	524	NCU02849	Expect = 7e-158	>pir||T49519 hypothetical protein B14D6.710 [imported] - Neurospora crassa	[imported] - Neurospora crassa	Expect = 1e-155	No hits found		no hits above threshold	mito 20, nucl 5	NA	NA	NA	0.0741931	0.886515	0.248981	0.592001	0.0406964	0.160126	0.0664759	2.80323	3.44516	1.42132	1.5356	3.08724	3.21114	-0.24845	-0.435052	1.01286	0.894898	-0.269994	1.65435	-3.33569	-3.6462	-2.07438	-2.31625	-3.35723
SMAC_00601		no		1	2389941..2393887	2389941	3947	join(2389941..2390335,2390395..2391147,2391663..2392050,2392118..2393887)	3306	0	0	3306	1102	NCU02846	Expect = 0.0	>pir||T49517 p63 related protein [imported] - Neurospora crassa	[imported] - Neurospora crassa	Expect = 0.0	>sp|Q9P2Y5.1|UVRAG_HUMAN RecName: Full=UV radiation resistance-associated gene protein;	Expect = 9e-021	no hits above threshold	extr 13, cyto_nucl 4, nucl 3.5, cyto 3.5, mito 3, pero 2	GO:0010508, positive regulation of autophagy	NA	NA	2.90071	2.97194	3.08966	5.06103	2.57285	1.92789	3.37113	-0.260832	0.103995	0.0934583	0.0502778	1.40122	1.23894	0.431023	0.245096	-0.398524	-0.72994	0.121377	2.18101	-0.970199	-0.993848	-1.79975	-1.96888	-1.27985
[truncated: 9,501 more rows]
[truncated: 19 more columns]
