# Supplementary material for: The transcription factor PRO44 and the histone chaperone ASF1 regulate distinct aspects of multicellular development in the filamentous fungus Sordaria macrospora
Source: BMC Genet. 2018 Dec 13;19:112. doi: 10.1186/s12863-018-0702-z (PMC6293562; doi:10.1186/s12863-018-0702-z)
Supplement: Supplementary file 13 — Table S2. Bisulfite sequencing (BS-seq) of the wild type and the asf1 mutant. (XLSX 1770 kb) [file 12863_2018_702_MOESM13_ESM.xlsx]

## Sheet: gene_bodies
Tabel S2. Bisulfite sequencing (BS-seq) of the wild type and the asf1 mutant.
Sheet 1 of 3. BS-seq results for gene bodies (coding sequences, UTRs, and introns).
locus_tag	wt BS1 methylated cytosine counts	wt BS1 total cytosine counts	asf1 BS2 methylated cytosine counts	asf1 BS2 total cytosine counts	wt BS3 methylated cytosine counts	wt BS3 total cytosine counts	asf1 BS4 methylated cytosine counts	asf1 BS4 total cytosine counts	% wt methylated cytosines mean	% asf1 methylated cytosines mean
SMAC_00000	95	1161	63	1161	11	1161	4	1161	4.56503	2.88544
SMAC_00001	78	607	22	607	2	607	0	607	6.58979	1.81219
SMAC_00002	86	858	59	858	26	858	9	858	6.52681	3.9627
SMAC_00003	128	1220	68	1220	19	1220	2	1220	6.02459	2.86885
SMAC_00004	6	242	8	242	0	242	1	242	1.23967	1.8595
SMAC_00005	21	136	14	136	6	136	3	136	9.92647	6.25
SMAC_00006	51	429	29	429	11	429	0	429	7.22611	3.37995
SMAC_00007	24	320	18	320	1	320	0	320	3.90625	2.8125
SMAC_00008	61	686	48	686	8	686	4	686	5.02915	3.79009
SMAC_00009	424	2436	127	2436	22	2436	6	2436	9.15435	2.72989
SMAC_00010	120	1130	69	1130	10	1130	9	1130	5.75221	3.45133
SMAC_00011	25	85	5	85	0	85	0	85	14.7059	2.94118
SMAC_00012	49	456	17	456	7	456	5	456	6.14035	2.41228
SMAC_00013	92	1093	81	1093	14	1093	13	1093	4.84904	4.30009
SMAC_00014	86	749	39	749	6	749	1	749	6.14152	2.67023
SMAC_00015	39	466	19	466	7	466	3	466	4.93562	2.36052
SMAC_00017	43	345	8	345	3	345	1	345	6.66667	1.30435
SMAC_00018	160	1234	70	1234	20	1234	5	1234	7.29335	3.0389
SMAC_00019	12	401	1	401	0	401	0	401	1.49626	0.124688
SMAC_00020	22	319	20	319	10	319	1	319	5.01567	3.29154
SMAC_00021	57	432	21	432	2	432	2	432	6.8287	2.66204
SMAC_00022	33	336	13	336	6	336	0	336	5.80357	1.93452
SMAC_00023	43	410	27	410	2	410	4	410	5.4878	3.78049
SMAC_00024	35	448	19	448	4	448	2	448	4.35268	2.34375
SMAC_00025	9	102	5	102	3	102	0	102	5.88235	2.45098
SMAC_00026	198	1783	127	1783	24	1783	8	1783	6.22546	3.78575
SMAC_00027	99	673	45	673	11	673	6	673	8.17236	3.789
SMAC_00028	119	1059	47	1059	11	1059	8	1059	6.13787	2.59679
SMAC_00029	13	199	10	199	3	199	3	199	4.0201	3.26633
SMAC_00030	28	257	20	257	4	257	0	257	6.22568	3.89105
SMAC_00031	27	278	10	278	1	278	1	278	5.03597	1.97842
SMAC_00032	55	492	21	492	9	492	1	492	6.50407	2.23577
SMAC_00033	46	489	39	489	6	489	4	489	5.31697	4.39673
SMAC_00034	127	1011	60	1011	9	1011	4	1011	6.72601	3.16518
SMAC_00035	40	493	26	493	1	493	1	493	4.15822	2.73834
SMAC_00036	48	596	41	596	4	596	1	596	4.36242	3.52349
SMAC_00037	90	765	35	765	3	765	2	765	6.07843	2.4183
SMAC_00038	63	470	27	470	7	470	3	470	7.44681	3.19149
SMAC_00039	45	629	29	629	1	629	0	629	3.6566	2.30525
SMAC_00040	51	613	30	613	3	613	2	613	4.40457	2.61011
SMAC_00041	19	333	9	333	2	333	4	333	3.15315	1.95195
SMAC_00042	197	1163	86	1163	20	1163	11	1163	9.32932	4.17025
SMAC_00043	23	326	15	326	6	326	3	326	4.44785	2.76074
SMAC_00044	52	612	34	612	10	612	3	612	5.06536	3.02288
SMAC_00045	45	288	19	288	4	288	1	288	8.50694	3.47222
SMAC_00046	152	1049	64	1049	15	1049	7	1049	7.95996	3.38418
SMAC_00047	198	2190	161	2190	45	2190	34	2190	5.54795	4.45205
SMAC_00048	17	233	10	233	6	233	2	233	4.93562	2.57511
SMAC_00049	46	417	34	417	22	417	6	417	8.15348	4.79616
SMAC_00050	120	1153	86	1153	13	1153	7	1153	5.76756	4.03296
SMAC_00051	62	482	44	482	6	482	11	482	7.05394	5.70539
SMAC_00052	62	758	32	758	18	758	7	758	5.27704	2.57256
SMAC_00053	144	1024	79	1024	6	1024	5	1024	7.32422	4.10156
SMAC_00054	23	258	16	258	2	258	7	258	4.84496	4.45736
SMAC_00055	31	489	45	489	2	489	1	489	3.37423	4.70348
SMAC_00056	31	393	36	393	6	393	0	393	4.70738	4.58015
SMAC_00057	40	447	26	447	5	447	1	447	5.03356	3.02013
SMAC_00058	25	408	23	408	1	408	1	408	3.18627	2.94118
SMAC_00059	15	298	14	298	1	298	4	298	2.68456	3.02013
SMAC_00060	24	252	17	252	9	252	1	252	6.54762	3.57143
SMAC_00061	34	496	27	496	5	496	3	496	3.93145	3.02419
SMAC_00063	98	813	57	813	2	813	3	813	6.15006	3.69004
SMAC_00064	96	739	32	739	4	739	5	739	6.7659	2.50338
SMAC_00065	88	900	40	900	9	900	6	900	5.38889	2.55556
SMAC_00066	129	1125	73	1125	10	1125	6	1125	6.17778	3.51111
SMAC_00067	77	881	63	881	28	881	9	881	5.95914	4.08627
SMAC_00068	92	823	36	823	9	823	6	823	6.13609	2.55164
SMAC_00069	100	1196	60	1196	14	1196	4	1196	4.76589	2.67559
SMAC_00070	242	1209	90	1209	25	1209	4	1209	11.0422	3.88751
SMAC_00071	50	494	35	494	26	494	11	494	7.69231	4.65587
SMAC_00072	116	1000	57	1000	19	1000	8	1000	6.75	3.25
SMAC_00073	87	847	48	847	12	847	6	847	5.84416	3.18772
SMAC_00074	57	810	53	810	18	810	5	810	4.62963	3.58025
SMAC_00075	80	747	55	747	14	747	2	747	6.29183	3.81526
SMAC_00076	138	1125	90	1125	25	1125	12	1125	7.24444	4.53333
SMAC_00077	66	546	31	546	3	546	3	546	6.31868	3.11355
SMAC_00078	9	254	16	254	4	254	1	254	2.55906	3.34646
SMAC_00079	43	451	21	451	7	451	1	451	5.54324	2.43902
SMAC_00080	35	283	17	283	1	283	1	283	6.36042	3.18021
SMAC_00081	168	1629	114	1629	18	1629	10	1629	5.70902	3.80602
SMAC_00082	314	2525	133	2525	21	2525	8	2525	6.63366	2.79208
SMAC_00083	97	757	50	757	16	757	5	757	7.46367	3.63276
SMAC_00084	30	457	27	457	10	457	1	457	4.37637	3.06346
SMAC_00085	153	1020	44	1020	4	1020	5	1020	7.69608	2.40196
SMAC_00086	154	1112	43	1112	10	1112	7	1112	7.3741	2.2482
SMAC_00087	73	560	35	560	12	560	5	560	7.58929	3.57143
SMAC_00088	148	1249	58	1249	12	1249	8	1249	6.40512	2.64211
SMAC_00089	271	2172	149	2172	27	2172	12	2172	6.86004	3.70626
SMAC_00090	141	987	57	987	15	987	7	987	7.90274	3.24215
SMAC_00091	50	299	24	299	3	299	0	299	8.86288	4.01338
SMAC_00092	76	914	63	914	17	914	5	914	5.08753	3.71991
SMAC_00093	113	1103	63	1103	8	1103	1	1103	5.48504	2.90118
SMAC_00094	196	1440	103	1440	36	1440	6	1440	8.05556	3.78472
SMAC_00095	65	814	49	814	13	814	5	814	4.79115	3.31695
SMAC_00096	129	745	50	745	10	745	7	745	9.32886	3.8255
SMAC_00097	80	634	31	634	10	634	4	634	7.09779	2.76025
SMAC_00098	51	444	26	444	6	444	2	444	6.41892	3.15315
SMAC_00099	102	1193	68	1193	7	1193	8	1193	4.56832	3.18525
SMAC_00100	44	471	33	471	17	471	6	471	6.47558	4.14013
SMAC_00101	87	1135	105	1135	43	1135	20	1135	5.72687	5.50661
SMAC_00102	103	757	58	757	11	757	11	757	7.52972	4.55746
SMAC_00103	206	2447	135	2447	22	2447	14	2447	4.65877	3.04454
SMAC_00104	2	97	2	97	0	97	0	97	1.03093	1.03093
SMAC_00105	101	954	64	954	10	954	7	954	5.81761	3.72117
SMAC_00106	56	661	31	661	5	661	2	661	4.61422	2.49622
SMAC_00107	8	209	10	209	2	209	2	209	2.39234	2.87081
SMAC_00108	92	971	58	971	5	971	3	971	4.99485	3.14109
SMAC_00109	142	1447	86	1447	13	1447	9	1447	5.35591	3.28265
SMAC_00110	129	1374	56	1374	16	1374	7	1374	5.27656	2.29258
SMAC_00111	161	1395	90	1395	12	1395	9	1395	6.20072	3.54839
SMAC_00112	193	1323	95	1323	7	1323	6	1323	7.55858	3.81708
SMAC_00113	64	918	71	918	10	918	5	918	4.0305	4.13943
SMAC_00114	43	428	23	428	9	428	3	428	6.07477	3.03738
SMAC_00115	37	617	32	617	11	617	1	617	3.88979	2.67423
SMAC_00116	45	472	26	472	14	472	4	472	6.25	3.17797
SMAC_00117	19	229	17	229	5	229	3	229	5.24017	4.36681
SMAC_00118	19	245	12	245	5	245	1	245	4.89796	2.65306
SMAC_00119	24	356	16	356	12	356	4	356	5.05618	2.80899
SMAC_00120	89	1047	65	1047	19	1047	6	1047	5.15759	3.39064
SMAC_00121	37	376	31	376	2	376	3	376	5.18617	4.52128
SMAC_00122	72	1030	53	1030	16	1030	4	1030	4.27184	2.76699
SMAC_00123	91	730	23	730	8	730	4	730	6.78082	1.84932
SMAC_00124	47	438	25	438	8	438	1	438	6.27854	2.96804
SMAC_00125	7	180	7	180	0	180	0	180	1.94444	1.94444
SMAC_00126	115	986	68	986	10	986	5	986	6.33874	3.70183
SMAC_00127	16	235	5	235	1	235	1	235	3.61702	1.2766
SMAC_00128	108	902	62	902	17	902	8	902	6.92905	3.88027
SMAC_00129	41	288	18	288	0	288	0	288	7.11806	3.125
SMAC_00130	62	717	51	717	2	717	1	717	4.46304	3.62622
SMAC_00131	114	988	71	988	20	988	15	988	6.78138	4.35223
SMAC_00132	95	706	26	706	10	706	2	706	7.43626	1.983
SMAC_00133	22	308	17	308	3	308	0	308	4.05844	2.75974
SMAC_00134	115	1056	43	1056	12	1056	3	1056	6.01326	2.17803
SMAC_00135	164	1370	79	1370	14	1370	8	1370	6.49635	3.17518
SMAC_00136	118	1278	75	1278	16	1278	7	1278	5.24257	3.20814
SMAC_00137	54	425	34	425	5	425	3	425	6.94118	4.35294
SMAC_00138	25	278	22	278	5	278	0	278	5.39568	3.95683
SMAC_00139	56	728	53	728	18	728	8	728	5.08242	4.18956
SMAC_00140	122	1312	70	1312	11	1312	4	1312	5.0686	2.82012
SMAC_00141	83	427	25	427	5	427	3	427	10.3044	3.27869
SMAC_00142	61	1057	64	1057	22	1057	14	1057	3.92621	3.68969
SMAC_00143	56	613	38	613	8	613	5	613	5.22023	3.50734
SMAC_00144	44	508	67	508	20	508	1	508	6.29921	6.69291
SMAC_00145	46	365	19	365	6	365	0	365	7.12329	2.60274
SMAC_00146	216	1687	92	1687	20	1687	7	1687	6.99467	2.9342
SMAC_00147	67	766	77	766	14	766	6	766	5.28721	5.41775
SMAC_00148	64	591	17	591	6	591	1	591	5.92217	1.52284
SMAC_00149	11	231	11	231	2	231	0	231	2.81385	2.38095
SMAC_00150	198	2025	121	2025	19	2025	5	2025	5.35802	3.11111
SMAC_00151	73	615	38	615	8	615	5	615	6.58537	3.49593
SMAC_00152	118	1119	95	1119	19	1119	8	1119	6.12154	4.60232
SMAC_00153	25	298	10	298	3	298	1	298	4.69799	1.84564
SMAC_00154	150	1345	73	1345	12	1345	5	1345	6.0223	2.89963
SMAC_00155	34	361	18	361	3	361	3	361	5.12465	2.90859
SMAC_00156	40	584	26	584	2	584	2	584	3.59589	2.39726
SMAC_00157	88	698	37	698	8	698	5	698	6.87679	3.0086
SMAC_00158	46	704	40	704	10	704	3	704	3.97727	3.05398
SMAC_00159	62	738	55	738	18	738	11	738	5.42005	4.47154
SMAC_00160	57	687	45	687	24	687	3	687	5.8952	3.49345
SMAC_00161	24	313	15	313	5	313	3	313	4.63259	2.8754
SMAC_00162	39	479	20	479	5	479	3	479	4.5929	2.40084
SMAC_00163	81	1165	75	1165	7	1165	1	1165	3.77682	3.2618
SMAC_00164	181	1353	74	1353	13	1353	6	1353	7.16925	2.95639
SMAC_00165	51	640	37	640	8	640	4	640	4.60938	3.20312
SMAC_00166	7	224	7	224	4	224	0	224	2.45536	1.5625
SMAC_00167	75	888	46	888	6	888	1	888	4.56081	2.6464
SMAC_00168	105	881	52	881	12	881	4	881	6.64018	3.17821
SMAC_00169	91	723	83	723	19	723	2	723	7.60719	5.87828
SMAC_00170	56	853	61	853	15	853	3	853	4.16178	3.75147
SMAC_00172	95	988	77	988	18	988	7	988	5.71862	4.25101
SMAC_00173	93	636	42	636	9	636	1	636	8.01887	3.3805
SMAC_00174	37	331	24	331	8	331	1	331	6.79758	3.77644
SMAC_00175	23	239	20	239	13	239	10	239	7.53138	6.27615
SMAC_00176	113	1221	63	1221	13	1221	10	1221	5.15971	2.98935
SMAC_00177	187	1859	107	1859	19	1859	3	1859	5.54061	2.95858
SMAC_00178	116	821	42	821	5	821	2	821	7.36906	2.67966
SMAC_00179	113	1110	59	1110	16	1110	3	1110	5.81081	2.79279
SMAC_00180	55	604	50	604	11	604	8	604	5.46358	4.80132
SMAC_00181	61	699	39	699	10	699	1	699	5.07868	2.86123
SMAC_00182	170	1388	117	1388	26	1388	9	1388	7.06052	4.5389
SMAC_00183	96	598	31	598	5	598	5	598	8.44482	3.01003
SMAC_00184	241	1782	108	1782	31	1782	8	1782	7.63187	3.25477
SMAC_00185	76	865	52	865	6	865	6	865	4.73988	3.3526
SMAC_00186	103	538	48	538	27	538	5	538	12.0818	4.92565
SMAC_00187	36	558	34	558	3	558	2	558	3.49462	3.22581
SMAC_00188	54	799	26	799	4	799	2	799	3.62954	1.75219
SMAC_00189	138	1132	43	1132	10	1132	10	1132	6.5371	2.34099
SMAC_00190	148	1593	83	1593	20	1593	11	1593	5.27307	2.95041
SMAC_00191	89	686	45	686	15	686	7	686	7.58017	3.79009
SMAC_00192	155	1851	115	1851	27	1851	10	1851	4.91626	3.37655
SMAC_00193	138	788	53	788	9	788	2	788	9.32741	3.48985
SMAC_00194	130	1402	100	1402	9	1402	7	1402	4.9572	3.81598
SMAC_00195	184	1196	60	1196	7	1196	5	1196	7.98495	2.71739
SMAC_00196	33	313	23	313	6	313	4	313	6.23003	4.3131
SMAC_00198	33	526	25	526	3	526	1	526	3.42205	2.47148
SMAC_00199	156	1194	86	1194	19	1194	12	1194	7.32831	4.10385
SMAC_00200	153	1163	60	1163	5	1163	2	1163	6.79278	2.66552
SMAC_00201	22	406	16	406	3	406	1	406	3.07882	2.0936
SMAC_00202	74	615	31	615	3	615	0	615	6.26016	2.52033
SMAC_00203	62	639	36	639	9	639	3	639	5.55556	3.05164
SMAC_00204	63	583	38	583	7	583	3	583	6.00343	3.5163
SMAC_00205	193	1643	92	1643	3	1643	1	1643	5.9647	2.83019
SMAC_00206	87	991	38	991	8	991	2	991	4.79314	2.01816
SMAC_00207	164	1653	134	1653	18	1653	5	1653	5.50514	4.20448
SMAC_00208	38	367	18	367	9	367	4	367	6.40327	2.99728
SMAC_00209	59	705	60	705	5	705	4	705	4.53901	4.53901
SMAC_00210	207	1348	77	1348	20	1348	4	1348	8.41988	3.00445
SMAC_00211	43	323	18	323	2	323	3	323	6.96594	3.25077
SMAC_00212	43	619	31	619	14	619	5	619	4.6042	2.90792
SMAC_00213	61	634	34	634	3	634	2	634	5.04732	2.83912
SMAC_00214	60	891	47	891	16	891	4	891	4.26487	2.86195
SMAC_00215	327	2741	189	2741	51	2741	10	2741	6.89529	3.63006
SMAC_00216	155	1308	84	1308	21	1308	11	1308	6.72783	3.6315
SMAC_00217	90	850	31	850	12	850	8	850	6	2.29412
SMAC_00218	66	573	35	573	8	573	3	573	6.45724	3.31588
SMAC_00219	62	643	32	643	5	643	1	643	5.20995	2.5661
SMAC_00220	65	997	49	997	9	997	4	997	3.71113	2.65797
SMAC_00221	50	472	28	472	3	472	1	472	5.61441	3.07203
SMAC_00222	276	1828	96	1828	20	1828	15	1828	8.09628	3.03611
SMAC_00223	111	599	51	599	6	599	9	599	9.76628	5.00835
SMAC_00224	34	300	12	300	4	300	5	300	6.33333	2.83333
SMAC_00225	26	338	8	338	2	338	0	338	4.14201	1.18343
SMAC_00226	592	4693	257	4693	52	4693	22	4693	6.86128	2.97251
SMAC_00227	62	545	31	545	4	545	3	545	6.05505	3.11927
SMAC_00228	33	455	23	455	6	455	3	455	4.28571	2.85714
SMAC_00229	11	217	15	217	0	217	0	217	2.53456	3.45622
SMAC_00230	18	227	14	227	2	227	1	227	4.40529	3.30396
SMAC_00231	55	675	43	675	3	675	0	675	4.2963	3.18519
SMAC_00232	119	1090	47	1090	4	1090	1	1090	5.6422	2.20183
SMAC_00233	110	1041	63	1041	8	1041	5	1041	5.66763	3.26609
SMAC_00234	52	668	25	668	9	668	6	668	4.56587	2.32036
SMAC_00235	47	495	27	495	2	495	1	495	4.94949	2.82828
SMAC_00236	51	442	22	442	4	442	1	442	6.22172	2.60181
SMAC_00237	15	193	9	193	2	193	4	193	4.40415	3.36788
SMAC_00238	287	2563	128	2563	23	2563	10	2563	6.0476	2.69216
SMAC_00239	82	816	50	816	17	816	10	816	6.06618	3.67647
SMAC_00240	118	1581	99	1581	19	1581	13	1581	4.3327	3.54206
SMAC_00241	32	371	14	371	4	371	1	371	4.85175	2.02156
SMAC_00242	126	592	28	592	5	592	1	592	11.0642	2.44932
SMAC_00243	48	471	27	471	3	471	2	471	5.41401	3.07856
SMAC_00244	67	551	23	551	7	551	4	551	6.71506	2.45009
SMAC_00245	47	483	19	483	11	483	9	483	6.00414	2.89855
SMAC_00246	82	639	42	639	12	639	3	639	7.35524	3.52113
SMAC_00247	33	442	22	442	9	442	5	442	4.75113	3.0543
SMAC_00248	50	517	36	517	4	517	1	517	5.22244	3.57834
SMAC_00249	77	622	78	622	7	622	2	622	6.75241	6.43087
SMAC_00250	66	551	30	551	11	551	4	551	6.9873	3.0853
SMAC_00251	107	1088	57	1088	17	1088	3	1088	5.69853	2.75735
SMAC_00252	85	639	31	639	5	639	3	639	7.04225	2.66041
SMAC_00253	24	367	20	367	0	367	0	367	3.26975	2.7248
SMAC_00254	25	340	13	340	1	340	0	340	3.82353	1.91176
SMAC_00255	200	1401	96	1401	29	1401	8	1401	8.17273	3.71163
SMAC_00256	20	248	26	248	4	248	3	248	4.83871	5.84677
SMAC_00257	165	874	67	874	13	874	3	874	10.1831	4.00458
SMAC_00258	36	557	27	557	5	557	2	557	3.68043	2.60323
SMAC_00259	84	755	36	755	6	755	3	755	5.96026	2.58278
SMAC_00261	202	1593	96	1593	27	1593	10	1593	7.1877	3.32706
SMAC_00262	81	716	32	716	4	716	1	716	5.93575	2.30447
SMAC_00263	22	436	24	436	6	436	1	436	3.21101	2.86697
SMAC_00264	71	256	13	256	2	256	3	256	14.2578	3.125
SMAC_00265	95	923	53	923	4	923	3	923	5.36295	3.03359
SMAC_00267	150	1690	102	1690	18	1690	2	1690	4.97041	3.07692
SMAC_00268	77	795	42	795	11	795	7	795	5.53459	3.08176
SMAC_00269	168	989	74	989	30	989	9	989	10.0101	4.19616
SMAC_00270	136	924	42	924	11	924	0	924	7.95455	2.27273
SMAC_00271	70	710	67	710	14	710	1	710	5.91549	4.78873
SMAC_00272	96	1065	70	1065	9	1065	1	1065	4.92958	3.33333
SMAC_00273	58	637	32	637	4	637	0	637	4.86656	2.51177
SMAC_00274	122	800	49	800	3	800	1	800	7.8125	3.125
SMAC_00275	94	884	48	884	11	884	5	884	5.93891	2.99774
SMAC_00276	80	726	45	726	13	726	3	726	6.40496	3.30579
SMAC_00277	111	616	51	616	6	616	3	616	9.49675	4.38312
SMAC_00278	22	262	18	262	2	262	1	262	4.58015	3.62595
SMAC_00279	26	343	22	343	4	343	5	343	4.37318	3.93586
SMAC_00280	41	397	17	397	2	397	2	397	5.41562	2.39295
SMAC_00281	96	887	46	887	24	887	8	887	6.76437	3.04397
SMAC_00282	118	1023	56	1023	9	1023	2	1023	6.20723	2.8348
SMAC_00283	7	60	5	60	0	60	0	60	5.83333	4.16667
SMAC_00284	68	642	38	642	8	642	1	642	5.919	3.03738
SMAC_00285	74	468	37	468	5	468	3	468	8.44017	4.2735
SMAC_00286	38	502	18	502	11	502	0	502	4.88048	1.79283
SMAC_00287	27	478	48	478	4	478	2	478	3.24268	5.23013
SMAC_00288	12	233	16	233	5	233	2	233	3.64807	3.86266
SMAC_00289	164	1149	62	1149	12	1149	9	1149	7.65883	3.08964
SMAC_00290	62	766	34	766	5	766	1	766	4.37337	2.2846
SMAC_00291	74	787	29	787	8	787	1	787	5.20966	1.90597
SMAC_00292	17	424	20	424	6	424	2	424	2.71226	2.59434
SMAC_00293	150	1288	91	1288	12	1288	7	1288	6.28882	3.80435
SMAC_00294	67	598	36	598	8	598	1	598	6.2709	3.09365
SMAC_00295	40	189	8	189	0	189	0	189	10.582	2.1164
SMAC_00296	14	220	9	220	4	220	1	220	4.09091	2.27273
SMAC_00297	33	280	21	280	3	280	2	280	6.42857	4.10714
SMAC_00298	66	514	20	514	5	514	1	514	6.90661	2.0428
SMAC_00299	17	258	7	258	2	258	1	258	3.68217	1.55039
SMAC_00300	17	245	11	245	2	245	0	245	3.87755	2.2449
SMAC_00301	33	306	13	306	0	306	5	306	5.39216	2.94118
SMAC_00302	32	521	33	521	4	521	1	521	3.45489	3.26296
SMAC_00303	79	643	25	643	9	643	7	643	6.84292	2.48834
SMAC_00304	152	1461	90	1461	8	1461	3	1461	5.4757	3.18275
SMAC_00305	91	732	42	732	3	732	0	732	6.42077	2.86885
SMAC_00306	33	319	17	319	1	319	0	319	5.32915	2.66458
SMAC_00307	71	652	43	652	6	652	1	652	5.90491	3.37423
SMAC_00308	9	148	8	148	5	148	3	148	4.72973	3.71622
SMAC_00309	29	304	8	304	0	304	0	304	4.76974	1.31579
SMAC_00310	80	775	37	775	13	775	2	775	6	2.51613
SMAC_00311	43	845	39	845	10	845	3	845	3.13609	2.48521
SMAC_00312	47	398	31	398	6	398	4	398	6.65829	4.39698
SMAC_00313	34	438	45	438	14	438	3	438	5.47945	5.47945
SMAC_00314	92	1356	76	1356	19	1356	6	1356	4.09292	3.0236
SMAC_00315	90	735	33	735	6	735	1	735	6.53061	2.31293
SMAC_00316	77	380	17	380	2	380	1	380	10.3947	2.36842
SMAC_00317	138	1236	76	1236	23	1236	6	1236	6.51294	3.31715
SMAC_00318	24	216	17	216	1	216	2	216	5.78704	4.39815
SMAC_00319	31	120	8	120	1	120	1	120	13.3333	3.75
SMAC_00320	7	58	5	58	2	58	0	58	7.75862	4.31034
SMAC_00321	114	1342	78	1342	14	1342	2	1342	4.769	2.98063
SMAC_00323	15	254	16	254	2	254	2	254	3.34646	3.54331
SMAC_00324	5	224	5	224	3	224	0	224	1.78571	1.11607
SMAC_00325	95	949	48	949	16	949	1	949	5.84826	2.58166
SMAC_00326	66	800	42	800	2	800	1	800	4.25	2.6875
SMAC_00327	384	2998	176	2998	35	2998	8	2998	6.98799	3.06871
SMAC_00328	95	1039	54	1039	24	1039	16	1039	5.72666	3.36862
SMAC_00329	68	813	54	813	9	813	4	813	4.73555	3.56704
SMAC_00330	75	890	59	890	11	890	1	890	4.83146	3.37079
SMAC_00331	120	830	43	830	7	830	4	830	7.6506	2.83133
SMAC_00332	43	530	30	530	7	530	2	530	4.71698	3.01887
SMAC_00333	63	630	41	630	5	630	3	630	5.39683	3.49206
SMAC_00334	95	571	29	571	13	571	0	571	9.45709	2.5394
SMAC_00335	75	1057	58	1057	7	1057	4	1057	3.8789	2.93283
SMAC_00336	74	558	33	558	2	558	4	558	6.81004	3.31541
SMAC_00337	41	413	25	413	9	413	4	413	6.05327	3.5109
SMAC_00338	157	1117	48	1117	21	1117	4	1117	7.96777	2.32766
SMAC_00339	7	143	8	143	0	143	0	143	2.44755	2.7972
SMAC_00340	50	549	24	549	1	549	3	549	4.64481	2.45902
SMAC_00341	215	1610	88	1610	13	1610	3	1610	7.08075	2.82609
SMAC_00342	128	1153	69	1153	13	1153	5	1153	6.11448	3.20902
SMAC_00343	89	641	33	641	4	641	3	641	7.25429	2.80811
SMAC_00344	85	848	38	848	5	848	1	848	5.3066	2.29953
SMAC_00345	110	976	78	976	9	976	8	976	6.09631	4.40574
SMAC_00346	46	658	45	658	13	658	2	658	4.48328	3.57143
SMAC_00347	16	156	4	156	0	156	0	156	5.12821	1.28205
SMAC_00348	41	463	35	463	5	463	0	463	4.9676	3.7797
SMAC_00349	149	1328	72	1328	9	1328	15	1328	5.9488	3.2756
SMAC_00350	157	1144	51	1144	18	1144	5	1144	7.6486	2.44755
SMAC_00351	57	571	37	571	6	571	1	571	5.51664	3.3275
SMAC_00352	31	449	35	449	15	449	2	449	5.12249	4.12027
SMAC_00353	136	1679	82	1679	13	1679	8	1679	4.43716	2.68017
SMAC_00354	36	539	12	539	6	539	4	539	3.8961	1.48423
SMAC_00355	192	1615	121	1615	23	1615	12	1615	6.65635	4.11765
SMAC_00356	43	549	25	549	2	549	0	549	4.09836	2.27687
SMAC_00357	45	577	45	577	12	577	5	577	4.93934	4.33276
SMAC_00358	98	777	38	777	6	777	2	777	6.69241	2.574
SMAC_00360	145	1051	87	1051	26	1051	7	1051	8.13511	4.47193
SMAC_00361	85	818	38	818	7	818	4	818	5.62347	2.56724
SMAC_00362	204	1764	100	1764	22	1764	9	1764	6.4059	3.08957
SMAC_00363	9	200	10	200	1	200	1	200	2.5	2.75
SMAC_00364	112	933	59	933	13	933	2	933	6.69882	3.26902
SMAC_00365	50	378	18	378	4	378	1	378	7.14286	2.51323
SMAC_00366	62	802	59	802	19	802	14	802	5.04988	4.55112
SMAC_00367	76	893	34	893	10	893	0	893	4.81523	1.9037
SMAC_00368	94	814	56	814	10	814	6	814	6.38821	3.80835
SMAC_00369	128	940	77	940	13	940	13	940	7.5	4.78723
SMAC_00370	75	598	29	598	9	598	4	598	7.02341	2.7592
SMAC_00372	124	990	81	990	34	990	21	990	7.9798	5.15152
SMAC_00373	87	639	43	639	16	639	5	639	8.05947	3.75587
SMAC_00374	147	1069	58	1069	9	1069	3	1069	7.29654	2.85313
SMAC_00375	6	68	4	68	0	68	0	68	4.41176	2.94118
SMAC_00376	114	1302	78	1302	2	1302	3	1302	4.45469	3.1106
SMAC_00377	49	362	9	362	1	362	2	362	6.90608	1.51934
SMAC_00378	108	1211	55	1211	8	1211	3	1211	4.78943	2.39472
SMAC_00379	74	823	51	823	14	823	10	823	5.34629	3.70595
SMAC_00380	174	1082	54	1082	8	1082	5	1082	8.41035	2.72643
SMAC_00381	69	662	29	662	7	662	3	662	5.74018	2.41692
SMAC_00382	68	472	23	472	3	472	2	472	7.52119	2.64831
SMAC_00383	26	234	12	234	1	234	0	234	5.76923	2.5641
SMAC_00384	86	731	41	731	5	731	1	731	6.22435	2.87278
SMAC_00385	24	353	18	353	3	353	0	353	3.82436	2.54958
SMAC_00386	54	355	18	355	4	355	2	355	8.16901	2.8169
SMAC_00387	58	895	40	895	4	895	1	895	3.46369	2.2905
SMAC_00388	56	637	43	637	9	637	3	637	5.10204	3.61068
SMAC_00389	302	2474	154	2474	25	2474	20	2474	6.60873	3.51657
SMAC_00390	77	496	26	496	8	496	2	496	8.56855	2.82258
SMAC_00391	51	390	34	390	13	390	8	390	8.20513	5.38462
SMAC_00392	47	367	11	367	3	367	1	367	6.81199	1.63488
SMAC_00393	19	412	11	412	2	412	2	412	2.54854	1.57767
SMAC_00394	37	595	39	595	9	595	3	595	3.86555	3.52941
SMAC_00395	2	8	1	8	1	8	1	8	18.75	12.5
SMAC_00396	65	728	61	728	13	728	5	728	5.35714	4.53297
SMAC_00397	145	1046	58	1046	14	1046	7	1046	7.60038	3.10707
SMAC_00398	34	291	13	291	6	291	3	291	6.87285	2.74914
SMAC_00399	21	349	11	349	2	349	2	349	3.29513	1.86246
SMAC_00400	90	656	34	656	12	656	10	656	7.77439	3.35366
SMAC_00401	71	498	14	498	5	498	1	498	7.63052	1.50602
SMAC_00402	75	1053	67	1053	14	1053	4	1053	4.22602	3.37132
SMAC_00403	37	242	12	242	1	242	0	242	7.85124	2.47934
SMAC_00404	130	777	34	777	15	777	2	777	9.33076	2.3166
SMAC_00405	174	1346	101	1346	25	1346	21	1346	7.39227	4.53195
SMAC_00406	67	748	40	748	13	748	5	748	5.34759	3.00802
SMAC_00407	126	1419	87	1419	9	1419	2	1419	4.75687	3.13601
SMAC_00408	180	1051	60	1051	4	1051	4	1051	8.75357	3.04472
SMAC_00409	102	919	42	919	7	919	4	919	5.93036	2.50272
SMAC_00410	66	677	57	677	14	677	7	677	5.90842	4.72674
SMAC_00411	20	297	18	297	1	297	0	297	3.53535	3.0303
SMAC_00412	115	844	59	844	24	844	2	844	8.2346	3.61374
SMAC_00413	70	503	33	503	5	503	2	503	7.45527	3.47913
SMAC_00414	26	470	17	470	4	470	1	470	3.19149	1.91489
SMAC_00415	149	1282	74	1282	18	1282	7	1282	6.51326	3.15913
SMAC_00416	112	784	31	784	10	784	15	784	7.78061	2.93367
SMAC_00417	5	75	5	75	2	75	0	75	4.66667	3.33333
SMAC_00418	75	945	51	945	4	945	1	945	4.17989	2.75132
SMAC_00419	56	870	26	870	12	870	10	870	3.90805	2.06897
SMAC_00420	66	609	33	609	5	609	2	609	5.82923	2.87356
SMAC_00421	85	802	38	802	9	802	2	802	5.86035	2.49377
SMAC_00422	24	442	27	442	2	442	4	442	2.94118	3.50679
SMAC_00423	86	730	43	730	4	730	1	730	6.16438	3.0137
SMAC_00424	227	1906	104	1906	12	1906	5	1906	6.26967	2.85939
SMAC_00425	72	1001	51	1001	20	1001	11	1001	4.5954	3.0969
SMAC_00426	229	2342	136	2342	15	2342	11	2342	5.20922	3.13834
SMAC_00427	98	1060	44	1060	11	1060	3	1060	5.14151	2.21698
SMAC_00428	46	384	11	384	8	384	6	384	7.03125	2.21354
SMAC_00429	92	818	59	818	7	818	2	818	6.05134	3.72861
SMAC_00430	89	791	68	791	24	791	5	791	7.14286	4.61441
SMAC_00431	45	888	48	888	9	888	1	888	3.04054	2.75901
SMAC_00432	74	519	29	519	9	519	5	519	7.99615	3.27553
SMAC_00433	111	1235	88	1235	17	1235	10	1235	5.18219	3.96761
SMAC_00434	7	129	7	129	0	129	0	129	2.71318	2.71318
SMAC_00435	15	183	12	183	6	183	5	183	5.7377	4.64481
SMAC_00436	144	1480	84	1480	14	1480	3	1480	5.33784	2.93919
SMAC_00437	66	653	38	653	6	653	2	653	5.51302	3.06279
SMAC_00438	153	1208	64	1208	6	1208	5	1208	6.58113	2.85596
SMAC_00439	164	1380	89	1380	43	1380	13	1380	7.5	3.69565
SMAC_00440	92	1208	64	1208	8	1208	4	1208	4.13907	2.81457
SMAC_00441	70	821	32	821	20	821	8	821	5.48112	2.43605
SMAC_00442	46	536	38	536	12	536	3	536	5.41045	3.82463
SMAC_00443	60	605	21	605	6	605	0	605	5.45455	1.73554
SMAC_00444	35	424	19	424	3	424	0	424	4.48113	2.24057
SMAC_00445	101	1065	67	1065	16	1065	6	1065	5.49296	3.42723
SMAC_00446	40	514	39	514	9	514	4	514	4.76654	4.18288
SMAC_00447	122	1358	122	1358	13	1358	14	1358	4.97054	5.00736
SMAC_00448	134	1340	95	1340	11	1340	12	1340	5.41045	3.99254
SMAC_00450	139	956	67	956	11	956	2	956	7.84519	3.60879
SMAC_00451	89	696	39	696	11	696	9	696	7.18391	3.44828
SMAC_00452	39	402	18	402	5	402	1	402	5.47264	2.36318
SMAC_00453	75	459	30	459	16	459	10	459	9.91285	4.3573
SMAC_00454	57	616	33	616	7	616	2	616	5.19481	2.84091
SMAC_00455	38	287	11	287	0	287	0	287	6.62021	1.91638
SMAC_00456	97	1160	50	1160	16	1160	3	1160	4.87069	2.28448
SMAC_00457	61	795	47	795	17	795	5	795	4.90566	3.27044
SMAC_00458	31	310	18	310	7	310	7	310	6.12903	4.03226
SMAC_00459	70	856	31	856	8	856	2	856	4.55607	1.92757
SMAC_00460	45	448	20	448	8	448	0	448	5.91518	2.23214
SMAC_00461	161	981	58	981	17	981	7	981	9.07238	3.31295
SMAC_00462	16	374	10	374	1	374	1	374	2.27273	1.47059
SMAC_00463	321	2702	215	2702	39	2702	9	2702	6.66173	4.14508
SMAC_00464	130	1049	65	1049	20	1049	5	1049	7.14967	3.33651
SMAC_00465	36	396	22	396	3	396	4	396	4.92424	3.28283
SMAC_00466	66	351	32	351	4	351	1	351	9.97151	4.70085
SMAC_00467	86	481	28	481	2	481	1	481	9.14761	3.01455
SMAC_00468	12	149	3	149	0	149	0	149	4.02685	1.00671
SMAC_00469	55	647	57	647	16	647	3	647	5.48686	4.63679
SMAC_00470	163	1466	71	1466	5	1466	4	1466	5.72988	2.55798
SMAC_00471	129	1186	66	1186	11	1186	4	1186	5.90219	2.9511
SMAC_00472	44	494	38	494	16	494	4	494	6.07287	4.25101
SMAC_00473	77	713	52	713	6	713	5	713	5.82048	3.99719
SMAC_00474	204	1321	74	1321	20	1321	13	1321	8.47843	3.29296
SMAC_00475	212	1660	113	1660	14	1660	6	1660	6.80723	3.58434
SMAC_00476	74	918	46	918	10	918	3	918	4.57516	2.66885
SMAC_00477	47	432	17	432	6	432	1	432	6.13426	2.08333
SMAC_00478	49	426	14	426	1	426	0	426	5.86854	1.64319
SMAC_00479	35	689	45	689	16	689	8	689	3.70102	3.84615
SMAC_00480	37	370	18	370	5	370	1	370	5.67568	2.56757
SMAC_00481	38	373	19	373	1	373	0	373	5.22788	2.54692
SMAC_00482	161	1072	42	1072	6	1072	4	1072	7.78918	2.14552
SMAC_00483	24	418	29	418	4	418	5	418	3.34928	4.06699
SMAC_00484	68	493	51	493	5	493	1	493	7.40365	5.27383
SMAC_00485	108	686	62	686	3	686	3	686	8.09038	4.73761
SMAC_00486	44	672	44	672	8	672	3	672	3.86905	3.49702
SMAC_00487	30	375	16	375	5	375	1	375	4.66667	2.26667
SMAC_00488	49	691	45	691	3	691	2	691	3.76266	3.40087
SMAC_00489	134	794	42	794	19	794	5	794	9.63476	2.9597
SMAC_00490	125	997	51	997	17	997	7	997	7.12136	2.90873
SMAC_00491	97	865	58	865	11	865	4	865	6.24277	3.58382
SMAC_00493	169	1288	72	1288	16	1288	1	1288	7.18168	2.83385
SMAC_00494	96	927	43	927	2	927	3	927	5.28587	2.48112
SMAC_00495	164	1109	77	1109	24	1109	8	1109	8.4761	3.83228
SMAC_00496	47	382	17	382	7	382	2	382	7.06806	2.48691
SMAC_00497	118	934	76	934	10	934	6	934	6.85225	4.38972
SMAC_00498	4	185	8	185	0	185	0	185	1.08108	2.16216
SMAC_00499	62	584	17	584	4	584	1	584	5.65068	1.5411
SMAC_00500	22	358	6	358	5	358	0	358	3.77095	0.837989
SMAC_00501	78	411	16	411	4	411	0	411	9.97567	1.94647
SMAC_00502	41	439	26	439	2	439	3	439	4.89749	3.30296
SMAC_00503	56	601	37	601	11	601	9	601	5.57404	3.82696
SMAC_00504	76	745	32	745	17	745	3	745	6.24161	2.34899
SMAC_00505	28	422	32	422	20	422	6	422	5.6872	4.50237
SMAC_00506	60	551	29	551	7	551	2	551	6.07985	2.81307
SMAC_00507	43	632	31	632	8	632	1	632	4.03481	2.53165
SMAC_00508	120	737	57	737	14	737	5	737	9.09091	4.20624
SMAC_00509	15	471	28	471	0	471	0	471	1.59236	2.9724
SMAC_00510	33	347	24	347	7	347	0	347	5.76369	3.45821
SMAC_00511	93	796	51	796	8	796	5	796	6.34422	3.51759
SMAC_00512	31	422	30	422	0	422	1	422	3.67299	3.67299
SMAC_00513	21	252	7	252	0	252	1	252	4.16667	1.5873
SMAC_00514	116	1165	62	1165	5	1165	4	1165	5.19313	2.83262
SMAC_00515	34	407	27	407	21	407	13	407	6.75676	4.914
SMAC_00516	175	918	64	918	14	918	4	918	10.2941	3.7037
SMAC_00517	48	702	29	702	12	702	8	702	4.2735	2.63533
SMAC_00518	31	358	18	358	4	358	1	358	4.88827	2.65363
SMAC_00519	47	590	32	590	8	590	4	590	4.66102	3.05085
SMAC_00520	58	736	55	736	14	736	4	736	4.8913	4.00815
SMAC_00521	61	614	34	614	5	614	5	614	5.37459	3.1759
SMAC_00522	32	565	24	565	8	565	3	565	3.53982	2.38938
SMAC_00523	50	516	34	516	12	516	2	516	6.00775	3.48837
SMAC_00524	9	115	6	115	3	115	0	115	5.21739	2.6087
SMAC_00525	51	377	19	377	1	377	3	377	6.89655	2.91777
SMAC_00526	26	270	17	270	4	270	0	270	5.55556	3.14815
SMAC_00527	237	2100	178	2100	67	2100	16	2100	7.2381	4.61905
SMAC_00528	27	307	22	307	6	307	1	307	5.37459	3.74593
SMAC_00529	31	276	11	276	4	276	3	276	6.34058	2.53623
SMAC_00530	95	918	59	918	15	918	11	918	5.99129	3.81264
SMAC_00531	77	998	51	998	28	998	6	998	5.26052	2.85571
SMAC_00532	79	1009	85	1009	36	1009	11	1009	5.69871	4.75719
SMAC_00533	27	238	13	238	4	238	1	238	6.51261	2.94118
SMAC_00534	38	309	9	309	2	309	1	309	6.47249	1.61812
SMAC_00535	60	366	25	366	8	366	2	366	9.28962	3.68852
SMAC_00536	6	179	9	179	0	179	0	179	1.67598	2.51397
SMAC_00537	50	351	25	351	12	351	5	351	8.83191	4.2735
SMAC_00538	70	986	69	986	23	986	6	986	4.71602	3.80325
SMAC_00539	43	516	31	516	14	516	3	516	5.52326	3.29457
SMAC_00540	21	172	5	172	3	172	2	172	6.97674	2.03488
SMAC_00544	64	333	18	333	1	333	1	333	9.75976	2.85285
SMAC_00545	95	669	36	669	8	669	2	669	7.69806	2.84006
SMAC_00546	135	789	48	789	12	789	7	789	9.31559	3.48542
SMAC_00547	33	389	20	389	9	389	5	389	5.39846	3.21337
SMAC_00548	20	162	26	162	5	162	1	162	7.71605	8.33333
SMAC_00549	47	453	34	453	3	453	6	453	5.51876	4.41501
SMAC_00550	155	1445	85	1445	22	1445	7	1445	6.12457	3.18339
SMAC_00551	176	1563	110	1563	14	1563	10	1563	6.07806	3.83877
SMAC_00552	25	338	19	338	1	338	1	338	3.84615	2.95858
SMAC_00553	255	1897	113	1897	30	1897	21	1897	7.51186	3.53189
SMAC_00554	134	1204	93	1204	15	1204	9	1204	6.18771	4.23588
SMAC_00555	59	503	38	503	8	503	8	503	6.66004	4.57256
SMAC_00556	47	171	43	171	20	171	13	171	19.5906	16.3743
SMAC_00557	35	410	21	410	6	410	7	410	5	3.41463
SMAC_00558	3	112	7	112	1	112	1	112	1.78571	3.57143
SMAC_00559	60	627	36	627	6	627	3	627	5.26316	3.11005
SMAC_00560	67	696	36	696	12	696	10	696	5.67529	3.3046
SMAC_00561	59	354	21	354	8	354	5	354	9.46328	3.67232
SMAC_00562	89	757	46	757	9	757	3	757	6.47292	3.23646
SMAC_00563	78	850	35	850	8	850	2	850	5.05882	2.17647
SMAC_00564	44	375	29	375	14	375	3	375	7.73333	4.26667
SMAC_00565	92	666	49	666	20	666	6	666	8.40841	4.12913
SMAC_00566	88	601	39	601	13	601	6	601	8.40266	3.74376
SMAC_00567	36	284	12	284	4	284	0	284	7.04225	2.11268
SMAC_00568	62	562	28	562	4	562	3	562	5.87189	2.75801
SMAC_00569	6	123	4	123	1	123	0	123	2.84553	1.62602
SMAC_00570	23	218	28	218	4	218	2	218	6.19266	6.88073
SMAC_00571	184	1672	74	1672	13	1672	3	1672	5.89115	2.30263
SMAC_00572	104	707	54	707	14	707	6	707	8.34512	4.24328
SMAC_00573	293	2846	171	2846	49	2846	16	2846	6.00843	3.28531
SMAC_00574	60	408	23	408	11	408	3	408	8.70098	3.18627
SMAC_00575	62	920	56	920	15	920	10	920	4.18478	3.58696
SMAC_00576	31	139	14	139	2	139	2	139	11.8705	5.7554
SMAC_00577	120	925	37	925	5	925	2	925	6.75676	2.10811
SMAC_00578	143	1524	108	1524	22	1524	8	1524	5.41339	3.80577
SMAC_00579	8	209	16	209	2	209	2	209	2.39234	4.30622
SMAC_00580	53	742	29	742	11	742	7	742	4.31267	2.42588
SMAC_00581	14	240	17	240	5	240	7	240	3.95833	5
SMAC_00582	69	711	53	711	21	711	12	711	6.32911	4.57103
SMAC_00583	90	955	45	955	18	955	11	955	5.65445	2.93194
SMAC_00584	38	531	30	531	9	531	3	531	4.42561	3.10734
SMAC_00585	34	588	30	588	17	588	8	588	4.33673	3.23129
SMAC_00586	40	368	16	368	1	368	0	368	5.57065	2.17391
SMAC_00587	38	399	19	399	5	399	2	399	5.38847	2.63158
SMAC_00588	82	419	20	419	11	419	4	419	11.0979	2.86396
SMAC_00589	21	322	10	322	2	322	2	322	3.57143	1.86335
SMAC_00590	51	381	18	381	8	381	5	381	7.74278	3.01837
SMAC_00591	21	392	20	392	7	392	1	392	3.57143	2.67857
SMAC_00592	13	230	4	230	1	230	0	230	3.04348	0.869565
SMAC_00593	23	360	23	360	2	360	2	360	3.47222	3.47222
SMAC_00594	60	597	24	597	2	597	1	597	5.19263	2.0938
SMAC_00595	19	193	7	193	1	193	1	193	5.18135	2.07254
SMAC_00597	163	1235	83	1235	10	1235	12	1235	7.00405	3.84615
SMAC_00598	52	655	59	655	29	655	15	655	6.18321	5.64885
SMAC_00599	55	516	11	516	2	516	2	516	5.52326	1.25969
SMAC_00600	27	446	20	446	6	446	2	446	3.69955	2.46637
SMAC_00601	122	1152	55	1152	22	1152	8	1152	6.25	2.73438
SMAC_00602	196	1533	85	1533	34	1533	10	1533	7.50163	3.0985
SMAC_00603	83	944	46	944	7	944	3	944	4.76695	2.59534
SMAC_00604	84	837	52	837	5	837	0	837	5.31661	3.10633
SMAC_00605	94	722	58	722	14	722	5	722	7.47922	4.36288
SMAC_00606	28	326	15	326	7	326	7	326	5.3681	3.37423
SMAC_00607	62	726	25	726	4	726	0	726	4.54545	1.72176
SMAC_00608	116	721	42	721	12	721	6	721	8.87656	3.32871
SMAC_00609	246	1661	98	1661	15	1661	11	1661	7.85671	3.28116
SMAC_00610	169	1839	116	1839	34	1839	10	1839	5.5193	3.42577
SMAC_00611	46	419	16	419	0	419	0	419	5.48926	1.90931
SMAC_00612	36	373	24	373	6	373	2	373	5.63003	3.48525
SMAC_00613	112	1300	71	1300	26	1300	3	1300	5.30769	2.84615
SMAC_00614	123	1178	56	1178	16	1178	4	1178	5.89983	2.54669
SMAC_00615	124	1090	71	1090	11	1090	10	1090	6.19266	3.7156
SMAC_00616	224	2108	117	2108	17	2108	5	2108	5.71632	2.89374
SMAC_00617	11	128	10	128	1	128	0	128	4.6875	3.90625
SMAC_00618	84	440	27	440	6	440	4	440	10.2273	3.52273
SMAC_00619	173	1401	95	1401	23	1401	21	1401	6.995	4.1399
SMAC_00620	12	195	4	195	1	195	0	195	3.33333	1.02564
SMAC_00621	59	506	29	506	11	506	11	506	6.917	3.95257
SMAC_00622	89	1012	82	1012	49	1012	7	1012	6.81818	4.39723
SMAC_00623	16	233	32	233	15	233	17	233	6.65236	10.515
SMAC_00624	28	153	2	153	1	153	0	153	9.47712	0.653595
SMAC_00625	127	714	30	714	7	714	0	714	9.38375	2.10084
SMAC_00626	35	417	26	417	10	417	1	417	5.39568	3.23741
SMAC_00627	116	909	60	909	8	909	1	909	6.82068	3.35534
SMAC_00628	38	324	19	324	9	324	1	324	7.25309	3.08642
SMAC_00629	39	384	17	384	1	384	2	384	5.20833	2.47396
SMAC_00630	109	723	39	723	10	723	3	723	8.2296	2.90456
SMAC_00631	82	886	73	886	18	886	14	886	5.64334	4.90971
SMAC_00632	15	258	4	258	2	258	0	258	3.29457	0.775194
SMAC_00633	63	681	62	681	6	681	2	681	5.06608	4.69897
SMAC_00634	142	1214	55	1214	14	1214	4	1214	6.42504	2.42998
SMAC_00635	83	964	58	964	15	964	2	964	5.08299	3.11203
SMAC_00636	28	121	5	121	0	121	0	121	11.5702	2.06612
SMAC_00637	55	610	45	610	17	610	7	610	5.90164	4.2623
SMAC_00638	177	949	81	949	10	949	6	949	9.85248	4.58377
SMAC_00639	167	1573	119	1573	14	1573	14	1573	5.75334	4.22759
SMAC_00640	96	786	52	786	18	786	2	786	7.25191	3.43511
SMAC_00641	29	391	16	391	10	391	1	391	4.98721	2.17391
SMAC_00642	337	2912	215	2912	36	2912	6	2912	6.40453	3.79464
SMAC_00643	114	858	54	858	9	858	7	858	7.16783	3.55478
SMAC_00644	31	290	10	290	4	290	2	290	6.03448	2.06897
SMAC_00645	35	517	30	517	9	517	1	517	4.25532	2.99807
SMAC_00646	46	494	28	494	8	494	4	494	5.46559	3.23887
SMAC_00647	61	681	21	681	0	681	1	681	4.47871	1.61527
SMAC_00648	104	944	41	944	4	944	4	944	5.72034	2.38347
SMAC_00649	30	549	31	549	5	549	1	549	3.18761	2.91439
SMAC_00650	115	643	38	643	7	643	4	643	9.48678	3.26594
SMAC_00651	39	398	15	398	7	398	4	398	5.77889	2.38693
SMAC_00652	12	226	9	226	1	226	1	226	2.87611	2.21239
SMAC_00653	50	476	36	476	4	476	4	476	5.67227	4.20168
SMAC_00654	83	516	40	516	14	516	3	516	9.39922	4.16667
SMAC_00655	29	405	15	405	4	405	0	405	4.07407	1.85185
SMAC_00656	40	346	19	346	11	346	4	346	7.36994	3.3237
SMAC_00657	265	2281	142	2281	30	2281	8	2281	6.46646	3.28803
SMAC_00658	10	149	10	149	5	149	2	149	5.03356	4.02685
SMAC_00659	58	457	38	457	4	457	3	457	6.78337	4.48578
SMAC_00660	238	1474	133	1474	27	1474	4	1474	8.98915	4.64722
SMAC_00661	77	950	72	950	20	950	5	950	5.10526	4.05263
SMAC_00662	79	724	48	724	12	724	3	724	6.28453	3.5221
SMAC_00663	84	1143	49	1143	17	1143	6	1143	4.4182	2.40595
SMAC_00664	124	1221	69	1221	22	1221	6	1221	5.97871	3.07125
SMAC_00665	31	375	18	375	2	375	1	375	4.4	2.53333
SMAC_00666	53	461	26	461	9	461	9	461	6.72451	3.7961
SMAC_00667	54	465	22	465	6	465	6	465	6.45161	3.01075
SMAC_00668	94	936	62	936	14	936	6	936	5.76923	3.63248
SMAC_00669	30	485	28	485	11	485	5	485	4.2268	3.40206
SMAC_00670	176	1183	78	1183	18	1183	6	1183	8.19949	3.5503
SMAC_00671	75	644	28	644	6	644	1	644	6.28882	2.25155
SMAC_00672	48	840	35	840	6	840	2	840	3.21429	2.20238
SMAC_00673	15	154	6	154	1	154	0	154	5.19481	1.94805
SMAC_00674	20	172	26	172	1	172	1	172	6.10465	7.84884
SMAC_00675	58	599	27	599	4	599	1	599	5.17529	2.33723
SMAC_00676	254	1806	114	1806	25	1806	6	1806	7.72425	3.32226
SMAC_00677	64	493	26	493	7	493	2	493	7.20081	2.83976
SMAC_00678	115	877	44	877	11	877	3	877	7.18358	2.67959
SMAC_00679	55	422	13	422	6	422	2	422	7.22749	1.77725
SMAC_00680	155	1101	60	1101	11	1101	5	1101	7.5386	2.95186
SMAC_00681	94	919	48	919	9	919	5	919	5.60392	2.88357
SMAC_00682	38	562	26	562	4	562	1	562	3.73665	2.40214
SMAC_00683	40	164	15	164	2	164	0	164	12.8049	4.57317
SMAC_00684	53	403	19	403	11	403	2	403	7.94045	2.60546
SMAC_00685	26	429	28	429	11	429	0	429	4.31235	3.2634
SMAC_00686	345	3323	180	3323	48	3323	21	3323	5.91333	3.02438
SMAC_00688	112	1416	89	1416	29	1416	12	1416	4.97881	3.56638
SMAC_00689	11	204	6	204	0	204	0	204	2.69608	1.47059
SMAC_00690	174	1427	82	1427	12	1427	4	1427	6.51717	3.01331
SMAC_00691	30	488	21	488	3	488	0	488	3.38115	2.15164
SMAC_00692	20	331	25	331	8	331	0	331	4.22961	3.77644
SMAC_00693	145	1314	122	1314	42	1314	12	1314	7.11568	5.09893
SMAC_00694	92	806	51	806	8	806	13	806	6.20347	3.97022
SMAC_00695	90	955	43	955	4	955	2	955	4.92147	2.35602
SMAC_00696	9	224	13	224	0	224	0	224	2.00893	2.90179
SMAC_00697	60	768	51	768	5	768	3	768	4.23177	3.51562
SMAC_00698	45	569	34	569	6	569	2	569	4.48155	3.16344
SMAC_00699	222	1901	134	1901	26	1901	9	1901	6.52288	3.76118
SMAC_00700	50	511	30	511	7	511	6	511	5.5773	3.5225
SMAC_00701	34	298	24	298	10	298	1	298	7.38255	4.19463
SMAC_00702	26	274	7	274	3	274	2	274	5.29197	1.64234
SMAC_00703	32	194	14	194	4	194	1	194	9.27835	3.86598
SMAC_00704	102	921	79	921	21	921	9	921	6.67752	4.77742
SMAC_00705	63	544	42	544	5	544	4	544	6.25	4.22794
SMAC_00706	80	824	44	824	9	824	1	824	5.40049	2.73058
SMAC_00707	28	279	24	279	1	279	0	279	5.19713	4.30108
SMAC_00708	21	260	12	260	3	260	3	260	4.61538	2.88462
SMAC_00709	9	113	6	113	0	113	0	113	3.9823	2.65487
SMAC_00710	75	1030	72	1030	29	1030	8	1030	5.04854	3.8835
SMAC_00711	27	412	30	412	8	412	4	412	4.24757	4.12621
SMAC_00712	44	453	24	453	5	453	1	453	5.40839	2.75938
SMAC_00713	37	413	25	413	8	413	0	413	5.44794	3.02663
SMAC_00714	20	145	5	145	0	145	1	145	6.89655	2.06897
SMAC_00715	148	1795	111	1795	17	1795	3	1795	4.5961	3.17549
SMAC_00716	112	957	50	957	18	957	4	957	6.79206	2.82132
SMAC_00717	106	494	28	494	10	494	2	494	11.7409	3.03644
SMAC_00718	19	305	10	305	3	305	3	305	3.60656	2.13115
SMAC_00719	76	422	31	422	4	422	1	422	9.47867	3.79147
SMAC_00720	29	297	14	297	3	297	2	297	5.38721	2.6936
SMAC_00721	12	291	23	291	8	291	1	291	3.43643	4.12371
SMAC_00722	117	765	45	765	16	765	6	765	8.69281	3.33333
SMAC_00723	21	455	24	455	7	455	4	455	3.07692	3.07692
SMAC_00724	80	547	30	547	5	547	2	547	7.76965	2.92505
SMAC_00725	156	1271	63	1271	9	1271	1	1271	6.49095	2.5177
SMAC_00726	40	248	8	248	2	248	0	248	8.46774	1.6129
SMAC_00727	51	538	37	538	23	538	3	538	6.87732	3.71747
SMAC_00728	28	330	8	330	1	330	0	330	4.39394	1.21212
SMAC_00729	63	683	33	683	6	683	2	683	5.05124	2.56223
SMAC_00730	40	345	26	345	5	345	1	345	6.52174	3.91304
SMAC_00731	131	700	59	700	7	700	6	700	9.85714	4.64286
SMAC_00732	66	576	38	576	14	576	2	576	6.94444	3.47222
SMAC_00733	47	625	40	625	8	625	7	625	4.4	3.76
SMAC_00734	53	709	48	709	8	709	5	709	4.30183	3.73766
SMAC_00735	36	445	26	445	10	445	3	445	5.16854	3.25843
SMAC_00736	39	416	19	416	2	416	2	416	4.92788	2.52404
SMAC_00737	78	786	69	786	12	786	5	786	5.72519	4.70738
SMAC_00738	64	787	52	787	18	787	5	787	5.20966	3.62135
SMAC_00740	5	129	2	129	1	129	2	129	2.32558	1.55039
SMAC_00741	128	1138	24	1138	4	1138	0	1138	5.79965	1.05448
SMAC_00742	18	325	13	325	3	325	2	325	3.23077	2.30769
SMAC_00743	141	1099	62	1099	16	1099	7	1099	7.14286	3.13922
SMAC_00744	59	834	52	834	12	834	5	834	4.25659	3.41727
SMAC_00745	33	151	13	151	3	151	1	151	11.9205	4.63576
SMAC_00746	177	1875	112	1875	25	1875	21	1875	5.38667	3.54667
SMAC_00747	88	764	46	764	5	764	6	764	6.08639	3.40314
SMAC_00748	130	1008	71	1008	14	1008	4	1008	7.14286	3.72024
SMAC_00749	102	833	28	833	4	833	6	833	6.36255	2.04082
SMAC_00750	109	1360	78	1360	19	1360	4	1360	4.70588	3.01471
SMAC_00751	48	348	23	348	12	348	3	348	8.62069	3.73563
SMAC_00752	198	1662	118	1662	26	1662	11	1662	6.73887	3.88087
SMAC_00753	43	581	26	581	3	581	2	581	3.95869	2.40964
SMAC_00754	48	541	26	541	8	541	2	541	5.1756	2.5878
SMAC_00755	235	2044	112	2044	23	2044	20	2044	6.31115	3.22896
SMAC_00758	31	247	11	247	4	247	1	247	7.08502	2.42915
SMAC_00759	93	626	42	626	5	626	6	626	7.82748	3.83387
SMAC_00760	55	567	38	567	4	567	2	567	5.20282	3.52734
SMAC_00761	779	6333	402	6333	87	6333	29	6333	6.8372	3.40281
SMAC_00762	109	923	53	923	5	923	3	923	6.17551	3.03359
SMAC_00763	61	505	43	505	11	505	2	505	7.12871	4.45545
SMAC_00764	185	1160	60	1160	17	1160	5	1160	8.7069	2.80172
SMAC_00766	88	1207	52	1207	6	1207	10	1207	3.89395	2.56835
SMAC_00767	106	534	15	534	4	534	3	534	10.2996	1.68539
SMAC_00768	129	1169	61	1169	10	1169	1	1169	5.94525	2.65184
SMAC_00769	141	1189	72	1189	18	1189	10	1189	6.68629	3.44828
SMAC_00770	161	1438	112	1438	12	1438	3	1438	6.0153	3.99861
SMAC_00772	91	901	73	901	14	901	10	901	5.82686	4.60599
SMAC_00773	59	823	43	823	5	823	8	823	3.88821	3.09842
SMAC_00774	90	715	36	715	7	715	3	715	6.78322	2.72727
SMAC_00775	29	651	30	651	1	651	0	651	2.30415	2.30415
SMAC_00776	55	560	17	560	5	560	2	560	5.35714	1.69643
SMAC_00777	100	664	40	664	10	664	5	664	8.28313	3.38855
SMAC_00778	52	478	25	478	7	478	2	478	6.17155	2.82427
SMAC_00779	107	1308	60	1308	4	1308	2	1308	4.24312	2.37003
SMAC_00780	47	513	35	513	4	513	2	513	4.97076	3.60624
SMAC_00781	6	212	8	212	0	212	0	212	1.41509	1.88679
SMAC_00782	45	591	43	591	5	591	0	591	4.23012	3.6379
SMAC_00783	70	620	38	620	5	620	3	620	6.04839	3.30645
SMAC_00784	108	921	45	921	8	921	6	921	6.2975	2.76873
SMAC_00785	38	241	17	241	2	241	1	241	8.29876	3.73444
SMAC_00786	85	784	51	784	12	784	2	784	6.18622	3.3801
SMAC_00787	71	776	23	776	10	776	4	776	5.21907	1.73969
SMAC_00788	75	564	26	564	11	564	10	564	7.62411	3.19149
SMAC_00789	53	468	22	468	3	468	0	468	5.98291	2.35043
SMAC_00790	106	1347	83	1347	34	1347	18	1347	5.19673	3.74907
SMAC_00791	54	443	23	443	5	443	0	443	6.65914	2.59594
SMAC_00792	83	988	60	988	13	988	4	988	4.8583	3.23887
SMAC_00793	127	1262	78	1262	16	1262	10	1262	5.66561	3.48653
SMAC_00794	83	624	32	624	16	624	8	624	7.93269	3.20513
SMAC_00795	122	1215	72	1215	15	1215	5	1215	5.63786	3.16872
SMAC_00796	23	236	8	236	5	236	4	236	5.9322	2.54237
SMAC_00797	145	893	40	893	5	893	2	893	8.39866	2.35162
SMAC_00798	23	342	18	342	5	342	2	342	4.09357	2.92398
SMAC_00799	13	274	8	274	3	274	0	274	2.91971	1.45985
SMAC_00800	23	377	17	377	6	377	2	377	3.84615	2.51989
SMAC_00801	39	266	7	266	2	266	0	266	7.70677	1.31579
SMAC_00802	35	356	16	356	5	356	3	356	5.61798	2.66854
SMAC_00803	112	1084	58	1084	4	1084	3	1084	5.35055	2.81365
SMAC_00804	164	1215	65	1215	12	1215	3	1215	7.2428	2.79835
SMAC_00805	11	205	11	205	1	205	2	205	2.92683	3.17073
SMAC_00806	27	339	18	339	0	339	1	339	3.9823	2.80236
SMAC_00807	18	113	8	113	1	113	1	113	8.40708	3.9823
SMAC_00808	51	388	35	388	3	388	0	388	6.95876	4.51031
SMAC_00809	105	882	42	882	12	882	6	882	6.63265	2.72109
SMAC_00810	125	894	56	894	9	894	2	894	7.49441	3.24385
SMAC_00811	35	286	27	286	5	286	1	286	6.99301	4.8951
SMAC_00812	243	2140	128	2140	12	2140	7	2140	5.95794	3.15421
SMAC_00813	34	540	35	540	3	540	0	540	3.42593	3.24074
SMAC_00814	11	282	8	282	4	282	2	282	2.65957	1.77305
SMAC_00815	138	945	57	945	10	945	8	945	7.83069	3.43915
SMAC_00816	90	558	19	558	2	558	1	558	8.24373	1.79211
SMAC_00817	107	1092	59	1092	7	1092	2	1092	5.21978	2.79304
SMAC_00818	45	352	39	352	12	352	3	352	8.09659	5.96591
SMAC_00819	109	1251	79	1251	12	1251	3	1251	4.83613	3.27738
SMAC_00820	15	421	23	421	9	421	2	421	2.85036	2.96912
SMAC_00821	13	187	8	187	4	187	0	187	4.54545	2.13904
SMAC_00822	45	383	20	383	5	383	3	383	6.52742	3.00261
SMAC_00823	30	618	43	618	24	618	4	618	4.36893	3.80259
SMAC_00824	7	100	2	100	2	100	1	100	4.5	1.5
SMAC_00825	121	844	57	844	20	844	4	844	8.35308	3.61374
SMAC_00826	89	939	52	939	17	939	6	939	5.6443	3.08839
SMAC_00827	50	625	28	625	5	625	0	625	4.4	2.24
SMAC_00828	51	211	3	211	0	211	0	211	12.0853	0.7109
SMAC_00829	70	435	22	435	2	435	1	435	8.27586	2.64368
SMAC_00830	144	933	60	933	12	933	2	933	8.36013	3.32262
SMAC_00831	130	826	46	826	19	826	6	826	9.01937	3.1477
SMAC_00832	111	709	44	709	16	709	2	709	8.95628	3.24401
SMAC_00833	19	179	20	179	10	179	2	179	8.10056	6.14525
SMAC_00834	29	438	16	438	4	438	0	438	3.76712	1.82648
SMAC_00835	16	124	7	124	0	124	1	124	6.45161	3.22581
SMAC_00836	140	1136	85	1136	18	1136	2	1136	6.95423	3.82923
SMAC_00837	87	665	49	665	13	665	4	665	7.5188	3.98496
SMAC_00838	31	306	16	306	2	306	0	306	5.39216	2.61438
SMAC_00839	83	782	36	782	4	782	5	782	5.56266	2.62148
SMAC_00840	281	2901	179	2901	48	2901	17	2901	5.67046	3.37815
SMAC_00841	300	2551	178	2551	29	2551	6	2551	6.44845	3.60643
SMAC_00842	28	232	14	232	4	232	0	232	6.89655	3.01724
SMAC_00843	324	2719	163	2719	27	2719	19	2719	6.45458	3.34682
SMAC_00844	109	991	48	991	11	991	4	991	6.05449	2.62361
SMAC_00845	165	1725	108	1725	32	1725	10	1725	5.71014	3.42029
SMAC_00846	104	844	49	844	12	844	3	844	6.87204	3.08057
SMAC_00847	221	2593	139	2593	29	2593	13	2593	4.82067	2.93097
SMAC_00848	117	843	35	843	3	843	2	843	7.11744	2.19454
SMAC_00849	249	1993	133	1993	11	1993	4	1993	6.52283	3.43703
SMAC_00850	299	2342	134	2342	27	2342	16	2342	6.95986	3.20239
SMAC_00851	142	1054	79	1054	13	1054	4	1054	7.35294	3.93738
SMAC_00852	85	1114	63	1114	20	1114	5	1114	4.71275	3.05206
SMAC_00853	108	977	60	977	9	977	8	977	5.98772	3.48004
SMAC_00854	193	1359	59	1359	15	1359	5	1359	7.65269	2.35467
SMAC_00855	46	654	37	654	3	654	0	654	3.74618	2.82875
SMAC_00856	83	506	17	506	4	506	0	506	8.59684	1.67984
SMAC_00857	56	642	40	642	5	642	1	642	4.75078	3.19315
SMAC_00858	51	488	24	488	9	488	3	488	6.14754	2.76639
SMAC_00859	208	1311	69	1311	10	1311	7	1311	8.31426	2.89855
SMAC_00860	128	975	55	975	5	975	2	975	6.82051	2.92308
SMAC_00861	225	1632	119	1632	31	1632	17	1632	7.84314	4.16667
SMAC_00862	95	1108	71	1108	20	1108	7	1108	5.18953	3.51986
SMAC_00863	226	1875	131	1875	27	1875	9	1875	6.74667	3.73333
SMAC_00865	66	523	29	523	10	523	1	523	7.26577	2.86807
SMAC_00866	227	1649	87	1649	10	1649	3	1649	7.18617	2.72893
SMAC_00867	87	1031	82	1031	10	1031	6	1031	4.70417	4.2677
SMAC_00868	106	756	40	756	11	756	6	756	7.7381	3.04233
SMAC_00869	17	233	17	233	1	233	1	233	3.86266	3.86266
SMAC_00870	127	1281	62	1281	18	1281	1	1281	5.65964	2.45902
SMAC_00871	30	521	18	521	5	521	0	521	3.35893	1.72745
SMAC_00872	48	423	21	423	7	423	6	423	6.50118	3.19149
SMAC_00873	160	1418	75	1418	10	1418	11	1418	5.99436	3.03244
SMAC_00874	339	1727	87	1727	11	1727	2	1727	10.1332	2.57672
SMAC_00875	122	1307	70	1307	31	1307	7	1307	5.8531	2.94568
SMAC_00876	186	1591	78	1591	14	1591	11	1591	6.28536	2.79698
SMAC_00877	112	1006	55	1006	12	1006	9	1006	6.16302	3.18091
SMAC_00878	66	768	39	768	10	768	4	768	4.94792	2.79948
SMAC_00879	99	731	37	731	11	731	6	731	7.52394	2.94118
SMAC_00880	35	384	16	384	3	384	2	384	4.94792	2.34375
SMAC_00881	122	1020	68	1020	46	1020	13	1020	8.23529	3.97059
SMAC_00882	139	1492	97	1492	23	1492	12	1492	5.42895	3.65282
SMAC_00883	54	1036	63	1036	12	1036	5	1036	3.18533	3.28185
SMAC_00884	66	699	69	699	16	699	7	699	5.86552	5.43634
SMAC_00885	83	816	32	816	6	816	2	816	5.45343	2.08333
SMAC_00886	62	712	53	712	11	712	4	712	5.1264	4.00281
SMAC_00887	71	578	39	578	20	578	5	578	7.87197	3.80623
SMAC_00888	72	460	23	460	9	460	1	460	8.80435	2.6087
SMAC_00889	44	451	18	451	5	451	1	451	5.43237	2.10643
SMAC_00890	30	394	20	394	7	394	2	394	4.69543	2.79188
SMAC_00891	156	1768	96	1768	34	1768	6	1768	5.3733	2.88462
SMAC_00892	31	537	28	537	3	537	1	537	3.16574	2.70019
SMAC_00893	54	436	27	436	3	436	3	436	6.5367	3.44037
SMAC_00894	84	662	30	662	8	662	0	662	6.94864	2.26586
SMAC_00895	80	788	55	788	11	788	6	788	5.77411	3.87056
SMAC_00896	90	863	55	863	22	863	8	863	6.48899	3.65006
SMAC_00897	160	1249	101	1249	18	1249	7	1249	7.1257	4.32346
SMAC_00898	122	914	57	914	15	914	5	914	7.49453	3.39168
SMAC_00899	40	288	14	288	2	288	1	288	7.29167	2.60417
SMAC_00900	67	605	58	605	11	605	11	605	6.44628	5.70248
SMAC_00901	111	1210	71	1210	6	1210	10	1210	4.83471	3.34711
SMAC_00902	27	250	21	250	1	250	2	250	5.6	4.6
SMAC_00903	116	1032	58	1032	9	1032	7	1032	6.0562	3.14922
SMAC_00904	224	1691	137	1691	25	1691	14	1691	7.36251	4.46481
SMAC_00905	29	455	30	455	3	455	8	455	3.51648	4.17582
SMAC_00906	29	209	11	209	1	209	4	209	7.17703	3.58852
SMAC_00907	41	291	14	291	4	291	4	291	7.73196	3.09278
SMAC_00908	147	1282	86	1282	13	1282	16	1282	6.24025	3.97816
SMAC_00909	18	374	30	374	6	374	0	374	3.20856	4.0107
SMAC_00910	182	1402	82	1402	19	1402	6	1402	7.16833	3.13837
SMAC_00911	68	614	30	614	8	614	6	614	6.18893	2.9316
SMAC_00912	171	1691	117	1691	17	1691	12	1691	5.55884	3.81431
SMAC_00913	16	243	12	243	3	243	2	243	3.90947	2.88066
SMAC_00914	94	581	38	581	6	581	1	581	8.60585	3.35628
SMAC_00915	129	989	66	989	7	989	6	989	6.87563	3.64004
SMAC_00916	46	498	16	498	4	498	1	498	5.02008	1.70683
SMAC_00917	56	648	56	648	14	648	4	648	5.40123	4.62963
SMAC_00918	108	1220	66	1220	16	1220	9	1220	5.08197	3.07377
SMAC_00919	124	1459	77	1459	23	1459	9	1459	5.0377	2.94722
SMAC_00920	87	693	38	693	14	693	1	693	7.28716	2.81385
SMAC_00921	62	556	25	556	4	556	2	556	5.93525	2.42806
SMAC_00922	96	669	65	669	11	669	6	669	7.99701	5.30643
SMAC_00923	22	375	34	375	5	375	3	375	3.6	4.93333
SMAC_00924	25	412	26	412	9	412	4	412	4.12621	3.64078
SMAC_00925	124	1159	76	1159	13	1159	5	1159	5.91027	3.49439
SMAC_00926	115	838	67	838	11	838	7	838	7.5179	4.41527
SMAC_00927	98	1075	69	1075	13	1075	1	1075	5.16279	3.25581
SMAC_00928	154	1518	99	1518	17	1518	10	1518	5.63241	3.59025
SMAC_00929	48	594	29	594	7	594	2	594	4.62963	2.60943
SMAC_00930	259	2488	165	2488	33	2488	17	2488	5.86817	3.65756
SMAC_00931	244	2038	138	2038	23	2038	6	2038	6.55054	3.53288
SMAC_00932	12	231	10	231	8	231	3	231	4.329	2.81385
SMAC_00933	140	1211	63	1211	9	1211	5	1211	6.15194	2.8076
SMAC_00934	96	500	30	500	5	500	5	500	10.1	3.5
SMAC_00935	145	1215	64	1215	11	1215	4	1215	6.41975	2.79835
SMAC_00936	67	704	37	704	17	704	2	704	5.96591	2.76989
SMAC_00937	50	480	38	480	10	480	4	480	6.25	4.375
SMAC_00938	94	641	56	641	13	641	4	641	8.34633	4.68019
SMAC_00939	239	2214	175	2214	32	2214	13	2214	6.12014	4.24571
SMAC_00940	72	531	29	531	7	531	2	531	7.43879	2.91902
SMAC_00941	96	824	59	824	7	824	2	824	6.25	3.70146
SMAC_00942	122	910	71	910	15	910	5	910	7.52747	4.17582
SMAC_00943	202	1239	105	1239	12	1239	5	1239	8.636	4.43906
SMAC_00944	64	498	27	498	9	498	2	498	7.32932	2.91165
SMAC_00945	86	382	20	382	7	382	5	382	12.1728	3.27225
SMAC_00946	291	2195	138	2195	30	2195	13	2195	7.31207	3.43964
SMAC_00947	61	432	26	432	7	432	1	432	7.87037	3.125
SMAC_00948	52	326	38	326	17	326	3	326	10.5828	6.28834
SMAC_00949	273	2404	160	2404	36	2404	8	2404	6.42679	3.49418
SMAC_00950	103	867	52	867	3	867	1	867	6.11303	3.05652
SMAC_00951	71	906	58	906	10	906	6	906	4.4702	3.53201
SMAC_00952	69	510	23	510	3	510	2	510	7.05882	2.45098
SMAC_00953	41	408	10	408	3	408	1	408	5.39216	1.34804
SMAC_00954	52	534	27	534	7	534	6	534	5.52434	3.08989
SMAC_00955	75	549	26	549	7	549	1	549	7.46812	2.45902
SMAC_00956	38	221	17	221	1	221	1	221	8.82353	4.0724
SMAC_00957	89	859	44	859	16	859	1	859	6.11176	2.61932
SMAC_00958	47	542	26	542	5	542	3	542	4.79705	2.67528
SMAC_00959	23	296	17	296	6	296	5	296	4.89865	3.71622
SMAC_00960	21	258	14	258	6	258	2	258	5.23256	3.10078
SMAC_00961	124	1041	73	1041	10	1041	2	1041	6.43612	3.60231
SMAC_00962	86	755	35	755	8	755	8	755	6.22517	2.84768
SMAC_00963	163	931	76	931	5	931	0	931	9.02256	4.08163
SMAC_00965	129	1223	61	1223	21	1223	11	1223	6.13246	2.94358
SMAC_00966	140	1460	104	1460	27	1460	11	1460	5.71918	3.93836
SMAC_00967	82	584	28	584	9	584	2	584	7.7911	2.56849
SMAC_00968	33	438	37	438	4	438	1	438	4.22374	4.3379
SMAC_00969	52	409	21	409	6	409	6	409	7.09046	3.30073
SMAC_00970	180	2122	131	2122	23	2122	8	2122	4.78322	3.27521
SMAC_00971	63	449	30	449	1	449	4	449	7.12695	3.78619
SMAC_00972	67	797	41	797	8	797	5	797	4.70514	2.88582
SMAC_00973	77	778	51	778	14	778	4	778	5.84833	3.5347
SMAC_00974	26	394	14	394	3	394	3	394	3.6802	2.15736
SMAC_00975	105	1008	68	1008	13	1008	5	1008	5.85317	3.62103
SMAC_00976	188	990	65	990	22	990	5	990	10.6061	3.53535
SMAC_00977	38	344	16	344	7	344	6	344	6.5407	3.19767
SMAC_00978	188	1171	95	1171	17	1171	8	1171	8.7532	4.39795
SMAC_00979	47	361	15	361	5	361	1	361	7.20222	2.21607
SMAC_00980	22	392	16	392	0	392	0	392	2.80612	2.04082
SMAC_00981	23	230	13	230	4	230	5	230	5.86957	3.91304
SMAC_00982	52	459	28	459	10	459	1	459	6.75381	3.15904
SMAC_00983	129	913	57	913	10	913	7	913	7.61227	3.50493
SMAC_00984	212	1714	118	1714	25	1714	8	1714	6.91365	3.67561
SMAC_00985	52	481	30	481	7	481	10	481	6.13306	4.158
SMAC_00986	113	926	85	926	18	926	11	926	7.07343	5.18359
SMAC_00987	166	1453	108	1453	13	1453	9	1453	6.15967	4.02615
SMAC_00989	65	762	52	762	14	762	7	762	5.18373	3.87139
SMAC_00990	25	419	36	419	6	419	1	419	3.69928	4.41527
SMAC_00991	48	396	20	396	0	396	0	396	6.06061	2.52525
SMAC_00992	110	942	51	942	16	942	2	942	6.6879	2.81316
SMAC_00993	235	1792	130	1792	21	1792	15	1792	7.14286	4.04576
SMAC_00994	37	258	11	258	1	258	1	258	7.36434	2.32558
SMAC_00995	68	718	44	718	4	718	2	718	5.01393	3.20334
SMAC_00996	157	1022	56	1022	8	1022	6	1022	8.07241	3.03327
SMAC_00997	58	740	31	740	3	740	2	740	4.12162	2.22973
SMAC_00998	61	611	37	611	14	611	3	611	6.13748	3.27332
SMAC_00999	52	418	21	418	3	418	3	418	6.57895	2.87081
SMAC_01000	59	473	29	473	7	473	3	473	6.97674	3.38266
SMAC_01001	22	180	5	180	0	180	1	180	6.11111	1.66667
SMAC_01002	77	939	49	939	14	939	3	939	4.84558	2.7689
SMAC_01003	84	1122	68	1122	15	1122	8	1122	4.41176	3.38681
SMAC_01004	40	299	9	299	3	299	0	299	7.19064	1.50502
SMAC_01005	136	1348	77	1348	19	1348	10	1348	5.74926	3.227
SMAC_01006	39	383	22	383	1	383	5	383	5.22193	3.5248
SMAC_01007	81	981	49	981	18	981	2	981	5.04587	2.59939
SMAC_01008	13	221	10	221	5	221	1	221	4.0724	2.48869
SMAC_01009	29	365	25	365	0	365	2	365	3.9726	3.69863
SMAC_01010	344	2656	171	2656	23	2656	20	2656	6.90889	3.59563
SMAC_01011	38	641	33	641	8	641	1	641	3.58814	2.65211
SMAC_01012	111	902	59	902	7	902	1	902	6.54102	3.32594
SMAC_01013	45	523	35	523	7	523	3	523	4.97132	3.63289
SMAC_01014	106	904	76	904	25	904	9	904	7.24558	4.70133
SMAC_01015	67	628	21	628	4	628	1	628	5.65287	1.75159
SMAC_01016	40	533	21	533	4	533	10	533	4.12758	2.90807
SMAC_01017	38	368	36	368	2	368	3	368	5.43478	5.29891
SMAC_01018	56	673	14	673	7	673	4	673	4.68053	1.3373
SMAC_01019	15	112	4	112	0	112	0	112	6.69643	1.78571
SMAC_01020	162	1423	96	1423	31	1423	7	1423	6.78145	3.61911
SMAC_01021	29	202	5	202	1	202	0	202	7.42574	1.23762
SMAC_01022	58	514	21	514	5	514	4	514	6.1284	2.43191
SMAC_01023	180	1751	130	1751	16	1751	12	1751	5.5968	4.05483
SMAC_01024	46	437	28	437	2	437	1	437	5.49199	3.31808
SMAC_01025	209	1292	107	1292	27	1292	4	1292	9.13313	4.29567
SMAC_01026	4	103	4	103	2	103	0	103	2.91262	1.94175
SMAC_01027	28	444	22	444	5	444	3	444	3.71622	2.81532
SMAC_01028	129	1125	74	1125	16	1125	5	1125	6.44444	3.51111
SMAC_01029	44	339	17	339	4	339	1	339	7.07965	2.65487
SMAC_01030	73	926	51	926	9	926	1	926	4.42765	2.80778
SMAC_01031	66	682	45	682	2	682	0	682	4.98534	3.29912
SMAC_01032	211	1490	133	1490	20	1490	5	1490	7.75168	4.63087
SMAC_01033	65	562	28	562	13	562	2	562	6.9395	2.66904
SMAC_01034	114	856	57	856	14	856	4	856	7.47664	3.56308
SMAC_01035	96	687	58	687	14	687	4	687	8.00582	4.51237
SMAC_01036	100	613	49	613	7	613	2	613	8.72757	4.15987
SMAC_01037	103	836	45	836	7	836	5	836	6.57895	2.99043
SMAC_01038	48	512	15	512	7	512	0	512	5.37109	1.46484
SMAC_01039	33	456	31	456	13	456	4	456	5.04386	3.83772
SMAC_01040	125	734	46	734	14	734	3	734	9.46866	3.33787
SMAC_01041	328	2030	138	2030	19	2030	10	2030	8.5468	3.64532
SMAC_01042	25	400	31	400	8	400	2	400	4.125	4.125
SMAC_01043	115	1013	95	1013	10	1013	7	1013	6.16979	5.03455
SMAC_01044	89	836	49	836	18	836	6	836	6.39952	3.28947
SMAC_01045	9	181	7	181	1	181	0	181	2.76243	1.9337
SMAC_01046	33	409	15	409	4	409	1	409	4.52323	1.95599
SMAC_01047	70	722	36	722	9	722	2	722	5.47091	2.63158
SMAC_01048	57	463	23	463	10	463	2	463	7.23542	2.69978
SMAC_01049	17	174	5	174	1	174	1	174	5.17241	1.72414
SMAC_01050	16	355	18	355	3	355	4	355	2.67606	3.09859
SMAC_01051	108	751	35	751	6	751	5	751	7.58988	2.66312
SMAC_01052	51	676	33	676	9	676	4	676	4.43787	2.73669
SMAC_01053	27	175	12	175	1	175	0	175	8	3.42857
SMAC_01054	550	4828	221	4828	40	4828	25	4828	6.11019	2.54764
SMAC_01055	113	1303	74	1303	17	1303	12	1303	4.98849	3.30008
SMAC_01056	65	439	30	439	11	439	5	439	8.65604	3.98633
SMAC_01057	21	461	32	461	1	461	4	461	2.38612	3.90456
SMAC_01058	71	565	19	565	1	565	2	565	6.37168	1.85841
SMAC_01059	13	225	36	225	6	225	9	225	4.22222	10
SMAC_01061	61	703	47	703	18	703	9	703	5.61878	3.98293
SMAC_01062	96	508	51	508	8	508	7	508	10.2362	5.70866
SMAC_01063	80	1016	102	1016	20	1016	15	1016	4.92126	5.75787
SMAC_01064	132	986	79	986	15	986	9	986	7.45436	4.46247
SMAC_01065	19	128	7	128	0	128	1	128	7.42188	3.125
SMAC_01066	219	1528	83	1528	11	1528	5	1528	7.52618	2.87958
SMAC_01067	46	521	30	521	8	521	3	521	5.18234	3.16699
SMAC_01068	169	1759	109	1759	18	1759	6	1759	5.31552	3.2689
SMAC_01069	83	517	43	517	5	517	1	517	8.51064	4.25532
SMAC_01070	114	1004	64	1004	17	1004	4	1004	6.5239	3.38645
SMAC_01071	139	1213	74	1213	16	1213	4	1213	6.38912	3.21517
SMAC_01072	10	210	9	210	2	210	0	210	2.85714	2.14286
SMAC_01073	94	764	48	764	10	764	9	764	6.80628	3.73037
SMAC_01074	64	664	31	664	1	664	0	664	4.89458	2.33434
SMAC_01075	58	453	28	453	9	453	4	453	7.39514	3.53201
SMAC_01076	73	752	33	752	11	752	1	752	5.58511	2.26064
SMAC_01077	17	251	14	251	4	251	2	251	4.18327	3.18725
SMAC_01078	26	457	38	457	9	457	5	457	3.82932	4.7046
SMAC_01079	45	406	20	406	5	406	2	406	6.15764	2.70936
SMAC_01080	193	1237	78	1237	25	1237	8	1237	8.81164	3.47615
SMAC_01081	112	750	36	750	12	750	6	750	8.26667	2.8
SMAC_01082	1	17	6	17	0	17	0	17	2.94118	17.6471
SMAC_01083	77	794	49	794	16	794	1	794	5.85642	3.14861
SMAC_01084	192	2187	141	2187	28	2187	9	2187	5.02972	3.42936
SMAC_01085	45	544	21	544	4	544	4	544	4.50368	2.29779
SMAC_01086	147	1580	109	1580	9	1580	5	1580	4.93671	3.60759
SMAC_01087	22	348	15	348	4	348	1	348	3.73563	2.29885
SMAC_01088	286	3025	189	3025	33	3025	18	3025	5.27273	3.42149
SMAC_01089	173	1609	111	1609	17	1609	5	1609	5.90429	3.60472
SMAC_01090	46	532	35	532	5	532	1	532	4.79323	3.38346
SMAC_01091	10	107	6	107	2	107	0	107	5.60748	2.80374
SMAC_01092	35	239	45	239	15	239	10	239	10.4603	11.5063
SMAC_01093	56	642	30	642	6	642	2	642	4.82866	2.49221
SMAC_01094	47	696	46	696	6	696	3	696	3.80747	3.52011
SMAC_01095	94	814	40	814	7	814	3	814	6.20393	2.64128
SMAC_01096	85	742	60	742	8	742	1	742	6.26685	4.11051
SMAC_01097	37	551	46	551	4	551	1	551	3.72051	4.26497
SMAC_01098	32	308	27	308	15	308	9	308	7.62987	5.84416
SMAC_01099	8	119	11	119	0	119	0	119	3.36134	4.62185
SMAC_01100	98	914	42	914	9	914	1	914	5.85339	2.3523
SMAC_01101	52	773	44	773	4	773	0	773	3.62225	2.84605
SMAC_01102	81	1302	93	1302	27	1302	10	1302	4.14747	3.95545
SMAC_01103	112	680	37	680	13	680	0	680	9.19118	2.72059
SMAC_01104	100	1048	58	1048	18	1048	8	1048	5.62977	3.14885
SMAC_01105	27	297	13	297	0	297	2	297	4.54545	2.52525
SMAC_01106	90	779	52	779	4	779	0	779	6.03338	3.33761
SMAC_01107	30	323	19	323	8	323	2	323	5.88235	3.25077
SMAC_01108	68	429	18	429	12	429	6	429	9.32401	2.7972
SMAC_01109	28	176	15	176	5	176	1	176	9.375	4.54545
SMAC_01110	34	315	16	315	5	315	4	315	6.19048	3.1746
SMAC_01111	19	113	6	113	3	113	1	113	9.73451	3.09735
SMAC_01112	51	566	25	566	8	566	0	566	5.21201	2.20848
SMAC_01113	40	601	21	601	4	601	1	601	3.66057	1.83028
SMAC_01114	22	416	19	416	2	416	1	416	2.88462	2.40385
SMAC_01116	110	652	56	652	12	652	8	652	9.35583	4.90798
SMAC_01118	81	550	12	550	1	550	0	550	7.45455	1.09091
SMAC_01119	58	853	39	853	6	853	1	853	3.75147	2.34467
SMAC_01120	49	611	28	611	12	611	1	611	4.99182	2.37316
SMAC_01121	26	286	17	286	5	286	2	286	5.41958	3.32168
SMAC_01122	15	157	13	157	2	157	0	157	5.41401	4.14013
SMAC_01123	20	305	18	305	5	305	6	305	4.09836	3.93443
SMAC_01124	81	485	27	485	10	485	2	485	9.38144	2.98969
SMAC_01125	23	249	15	249	3	249	1	249	5.22088	3.21285
SMAC_01126	60	699	31	699	7	699	3	699	4.79256	2.43205
SMAC_01127	80	744	21	744	16	744	3	744	6.45161	1.6129
SMAC_01128	31	196	16	196	1	196	0	196	8.16327	4.08163
SMAC_01129	25	375	13	375	6	375	3	375	4.13333	2.13333
SMAC_01130	90	1078	58	1078	10	1078	4	1078	4.63822	2.8757
SMAC_01131	42	316	16	316	2	316	2	316	6.96203	2.8481
SMAC_01132	91	640	33	640	8	640	0	640	7.73438	2.57812
SMAC_01133	61	527	25	527	5	527	1	527	6.26186	2.46679
SMAC_01134	282	2646	134	2646	19	2646	8	2646	5.68783	2.6833
SMAC_01135	10	208	9	208	1	208	1	208	2.64423	2.40385
SMAC_01136	36	577	27	577	3	577	2	577	3.37955	2.513
SMAC_01137	87	921	56	921	12	921	2	921	5.37459	3.14875
SMAC_01138	30	577	27	577	7	577	2	577	3.20624	2.513
SMAC_01139	41	372	33	372	19	372	3	372	8.06452	4.83871
SMAC_01140	37	224	15	224	3	224	1	224	8.92857	3.57143
SMAC_01141	63	622	42	622	8	622	4	622	5.7074	3.69775
SMAC_01142	125	984	48	984	9	984	4	984	6.80894	2.64228
SMAC_01143	64	590	37	590	4	590	1	590	5.76271	3.22034
SMAC_01144	98	871	44	871	9	871	1	871	6.14237	2.58324
SMAC_01145	305	1988	158	1988	27	1988	11	1988	8.3501	4.2505
SMAC_01146	66	514	32	514	3	514	1	514	6.71206	3.21012
SMAC_01147	22	284	12	284	4	284	1	284	4.57746	2.28873
SMAC_01148	28	397	31	397	14	397	4	397	5.28967	4.40806
SMAC_01149	93	828	61	828	29	828	15	828	7.36715	4.58937
SMAC_01150	138	1068	56	1068	10	1068	5	1068	6.92884	2.85581
SMAC_01151	58	670	34	670	4	670	10	670	4.62687	3.28358
SMAC_01152	49	526	28	526	6	526	3	526	5.22814	2.94677
SMAC_01153	148	1245	64	1245	10	1245	3	1245	6.34538	2.69076
SMAC_01154	103	802	37	802	18	802	3	802	7.54364	2.49377
SMAC_01156	211	1137	71	1137	10	1137	5	1137	9.71856	3.34213
SMAC_01157	86	631	44	631	20	631	7	631	8.39937	4.0412
SMAC_01158	64	596	46	596	7	596	7	596	5.95638	4.44631
SMAC_01159	112	788	47	788	8	788	4	788	7.61421	3.23604
SMAC_01160	47	288	12	288	2	288	1	288	8.50694	2.25694
SMAC_01161	99	736	45	736	12	736	3	736	7.54076	3.26087
SMAC_01162	113	1175	93	1175	12	1175	7	1175	5.31915	4.25532
SMAC_01163	272	1840	109	1840	29	1840	8	1840	8.17935	3.17935
SMAC_01164	85	640	38	640	7	640	3	640	7.1875	3.20312
SMAC_01165	17	318	20	318	4	318	3	318	3.30189	3.61635
SMAC_01166	58	715	54	715	9	715	2	715	4.68531	3.91608
SMAC_01167	103	1170	68	1170	17	1170	3	1170	5.12821	3.03419
SMAC_01168	130	1002	65	1002	19	1002	1	1002	7.43513	3.29341
SMAC_01169	96	837	50	837	8	837	6	837	6.21266	3.34528
SMAC_01170	58	513	37	513	6	513	2	513	6.23782	3.80117
SMAC_01171	72	707	37	707	6	707	4	707	5.51627	2.89958
SMAC_01172	43	379	31	379	5	379	2	379	6.33245	4.35356
SMAC_01173	50	390	30	390	5	390	1	390	7.05128	3.97436
SMAC_01174	104	919	52	919	11	919	4	919	6.2568	3.04679
SMAC_01175	17	168	9	168	0	168	1	168	5.05952	2.97619
SMAC_01176	106	990	63	990	24	990	6	990	6.56566	3.48485
SMAC_01178	24	254	14	254	4	254	1	254	5.51181	2.95276
SMAC_01179	33	436	30	436	19	436	7	436	5.9633	4.24312
SMAC_01180	39	545	40	545	4	545	0	545	3.94495	3.66972
SMAC_01181	89	803	47	803	9	803	2	803	6.10212	3.05106
SMAC_01182	127	700	47	700	5	700	2	700	9.42857	3.5
SMAC_01183	69	789	40	789	9	789	4	789	4.94297	2.78834
SMAC_01184	77	691	32	691	15	691	8	691	6.65702	2.89436
SMAC_01185	39	445	31	445	8	445	4	445	5.2809	3.93258
SMAC_01186	47	580	22	580	6	580	3	580	4.56897	2.15517
SMAC_01187	82	545	32	545	16	545	0	545	8.99083	2.93578
SMAC_01188	315	2713	172	2713	32	2713	9	2713	6.39513	3.33579
SMAC_01189	78	597	68	597	15	597	7	597	7.78894	6.28141
SMAC_01190	28	252	15	252	8	252	0	252	7.14286	2.97619
SMAC_01191	67	422	37	422	7	422	2	422	8.76777	4.62085
SMAC_01192	27	407	30	407	7	407	0	407	4.1769	3.6855
SMAC_01193	35	298	27	298	5	298	1	298	6.71141	4.69799
SMAC_01194	71	611	56	611	12	611	13	611	6.79214	5.64648
SMAC_01195	86	814	42	814	9	814	2	814	5.83538	2.7027
SMAC_01196	48	667	35	667	3	667	2	667	3.82309	2.77361
SMAC_01197	90	594	31	594	10	594	3	594	8.41751	2.86195
SMAC_01198	369	2576	175	2576	30	2576	14	2576	7.74457	3.66848
SMAC_01201	132	857	55	857	24	857	12	857	9.10152	3.90898
SMAC_01202	25	508	17	508	2	508	2	508	2.65748	1.87008
SMAC_01203	120	784	41	784	10	784	6	784	8.29082	2.99745
SMAC_01204	177	1369	81	1369	29	1369	4	1369	7.52374	3.10446
SMAC_01205	43	427	23	427	5	427	0	427	5.62061	2.69321
SMAC_01206	36	382	25	382	8	382	0	382	5.75916	3.27225
SMAC_01207	13	211	6	211	5	211	0	211	4.2654	1.4218
SMAC_01208	11	162	6	162	0	162	0	162	3.39506	1.85185
SMAC_01209	89	892	55	892	21	892	9	892	6.16592	3.58744
SMAC_01210	151	1508	89	1508	19	1508	3	1508	5.6366	3.0504
SMAC_01211	78	482	40	482	4	482	3	482	8.50622	4.46058
SMAC_01212	17	279	22	279	7	279	2	279	4.30108	4.30108
SMAC_01213	59	467	24	467	2	467	1	467	6.53105	2.67666
SMAC_01214	57	554	42	554	9	554	1	554	5.95668	3.88087
SMAC_01215	91	732	48	732	19	732	6	732	7.51366	3.68852
SMAC_01216	15	221	17	221	1	221	0	221	3.61991	3.84615
SMAC_01217	121	1385	104	1385	25	1385	14	1385	5.27076	4.25993
SMAC_01218	67	749	41	749	12	749	1	749	5.2737	2.80374
SMAC_01219	38	566	38	566	10	566	6	566	4.24028	3.88693
SMAC_01220	40	394	21	394	4	394	3	394	5.58376	3.04569
SMAC_01221	61	425	37	425	4	425	4	425	7.64706	4.82353
SMAC_01222	72	638	32	638	6	638	5	638	6.11285	2.89969
SMAC_01223	53	346	11	346	2	346	2	346	7.94798	1.87861
SMAC_01224	176	1127	61	1127	14	1127	11	1127	8.42946	3.19432
SMAC_01226	13	119	3	119	1	119	1	119	5.88235	1.68067
SMAC_01227	42	264	13	264	9	264	7	264	9.65909	3.78788
SMAC_01228	416	3029	163	3029	16	3029	7	3029	7.13107	2.80621
SMAC_01229	79	690	44	690	14	690	1	690	6.73913	3.26087
SMAC_01230	100	767	43	767	21	767	4	767	7.88787	3.06389
SMAC_01231	37	708	33	708	12	708	7	708	3.46045	2.82486
SMAC_01232	246	2361	145	2361	20	2361	4	2361	5.63321	3.15544
SMAC_01233	80	779	45	779	9	779	1	779	5.71245	2.9525
SMAC_01234	68	765	44	765	19	765	13	765	5.68627	3.72549
SMAC_01235	55	479	27	479	12	479	4	479	6.99374	3.23591
SMAC_01236	17	128	6	128	0	128	0	128	6.64062	2.34375
SMAC_01237	57	691	27	691	7	691	0	691	4.63097	1.95369
SMAC_01238	63	493	18	493	2	493	0	493	6.59229	1.82556
SMAC_01239	70	673	37	673	6	673	1	673	5.64636	2.82318
SMAC_01240	17	172	8	172	4	172	3	172	6.10465	3.19767
SMAC_01241	29	363	39	363	15	363	2	363	6.06061	5.64738
SMAC_01242	308	2488	130	2488	31	2488	32	2488	6.8127	3.25563
SMAC_01243	494	3382	238	3382	36	3382	21	3382	7.8356	3.8291
SMAC_01244	120	1042	57	1042	16	1042	4	1042	6.52591	2.92706
SMAC_01245	163	1426	96	1426	20	1426	9	1426	6.41655	3.68163
SMAC_01246	69	591	48	591	8	591	6	591	6.51438	4.56853
SMAC_01247	19	279	45	279	1	279	0	279	3.58423	8.06452
SMAC_01248	121	1039	52	1039	8	1039	8	1039	6.20789	2.88739
SMAC_01249	72	1143	58	1143	8	1143	7	1143	3.49956	2.84339
SMAC_01250	220	1107	79	1107	19	1107	10	1107	10.7949	4.01987
SMAC_01251	61	477	31	477	4	477	0	477	6.81342	3.24948
SMAC_01252	31	393	16	393	4	393	1	393	4.45293	2.16285
SMAC_01253	48	464	33	464	3	464	3	464	5.49569	3.87931
SMAC_01254	43	631	27	631	5	631	3	631	3.80349	2.37718
SMAC_01255	64	480	19	480	6	480	5	480	7.29167	2.5
SMAC_01256	97	536	44	536	8	536	1	536	9.79478	4.19776
SMAC_01257	84	676	55	676	16	676	12	676	7.39645	4.95562
SMAC_01258	111	1151	67	1151	18	1151	8	1151	5.60382	3.25804
SMAC_01259	41	576	42	576	20	576	9	576	5.29514	4.42708
SMAC_01260	38	518	34	518	8	518	1	518	4.44015	3.37838
SMAC_01261	159	1685	104	1685	20	1685	9	1685	5.31157	3.35312
SMAC_01262	36	351	19	351	5	351	9	351	5.84046	3.9886
SMAC_01263	102	727	24	727	1	727	0	727	7.08391	1.65062
SMAC_01264	33	423	35	423	4	423	1	423	4.37352	4.25532
SMAC_01265	97	958	65	958	18	958	9	958	6.00209	3.86221
SMAC_01266	92	893	55	893	9	893	2	893	5.6551	3.19149
SMAC_01267	101	882	49	882	7	882	0	882	6.12245	2.77778
SMAC_01268	103	600	36	600	10	600	6	600	9.41667	3.5
SMAC_01269	33	340	15	340	7	340	2	340	5.88235	2.5
SMAC_01270	18	304	21	304	15	304	4	304	5.42763	4.11184
SMAC_01271	208	1496	97	1496	37	1496	14	1496	8.1885	3.70989
SMAC_01272	52	528	31	528	7	528	4	528	5.58712	3.31439
SMAC_01274	132	1367	88	1367	13	1367	3	1367	5.30358	3.32846
SMAC_01276	62	500	31	500	12	500	6	500	7.4	3.7
SMAC_01277	54	984	70	984	13	984	14	984	3.40447	4.26829
SMAC_01278	78	526	15	526	8	526	3	526	8.1749	1.71103
SMAC_01279	115	1252	63	1252	14	1252	2	1252	5.15176	2.59585
SMAC_01280	93	1085	89	1085	13	1085	5	1085	4.88479	4.3318
SMAC_01281	31	322	28	322	7	322	2	322	5.90062	4.65839
SMAC_01282	110	1066	51	1066	15	1066	7	1066	5.86304	2.72045
SMAC_01283	82	556	26	556	17	556	8	556	8.90288	3.05755
SMAC_01284	101	934	45	934	13	934	6	934	6.10278	2.73019
SMAC_01285	99	942	57	942	17	942	3	942	6.15711	3.18471
SMAC_01286	48	359	11	359	7	359	7	359	7.66017	2.50696
SMAC_01287	81	668	34	668	4	668	1	668	6.36228	2.61976
SMAC_01288	71	514	36	514	5	514	3	514	7.393	3.79377
SMAC_01289	111	1114	90	1114	38	1114	15	1114	6.68761	4.71275
SMAC_01290	93	975	50	975	11	975	2	975	5.33333	2.66667
SMAC_01291	94	669	41	669	18	669	8	669	8.3707	3.66218
SMAC_01292	70	831	52	831	13	831	6	831	4.99398	3.48977
SMAC_01293	95	747	46	747	18	747	3	747	7.56359	3.27979
SMAC_01294	52	394	16	394	2	394	1	394	6.85279	2.15736
SMAC_01295	21	279	10	279	6	279	3	279	4.83871	2.32975
SMAC_01296	58	737	56	737	5	737	5	737	4.27408	4.1384
SMAC_01297	66	639	44	639	10	639	0	639	5.94679	3.44288
SMAC_01298	109	1475	104	1475	21	1475	8	1475	4.40678	3.79661
SMAC_01299	238	2191	157	2191	59	2191	15	2191	6.77773	3.92515
SMAC_01300	88	693	42	693	18	693	1	693	7.64791	3.10245
SMAC_01301	36	374	42	374	9	374	0	374	6.01604	5.61497
SMAC_01302	54	646	34	646	10	646	4	646	4.95356	2.94118
SMAC_01303	49	539	29	539	6	539	4	539	5.10204	3.06122
SMAC_01304	44	554	27	554	8	554	1	554	4.69314	2.52708
SMAC_01305	205	2516	182	2516	37	2516	22	2516	4.80922	4.05405
SMAC_01306	184	2201	132	2201	32	2201	8	2201	4.90686	3.18037
SMAC_01307	33	448	25	448	4	448	1	448	4.12946	2.90179
SMAC_01308	70	582	61	582	11	582	2	582	6.95876	5.41237
SMAC_01309	113	1086	55	1086	25	1086	5	1086	6.35359	2.76243
SMAC_01310	419	3646	192	3646	42	3646	13	3646	6.322	2.8113
SMAC_01311	67	694	32	694	9	694	2	694	5.4755	2.44957
SMAC_01312	101	990	51	990	19	990	3	990	6.06061	2.72727
SMAC_01313	134	945	45	945	10	945	5	945	7.61905	2.6455
SMAC_01314	145	1288	103	1288	28	1288	10	1288	6.71584	4.38665
SMAC_01315	60	693	33	693	10	693	2	693	5.05051	2.52525
SMAC_01316	213	1821	94	1821	26	1821	7	1821	6.56233	2.7732
SMAC_01317	135	1231	74	1231	13	1231	9	1231	6.01137	3.37124
SMAC_01318	64	615	63	615	4	615	4	615	5.52846	5.44715
SMAC_01319	55	272	22	272	3	272	0	272	10.6618	4.04412
SMAC_01320	30	244	12	244	1	244	0	244	6.35246	2.45902
SMAC_01321	38	433	30	433	4	433	1	433	4.84988	3.57968
SMAC_01322	28	336	23	336	2	336	0	336	4.46429	3.42262
SMAC_01323	65	658	34	658	7	658	0	658	5.47112	2.58359
SMAC_01324	88	522	14	522	12	522	6	522	9.57854	1.91571
SMAC_01325	139	1422	64	1422	18	1422	6	1422	5.52039	2.46132
SMAC_01326	82	648	45	648	4	648	2	648	6.6358	3.62654
SMAC_01327	30	427	19	427	5	427	1	427	4.09836	2.34192
SMAC_01329	90	1168	68	1168	17	1168	4	1168	4.58048	3.08219
SMAC_01330	106	870	51	870	22	870	7	870	7.35632	3.33333
SMAC_01331	121	1091	77	1091	12	1091	7	1091	6.09533	3.84968
SMAC_01332	53	722	32	722	15	722	5	722	4.70914	2.56233
SMAC_01333	125	1329	92	1329	21	1329	7	1329	5.49285	3.7246
SMAC_01334	93	698	116	698	6	698	4	698	7.09169	8.59599
SMAC_01335	28	244	19	244	2	244	0	244	6.14754	3.89344
SMAC_01336	18	325	15	325	2	325	2	325	3.07692	2.61538
SMAC_01337	117	1202	62	1202	9	1202	7	1202	5.24126	2.87022
SMAC_01338	56	736	55	736	17	736	6	736	4.95924	4.14402
SMAC_01339	561	4996	231	4996	71	4996	11	4996	6.32506	2.42194
SMAC_01340	35	644	31	644	10	644	4	644	3.49379	2.71739
SMAC_01341	91	489	35	489	14	489	4	489	10.7362	3.98773
SMAC_01342	47	606	35	606	8	606	1	606	4.53795	2.9703
SMAC_01343	33	268	9	268	2	268	0	268	6.52985	1.6791
SMAC_01344	108	998	53	998	15	998	5	998	6.16232	2.90581
SMAC_01345	63	1050	39	1050	11	1050	4	1050	3.52381	2.04762
SMAC_01346	57	577	23	577	4	577	1	577	5.28596	2.07972
SMAC_01347	181	1739	109	1739	27	1739	8	1739	5.98045	3.364
SMAC_01348	63	489	19	489	11	489	9	489	7.56646	2.86299
SMAC_01349	41	154	6	154	0	154	0	154	13.3117	1.94805
SMAC_01350	454	3471	181	3471	25	3471	13	3471	6.90003	2.79458
SMAC_01351	63	770	54	770	13	770	4	770	4.93506	3.76623
SMAC_01352	208	1393	77	1393	16	1393	5	1393	8.0402	2.94329
SMAC_01353	219	1612	123	1612	32	1612	10	1612	7.78536	4.12531
SMAC_01354	38	425	19	425	7	425	1	425	5.29412	2.35294
SMAC_01355	31	205	16	205	1	205	0	205	7.80488	3.90244
SMAC_01356	85	843	53	843	10	843	2	843	5.63464	3.26216
SMAC_01357	56	620	29	620	13	620	2	620	5.56452	2.5
SMAC_01358	85	714	53	714	10	714	5	714	6.65266	4.06162
SMAC_01359	43	448	27	448	7	448	4	448	5.58036	3.45982
SMAC_01360	179	1332	62	1332	13	1332	5	1332	7.20721	2.51502
SMAC_01361	94	1084	56	1084	21	1084	6	1084	5.30443	2.85978
SMAC_01362	41	551	34	551	6	551	4	551	4.26497	3.44828
SMAC_01363	77	460	25	460	2	460	1	460	8.58696	2.82609
SMAC_01364	72	698	42	698	8	698	2	698	5.73066	3.15186
SMAC_01365	30	131	5	131	3	131	1	131	12.5954	2.29008
SMAC_01366	13	227	11	227	6	227	8	227	4.18502	4.18502
SMAC_01367	43	520	22	520	5	520	1	520	4.61538	2.21154
SMAC_01368	80	761	42	761	7	761	2	761	5.71616	2.89093
SMAC_01369	12	187	9	187	1	187	0	187	3.47594	2.40642
SMAC_01370	33	560	35	560	11	560	6	560	3.92857	3.66071
SMAC_01371	132	823	80	823	19	823	6	823	9.17375	5.22479
SMAC_01372	164	1438	85	1438	32	1438	15	1438	6.81502	3.47705
SMAC_01373	68	571	37	571	11	571	0	571	6.91769	3.23993
SMAC_01374	35	470	32	470	6	470	5	470	4.3617	3.93617
SMAC_01375	102	786	46	786	15	786	4	786	7.44275	3.18066
SMAC_01376	57	382	26	382	13	382	6	382	9.1623	4.18848
SMAC_01377	30	307	11	307	6	307	0	307	5.86319	1.79153
SMAC_01378	57	734	47	734	15	734	5	734	4.90463	3.54223
SMAC_01379	58	782	43	782	7	782	2	782	4.15601	2.87724
SMAC_01380	65	800	27	800	14	800	2	800	4.9375	1.8125
SMAC_01381	62	426	25	426	8	426	1	426	8.21596	3.05164
SMAC_01382	113	842	54	842	7	842	5	842	7.12589	3.50356
SMAC_01383	12	318	20	318	17	318	5	318	4.55975	3.93082
SMAC_01384	29	210	7	210	0	210	0	210	6.90476	1.66667
SMAC_01385	37	470	31	470	5	470	1	470	4.46809	3.40426
SMAC_01386	60	689	36	689	7	689	7	689	4.86212	3.12046
SMAC_01387	82	672	43	672	10	672	11	672	6.84524	4.01786
SMAC_01388	67	596	27	596	6	596	2	596	6.12416	2.43289
SMAC_01389	76	871	37	871	14	871	7	871	5.16648	2.52583
SMAC_01390	42	546	40	546	14	546	7	546	5.12821	4.30403
SMAC_01391	143	880	51	880	16	880	5	880	9.03409	3.18182
SMAC_01392	182	1568	122	1568	19	1568	5	1568	6.40944	4.04974
SMAC_01393	28	314	13	314	1	314	1	314	4.61783	2.2293
SMAC_01394	117	958	71	958	14	958	9	958	6.83716	4.17537
SMAC_01395	20	332	13	332	5	332	2	332	3.76506	2.25904
SMAC_01396	35	507	42	507	20	507	1	507	5.42406	4.24063
SMAC_01397	33	401	20	401	3	401	0	401	4.48878	2.49377
SMAC_01398	9	225	5	225	0	225	0	225	2	1.11111
SMAC_01399	73	1026	59	1026	14	1026	6	1026	4.23977	3.16764
SMAC_01400	85	1341	64	1341	5	1341	7	1341	3.3557	2.64728
SMAC_01401	46	422	20	422	6	422	4	422	6.16114	2.8436
SMAC_01402	129	827	63	827	17	827	8	827	8.82709	4.29262
SMAC_01403	92	655	51	655	17	655	4	655	8.32061	4.19847
SMAC_01404	42	544	23	544	11	544	5	544	4.87132	2.57353
SMAC_01405	95	893	70	893	14	893	14	893	6.10302	4.70325
SMAC_01406	20	391	27	391	11	391	4	391	3.96419	3.96419
SMAC_01407	30	378	11	378	5	378	5	378	4.62963	2.1164
SMAC_01408	31	662	38	662	12	662	6	662	3.24773	3.32326
SMAC_01409	28	416	14	416	5	416	3	416	3.96635	2.04327
SMAC_01410	49	479	17	479	5	479	2	479	5.63674	1.9833
SMAC_01411	85	784	44	784	8	784	2	784	5.93112	2.93367
SMAC_01412	99	645	51	645	3	645	0	645	7.90698	3.95349
SMAC_01413	37	492	22	492	8	492	4	492	4.57317	2.64228
SMAC_01414	61	674	71	674	24	674	6	674	6.30564	5.71217
SMAC_01415	20	364	21	364	5	364	0	364	3.43407	2.88462
SMAC_01416	146	1237	71	1237	20	1237	7	1237	6.70978	3.15279
SMAC_01417	48	425	26	425	4	425	2	425	6.11765	3.29412
SMAC_01418	36	426	12	426	2	426	1	426	4.46009	1.52582
SMAC_01419	114	968	46	968	13	968	6	968	6.55992	2.68595
SMAC_01420	31	298	28	298	1	298	3	298	5.36913	5.20134
SMAC_01421	38	413	32	413	16	413	4	413	6.53753	4.35835
SMAC_01422	65	251	13	251	2	251	0	251	13.3466	2.58964
SMAC_01423	91	974	41	974	5	974	1	974	4.92813	2.15606
SMAC_01424	27	231	7	231	3	231	1	231	6.49351	1.7316
SMAC_01425	179	1361	83	1361	16	1361	12	1361	7.16385	3.49008
SMAC_01426	34	409	23	409	1	409	0	409	4.27873	2.81174
SMAC_01427	106	743	40	743	7	743	4	743	7.60431	2.96097
SMAC_01428	270	2611	187	2611	44	2611	22	2611	6.01302	4.0023
SMAC_01429	69	891	71	891	24	891	12	891	5.21886	4.65769
SMAC_01430	33	578	36	578	20	578	15	578	4.58478	4.41176
SMAC_01431	52	550	29	550	19	550	9	550	6.45455	3.45455
SMAC_01432	6	155	14	155	2	155	2	155	2.58065	5.16129
SMAC_01433	77	492	41	492	11	492	3	492	8.94309	4.47154
SMAC_01434	125	1203	93	1203	8	1203	3	1203	5.52785	3.99002
SMAC_01435	43	761	46	761	7	761	2	761	3.28515	3.15375
SMAC_01436	79	734	38	734	5	734	1	734	5.72207	2.65668
SMAC_01437	87	848	43	848	15	848	9	848	6.01415	3.06604
SMAC_01438	74	805	63	805	19	805	1	805	5.7764	3.97516
SMAC_01439	72	1156	67	1156	10	1156	3	1156	3.54671	3.02768
SMAC_01440	40	383	36	383	9	383	5	383	6.39687	5.35248
SMAC_01441	82	804	42	804	24	804	12	804	6.59204	3.35821
SMAC_01442	147	1217	64	1217	18	1217	2	1217	6.77896	2.71159
SMAC_01443	157	1287	71	1287	19	1287	18	1287	6.83761	3.45765
SMAC_01444	116	873	58	873	12	873	6	873	7.33104	3.66552
SMAC_01445	25	510	15	510	4	510	0	510	2.84314	1.47059
SMAC_01446	147	1846	94	1846	29	1846	16	1846	4.76706	2.97941
SMAC_01447	4	77	6	77	3	77	2	77	4.54545	5.19481
SMAC_01448	46	416	21	416	4	416	3	416	6.00962	2.88462
SMAC_01449	92	982	42	982	8	982	3	982	5.09165	2.29124
SMAC_01450	12	163	4	163	2	163	1	163	4.29448	1.53374
SMAC_01451	51	346	12	346	3	346	1	346	7.80347	1.87861
SMAC_01452	37	414	52	414	12	414	3	414	5.91787	6.64251
SMAC_01453	110	1009	60	1009	10	1009	5	1009	5.94648	3.22101
SMAC_01454	370	3069	192	3069	53	3069	14	3069	6.8915	3.35614
SMAC_01455	75	734	66	734	22	734	4	734	6.60763	4.76839
SMAC_01456	136	1041	55	1041	11	1041	4	1041	7.06052	2.83381
SMAC_01457	110	1083	59	1083	16	1083	12	1083	5.81717	3.27793
SMAC_01458	39	456	30	456	2	456	2	456	4.49561	3.50877
SMAC_01459	80	807	65	807	44	807	7	807	7.68278	4.46097
SMAC_01460	45	280	13	280	0	280	0	280	8.03571	2.32143
SMAC_01461	37	444	32	444	5	444	0	444	4.72973	3.6036
SMAC_01462	39	337	20	337	5	337	1	337	6.52819	3.11573
SMAC_01463	143	1344	59	1344	16	1344	10	1344	5.91518	2.56696
SMAC_01464	102	535	26	535	9	535	2	535	10.3738	2.61682
SMAC_01465	34	265	23	265	7	265	2	265	7.73585	4.71698
SMAC_01466	64	942	63	942	14	942	3	942	4.14013	3.50318
SMAC_01467	175	1571	96	1571	28	1571	9	1571	6.46085	3.34182
SMAC_01468	118	1305	70	1305	12	1305	8	1305	4.98084	2.98851
SMAC_01469	228	1745	90	1745	15	1745	0	1745	6.96275	2.5788
SMAC_01470	133	1059	53	1059	16	1059	6	1059	7.03494	2.78565
SMAC_01471	202	1842	85	1842	29	1842	9	1842	6.27036	2.55157
SMAC_01472	140	959	53	959	18	959	8	959	8.23775	3.1804
SMAC_01473	98	704	40	704	13	704	6	704	7.88352	3.26705
SMAC_01474	248	1426	92	1426	20	1426	6	1426	9.39691	3.43619
SMAC_01475	186	1452	69	1452	22	1452	6	1452	7.16253	2.58264
SMAC_01476	105	1139	55	1139	12	1139	6	1139	5.13608	2.67779
SMAC_01477	24	439	14	439	4	439	0	439	3.18907	1.59453
SMAC_01478	44	356	15	356	5	356	2	356	6.88202	2.38764
SMAC_01479	54	566	44	566	12	566	2	566	5.83039	4.0636
SMAC_01480	81	796	54	796	7	796	7	796	5.52764	3.83166
SMAC_01481	120	888	57	888	10	888	5	888	7.31982	3.49099
SMAC_01482	37	503	63	503	9	503	6	503	4.57256	6.85885
SMAC_01483	114	980	46	980	12	980	4	980	6.42857	2.55102
SMAC_01484	14	62	5	62	0	62	1	62	11.2903	4.83871
SMAC_01485	76	745	47	745	12	745	7	745	5.90604	3.62416
SMAC_01486	75	774	43	774	9	774	2	774	5.42636	2.90698
SMAC_01487	8	112	11	112	1	112	1	112	4.01786	5.35714
SMAC_01488	25	152	12	152	0	152	0	152	8.22368	3.94737
SMAC_01489	83	991	48	991	9	991	4	991	4.64178	2.62361
SMAC_01490	126	793	53	793	17	793	1	793	9.01639	3.40479
SMAC_01491	183	1338	77	1338	17	1338	7	1338	7.47384	3.13901
SMAC_01492	38	448	20	448	7	448	1	448	5.02232	2.34375
SMAC_01493	47	325	12	325	3	325	2	325	7.69231	2.15385
SMAC_01494	60	653	42	653	11	653	8	653	5.43645	3.82848
SMAC_01495	82	771	57	771	10	771	5	771	5.96628	4.02075
SMAC_01496	14	237	13	237	8	237	1	237	4.64135	2.95359
SMAC_01497	19	293	12	293	4	293	0	293	3.92491	2.04778
SMAC_01498	62	553	29	553	6	553	5	553	6.14828	3.07414
SMAC_01499	71	688	36	688	15	688	3	688	6.25	2.8343
SMAC_01500	37	650	35	650	8	650	1	650	3.46154	2.76923
SMAC_01501	98	724	42	724	8	724	5	724	7.32044	3.24586
SMAC_01502	68	613	39	613	9	613	7	613	6.28059	3.75204
SMAC_01503	173	1120	66	1120	13	1120	5	1120	8.30357	3.16964
SMAC_01504	57	825	50	825	10	825	3	825	4.06061	3.21212
SMAC_01505	44	533	32	533	5	533	1	533	4.59662	3.09568
SMAC_01506	34	458	24	458	6	458	3	458	4.36681	2.9476
SMAC_01507	74	785	39	785	13	785	2	785	5.5414	2.61146
SMAC_01508	100	505	43	505	13	505	2	505	11.1881	4.45545
SMAC_01509	59	519	35	519	6	519	2	519	6.26204	3.56455
SMAC_01510	39	393	26	393	13	393	9	393	6.61578	4.45293
SMAC_01511	80	713	21	713	7	713	2	713	6.10098	1.6129
SMAC_01512	79	833	50	833	3	833	0	833	4.92197	3.0012
SMAC_01513	136	1065	39	1065	3	1065	1	1065	6.52582	1.87793
SMAC_01514	58	581	19	581	2	581	0	581	5.16351	1.63511
SMAC_01515	45	445	20	445	7	445	6	445	5.8427	2.92135
SMAC_01516	58	637	32	637	15	637	3	637	5.72998	2.74725
SMAC_01517	81	628	24	628	7	628	2	628	7.00637	2.07006
SMAC_01518	5	68	0	68	0	68	0	68	3.67647	0
SMAC_01519	87	573	59	573	19	573	9	573	9.24956	5.93368
SMAC_01520	48	566	29	566	6	566	1	566	4.77032	2.65018
SMAC_01521	10	76	4	76	0	76	0	76	6.57895	2.63158
SMAC_01522	58	396	15	396	8	396	3	396	8.33333	2.27273
SMAC_01523	40	292	23	292	0	292	0	292	6.84932	3.93836
SMAC_01524	33	425	34	425	2	425	0	425	4.11765	4
SMAC_01525	73	1025	67	1025	6	1025	2	1025	3.85366	3.36585
SMAC_01526	54	553	29	553	10	553	3	553	5.78662	2.89331
SMAC_01527	126	1410	74	1410	13	1410	5	1410	4.92908	2.80142
SMAC_01528	27	277	12	277	3	277	0	277	5.41516	2.16606
SMAC_01529	50	512	26	512	7	512	4	512	5.56641	2.92969
SMAC_01530	49	345	15	345	1	345	1	345	7.24638	2.31884
SMAC_01531	74	515	23	515	6	515	4	515	7.76699	2.62136
SMAC_01532	74	851	54	851	10	851	2	851	4.93537	3.29025
SMAC_01534	28	404	27	404	7	404	3	404	4.33168	3.71287
SMAC_01535	9	94	5	94	0	94	0	94	4.78723	2.65957
SMAC_01537	25	379	23	379	5	379	3	379	3.95778	3.43008
SMAC_01538	52	705	26	705	5	705	1	705	4.04255	1.91489
SMAC_01539	75	669	58	669	9	669	3	669	6.27803	4.55904
SMAC_01540	128	1461	122	1461	7	1461	4	1461	4.62012	4.31211
SMAC_01541	10	181	7	181	0	181	0	181	2.76243	1.9337
SMAC_01542	36	215	22	215	1	215	0	215	8.60465	5.11628
SMAC_01543	55	309	24	309	4	309	2	309	9.54693	4.20712
SMAC_01544	40	335	14	335	0	335	0	335	5.97015	2.08955
SMAC_01545	36	225	26	225	8	225	8	225	9.77778	7.55556
SMAC_01546	56	533	39	533	5	533	3	533	5.72233	3.93996
SMAC_01547	116	1049	51	1049	10	1049	5	1049	6.00572	2.66921
SMAC_01548	47	357	19	357	5	357	0	357	7.28291	2.66106
SMAC_01549	85	783	35	783	11	783	3	783	6.13027	2.42656
SMAC_01550	52	604	28	604	7	604	0	604	4.88411	2.31788
SMAC_01551	38	708	48	708	15	708	7	708	3.74294	3.88418
SMAC_01552	48	343	21	343	11	343	1	343	8.60058	3.207
SMAC_01553	16	289	6	289	3	289	1	289	3.2872	1.21107
SMAC_01554	118	687	55	687	8	687	6	687	9.17031	4.43959
SMAC_01555	36	626	29	626	12	626	4	626	3.83387	2.63578
SMAC_01556	17	293	16	293	3	293	0	293	3.41297	2.73038
SMAC_01557	19	389	27	389	12	389	8	389	3.98458	4.49871
SMAC_01558	43	376	27	376	10	376	3	376	7.04787	3.98936
SMAC_01559	186	1493	75	1493	20	1493	6	1493	6.89886	2.71266
SMAC_01560	67	816	40	816	9	816	2	816	4.65686	2.57353
SMAC_01561	23	177	9	177	1	177	1	177	6.77966	2.82486
SMAC_01562	85	665	37	665	5	665	2	665	6.76692	2.93233
SMAC_01563	61	544	32	544	4	544	2	544	5.97426	3.125
SMAC_01564	67	934	39	934	13	934	2	934	4.28266	2.19486
SMAC_01565	6	149	10	149	0	149	0	149	2.01342	3.3557
SMAC_01566	73	853	74	853	25	853	3	853	5.74443	4.51348
SMAC_01567	103	1102	81	1102	9	1102	4	1102	5.08167	3.85662
SMAC_01568	110	683	40	683	14	683	8	683	9.0776	3.51391
SMAC_01569	148	1421	117	1421	42	1421	8	1421	6.68543	4.39831
SMAC_01570	46	453	41	453	11	453	3	453	6.29139	4.85651
SMAC_01571	74	585	66	585	20	585	6	585	8.03419	6.15385
SMAC_01572	88	831	32	831	9	831	1	831	5.83634	1.98556
SMAC_01573	34	364	16	364	2	364	2	364	4.94505	2.47253
SMAC_01574	44	346	15	346	0	346	0	346	6.35838	2.16763
SMAC_01575	86	634	35	634	11	634	3	634	7.64984	2.99685
SMAC_01576	66	769	40	769	5	769	2	769	4.61638	2.73082
SMAC_01577	15	287	16	287	6	287	0	287	3.65854	2.78746
SMAC_01578	74	676	33	676	11	676	2	676	6.28698	2.58876
SMAC_01579	14	223	5	223	3	223	1	223	3.81166	1.34529
SMAC_01580	23	219	13	219	6	219	2	219	6.621	3.42466
SMAC_01581	96	608	40	608	3	608	1	608	8.14145	3.37171
SMAC_01582	73	617	39	617	11	617	5	617	6.80713	3.56564
SMAC_01583	85	909	55	909	13	909	4	909	5.39054	3.24532
SMAC_01584	129	1123	69	1123	14	1123	5	1123	6.36687	3.29475
SMAC_01585	73	670	42	670	3	670	3	670	5.67164	3.35821
SMAC_01586	94	940	46	940	10	940	6	940	5.53191	2.76596
SMAC_01587	86	722	40	722	11	722	7	722	6.71745	3.25485
SMAC_01588	91	625	34	625	15	625	0	625	8.48	2.72
SMAC_01589	103	681	41	681	10	681	4	681	8.29662	3.30396
SMAC_01590	19	335	18	335	0	335	0	335	2.83582	2.68657
SMAC_01591	100	890	44	890	7	890	1	890	6.01124	2.52809
SMAC_01592	58	576	29	576	4	576	3	576	5.38194	2.77778
SMAC_01593	65	623	21	623	9	623	2	623	5.939	1.84591
SMAC_01594	158	1333	99	1333	22	1333	7	1333	6.75169	3.97599
SMAC_01595	101	830	58	830	15	830	3	830	6.98795	3.6747
SMAC_01596	30	562	35	562	8	562	3	562	3.38078	3.38078
SMAC_01597	93	453	27	453	3	453	1	453	10.596	3.09051
SMAC_01599	72	652	33	652	11	652	3	652	6.36503	2.76074
SMAC_01600	160	1132	67	1132	5	1132	2	1132	7.28799	3.0477
SMAC_01601	22	273	10	273	2	273	1	273	4.3956	2.01465
SMAC_01602	26	403	22	403	0	403	0	403	3.22581	2.72953
SMAC_01603	125	1398	87	1398	21	1398	3	1398	5.22175	3.21888
SMAC_01604	180	1576	93	1576	20	1576	4	1576	6.34518	3.07741
SMAC_01605	93	988	81	988	20	988	8	988	5.71862	4.50405
SMAC_01606	83	1029	55	1029	24	1029	4	1029	5.19922	2.86686
SMAC_01607	142	1029	99	1029	26	1029	7	1029	8.16327	5.15063
SMAC_01608	67	421	18	421	3	421	3	421	8.31354	2.49406
SMAC_01609	68	586	36	586	4	586	4	586	6.14334	3.41297
SMAC_01610	328	2090	147	2090	18	2090	3	2090	8.27751	3.58852
SMAC_01611	35	323	18	323	6	323	2	323	6.34675	3.09598
SMAC_01612	34	653	25	653	7	653	0	653	3.13936	1.91424
SMAC_01613	43	372	18	372	2	372	0	372	6.04839	2.41935
SMAC_01614	26	435	19	435	1	435	0	435	3.10345	2.18391
SMAC_01615	96	710	59	710	23	710	1	710	8.38028	4.22535
SMAC_01616	96	812	56	812	7	812	4	812	6.34236	3.69458
SMAC_01617	119	1219	74	1219	7	1219	2	1219	5.16817	3.11731
SMAC_01618	54	351	24	351	6	351	3	351	8.54701	3.84615
SMAC_01619	73	683	34	683	6	683	4	683	5.78331	2.78184
SMAC_01620	31	512	34	512	6	512	0	512	3.61328	3.32031
SMAC_01621	6	96	2	96	0	96	0	96	3.125	1.04167
SMAC_01622	30	302	7	302	1	302	1	302	5.13245	1.3245
SMAC_01623	96	682	57	682	11	682	5	682	7.84457	4.54545
SMAC_01624	60	495	40	495	8	495	1	495	6.86869	4.14141
SMAC_01625	22	308	12	308	2	308	3	308	3.8961	2.43506
SMAC_01626	85	618	37	618	7	618	4	618	7.44337	3.31715
SMAC_01627	43	383	13	383	3	383	0	383	6.00522	1.69713
SMAC_01628	123	901	56	901	21	901	5	901	7.99112	3.38513
SMAC_01629	130	1225	65	1225	27	1225	9	1225	6.40816	3.02041
SMAC_01630	369	2994	181	2994	44	2994	18	2994	6.89713	3.32331
SMAC_01631	48	559	42	559	6	559	4	559	4.83005	4.11449
SMAC_01632	93	505	17	505	4	505	1	505	9.60396	1.78218
SMAC_01633	79	810	46	810	8	810	4	810	5.37037	3.08642
SMAC_01634	192	705	92	705	29	705	21	705	15.6738	8.01418
SMAC_01635	103	628	29	628	9	628	5	628	8.9172	2.70701
SMAC_01636	168	1278	78	1278	20	1278	6	1278	7.35524	3.28638
SMAC_01637	66	371	13	371	6	371	6	371	9.7035	2.56065
SMAC_01638	416	3344	228	3344	48	3344	20	3344	6.9378	3.70813
SMAC_01639	110	1035	46	1035	16	1035	10	1035	6.08696	2.70531
SMAC_01640	59	748	46	748	14	748	4	748	4.87968	3.34225
SMAC_01641	39	178	15	178	2	178	1	178	11.5169	4.49438
SMAC_01642	67	546	26	546	7	546	6	546	6.77656	2.9304
SMAC_01643	154	1419	106	1419	10	1419	10	1419	5.77872	4.08739
SMAC_01644	42	636	40	636	5	636	4	636	3.69497	3.45912
SMAC_01645	122	944	70	944	41	944	13	944	8.63347	4.39619
SMAC_01646	178	1166	79	1166	14	1166	2	1166	8.23328	3.47341
SMAC_01647	13	159	6	159	1	159	0	159	4.40252	1.88679
SMAC_01649	111	789	42	789	6	789	5	789	7.41445	2.97845
SMAC_01650	81	665	31	665	9	665	4	665	6.76692	2.63158
SMAC_01651	76	748	58	748	12	748	3	748	5.88235	4.07754
SMAC_01652	11	160	12	160	0	160	0	160	3.4375	3.75
SMAC_01653	42	115	4	115	0	115	1	115	18.2609	2.17391
SMAC_01654	56	518	13	518	2	518	1	518	5.59846	1.35135
SMAC_01655	46	629	51	629	10	629	13	629	4.45151	5.08744
SMAC_01656	82	787	33	787	5	787	2	787	5.52732	2.22363
SMAC_01657	56	720	35	720	9	720	6	720	4.51389	2.84722
SMAC_01658	20	306	11	306	2	306	1	306	3.59477	1.96078
SMAC_01660	30	405	18	405	2	405	3	405	3.95062	2.59259
SMAC_01661	30	462	27	462	6	462	3	462	3.8961	3.24675
SMAC_01662	48	526	27	526	8	526	5	526	5.32319	3.04183
SMAC_01663	68	444	22	444	0	444	0	444	7.65766	2.47748
SMAC_01664	21	236	22	236	9	236	3	236	6.35593	5.29661
SMAC_01665	21	345	34	345	3	345	3	345	3.47826	5.36232
SMAC_01666	126	1294	49	1294	8	1294	5	1294	5.17774	2.08655
SMAC_01667	15	186	14	186	3	186	1	186	4.83871	4.03226
SMAC_01668	192	1505	74	1505	9	1505	6	1505	6.67774	2.65781
SMAC_01669	4	123	3	123	0	123	0	123	1.62602	1.21951
SMAC_01670	26	325	15	325	0	325	0	325	4	2.30769
SMAC_01671	32	485	37	485	20	485	17	485	5.36082	5.56701
SMAC_01672	60	839	42	839	5	839	2	839	3.87366	2.62217
SMAC_01673	56	467	27	467	3	467	2	467	6.31692	3.10493
SMAC_01674	67	793	44	793	5	793	1	793	4.53972	2.83733
SMAC_01675	57	745	27	745	10	745	5	745	4.49664	2.14765
SMAC_01676	159	1614	76	1614	22	1614	3	1614	5.60719	2.44734
SMAC_01677	86	441	21	441	3	441	1	441	10.0907	2.49433
SMAC_01678	50	417	42	417	10	417	12	417	7.19424	6.47482
SMAC_01679	34	417	20	417	9	417	4	417	5.15588	2.8777
SMAC_01680	31	392	23	392	11	392	4	392	5.35714	3.44388
SMAC_01681	96	1214	50	1214	18	1214	12	1214	4.69522	2.55354
SMAC_01682	96	770	48	770	6	770	2	770	6.62338	3.24675
SMAC_01683	15	194	13	194	0	194	0	194	3.86598	3.35052
SMAC_01684	68	487	21	487	6	487	5	487	7.59754	2.6694
SMAC_01685	84	961	56	961	8	961	4	961	4.78668	3.12175
SMAC_01686	47	430	15	430	7	430	8	430	6.27907	2.67442
SMAC_01687	64	676	57	676	10	676	9	676	5.47337	4.88166
SMAC_01688	92	957	69	957	13	957	13	957	5.48589	4.28422
SMAC_01689	34	389	17	389	5	389	1	389	5.01285	2.31362
SMAC_01690	59	899	50	899	24	899	24	899	4.61624	4.11568
SMAC_01691	31	259	15	259	0	259	0	259	5.98456	2.89575
SMAC_01692	64	790	30	790	5	790	2	790	4.36709	2.02532
SMAC_01693	119	1268	62	1268	17	1268	4	1268	5.36278	2.60252
SMAC_01694	62	536	29	536	15	536	5	536	7.18284	3.17164
SMAC_01695	78	914	49	914	9	914	7	914	4.7593	3.06346
SMAC_01696	77	1065	69	1065	23	1065	10	1065	4.69484	3.70892
SMAC_01697	42	500	24	500	3	500	0	500	4.5	2.4
SMAC_01698	153	892	69	892	22	892	6	892	9.80942	4.20404
SMAC_01699	21	422	17	422	3	422	1	422	2.8436	2.1327
SMAC_01700	99	1005	83	1005	8	1005	7	1005	5.32338	4.47761
SMAC_01701	75	647	43	647	13	647	5	647	6.80062	3.70943
SMAC_01702	57	367	20	367	5	367	3	367	8.44687	3.13351
SMAC_01703	30	515	16	515	8	515	2	515	3.68932	1.74757
SMAC_01704	11	178	25	178	0	178	1	178	3.08989	7.30337
SMAC_01705	16	246	18	246	6	246	3	246	4.47154	4.26829
SMAC_01706	141	1267	80	1267	15	1267	11	1267	6.15627	3.59116
SMAC_01707	63	619	33	619	5	619	1	619	5.49273	2.74637
SMAC_01708	80	683	44	683	8	683	4	683	6.44217	3.51391
SMAC_01709	21	389	11	389	2	389	3	389	2.9563	1.79949
SMAC_01710	105	880	46	880	8	880	2	880	6.42045	2.72727
SMAC_01711	19	124	8	124	2	124	2	124	8.46774	4.03226
SMAC_01712	71	552	34	552	4	552	0	552	6.79348	3.07971
SMAC_01713	45	454	21	454	6	454	2	454	5.61674	2.53304
SMAC_01714	84	641	32	641	2	641	0	641	6.70827	2.4961
SMAC_01715	65	846	43	846	10	846	5	846	4.43262	2.83688
SMAC_01716	37	424	23	424	3	424	1	424	4.71698	2.83019
SMAC_01717	249	1879	114	1879	18	1879	5	1879	7.10484	3.16658
SMAC_01718	137	1223	72	1223	28	1223	13	1223	6.74571	3.47506
SMAC_01719	114	1134	56	1134	11	1134	1	1134	5.51146	2.51323
SMAC_01720	181	1770	104	1770	15	1770	14	1770	5.53672	3.33333
SMAC_01721	98	964	70	964	11	964	7	964	5.65353	3.99378
SMAC_01722	120	1029	87	1029	25	1029	9	1029	7.04568	4.66472
SMAC_01723	104	1312	87	1312	18	1312	13	1312	4.64939	3.81098
SMAC_01724	158	1319	65	1319	8	1319	4	1319	6.29265	2.61562
SMAC_01725	110	1026	54	1026	17	1026	9	1026	6.18908	3.07018
SMAC_01726	47	584	44	584	15	584	10	584	5.30822	4.62329
SMAC_01727	5	191	9	191	2	191	0	191	1.83246	2.35602
SMAC_01728	17	274	23	274	3	274	3	274	3.64964	4.74453
SMAC_01729	21	346	22	346	8	346	1	346	4.19075	3.3237
SMAC_01730	177	1606	95	1606	21	1606	9	1606	6.16438	3.23786
SMAC_01732	89	1347	92	1347	27	1347	4	1347	4.30586	3.56347
SMAC_01733	50	782	37	782	10	782	4	782	3.83632	2.62148
SMAC_01734	381	2705	126	2705	19	2705	7	2705	7.39372	2.45841
SMAC_01735	34	273	13	273	1	273	1	273	6.41026	2.5641
SMAC_01736	23	312	10	312	2	312	1	312	4.00641	1.76282
SMAC_01737	20	168	3	168	0	168	0	168	5.95238	0.892857
SMAC_01738	73	735	41	735	9	735	2	735	5.57823	2.92517
SMAC_01739	39	762	33	762	4	762	1	762	2.82152	2.23097
SMAC_01740	49	384	22	384	10	384	9	384	7.68229	4.03646
SMAC_01741	32	540	35	540	2	540	1	540	3.14815	3.33333
SMAC_01742	93	671	30	671	4	671	2	671	7.22802	2.3845
SMAC_01743	112	1515	95	1515	18	1515	4	1515	4.29043	3.26733
SMAC_01744	35	445	19	445	5	445	1	445	4.49438	2.24719
SMAC_01745	222	1834	114	1834	12	1834	3	1834	6.3795	3.18975
SMAC_01746	76	619	24	619	3	619	1	619	6.38126	2.01939
SMAC_01747	27	362	8	362	3	362	1	362	4.14365	1.24309
SMAC_01748	66	758	63	758	15	758	4	758	5.34301	4.41953
SMAC_01749	221	2115	138	2115	14	2115	7	2115	5.55556	3.4279
SMAC_01750	18	210	14	210	5	210	1	210	5.47619	3.57143
SMAC_01751	110	668	51	668	15	668	5	668	9.35629	4.19162
SMAC_01752	72	762	28	762	9	762	6	762	5.31496	2.23097
SMAC_01753	102	1098	59	1098	15	1098	2	1098	5.32787	2.77778
SMAC_01754	163	1622	100	1622	29	1622	18	1622	5.91862	3.63748
SMAC_01755	176	1793	116	1793	44	1793	15	1793	6.13497	3.6531
SMAC_01756	44	476	38	476	13	476	2	476	5.98739	4.20168
SMAC_01757	44	377	20	377	5	377	2	377	6.49867	2.91777
SMAC_01758	75	683	31	683	7	683	5	683	6.00293	2.63543
SMAC_01759	129	1196	90	1196	18	1196	11	1196	6.14548	4.22241
SMAC_01760	79	939	48	939	15	939	6	939	5.00532	2.8754
SMAC_01761	146	1785	95	1785	22	1785	8	1785	4.70588	2.88515
SMAC_01762	85	777	49	777	6	777	4	777	5.85586	3.41055
SMAC_01763	47	468	21	468	6	468	2	468	5.66239	2.45726
SMAC_01764	105	1296	73	1296	11	1296	7	1296	4.47531	3.08642
SMAC_01765	52	422	29	422	4	422	1	422	6.63507	3.5545
SMAC_01766	112	941	62	941	8	941	5	941	6.3762	3.56004
SMAC_01767	84	618	76	618	10	618	1	618	7.60518	6.22977
SMAC_01768	16	266	9	266	0	266	1	266	3.00752	1.8797
SMAC_01769	101	936	68	936	12	936	2	936	6.03632	3.73932
SMAC_01770	169	1215	86	1215	18	1215	6	1215	7.69547	3.78601
SMAC_01771	89	930	35	930	5	930	0	930	5.05376	1.88172
SMAC_01772	167	1463	85	1463	15	1463	8	1463	6.2201	3.1784
SMAC_01774	176	1492	99	1492	20	1492	5	1492	6.56836	3.48525
SMAC_01775	130	1137	60	1137	10	1137	4	1137	6.15655	2.81442
SMAC_01776	32	368	25	368	8	368	4	368	5.43478	3.94022
SMAC_01777	57	754	39	754	5	754	3	754	4.11141	2.78515
SMAC_01778	75	480	25	480	7	480	1	480	8.54167	2.70833
SMAC_01779	65	568	25	568	5	568	3	568	6.16197	2.46479
SMAC_01780	146	1459	121	1459	40	1459	14	1459	6.37423	4.62646
SMAC_01781	99	1068	71	1068	33	1068	7	1068	6.17978	3.65169
SMAC_01782	71	530	28	530	8	530	7	530	7.45283	3.30189
SMAC_01783	74	568	18	568	9	568	6	568	7.30634	2.11268
SMAC_01784	51	486	23	486	9	486	7	486	6.17284	3.08642
SMAC_01785	132	1186	70	1186	17	1186	8	1186	6.28162	3.28836
SMAC_01786	85	979	67	979	8	979	2	979	4.74974	3.524
SMAC_01787	67	794	36	794	6	794	2	794	4.59698	2.39295
SMAC_01788	129	939	41	939	13	939	4	939	7.56124	2.39617
SMAC_01789	87	816	53	816	10	816	6	816	5.94363	3.6152
SMAC_01790	68	777	48	777	4	777	2	777	4.6332	3.2175
SMAC_01791	104	694	47	694	10	694	2	694	8.21326	3.53026
SMAC_01792	53	397	23	397	5	397	1	397	7.30479	3.02267
SMAC_01793	40	326	21	326	3	326	1	326	6.59509	3.37423
SMAC_01794	111	995	36	995	7	995	2	995	5.92965	1.90955
SMAC_01795	34	344	20	344	8	344	2	344	6.10465	3.19767
SMAC_01796	40	533	24	533	2	533	2	533	3.93996	2.43902
SMAC_01797	54	476	16	476	3	476	0	476	5.98739	1.68067
SMAC_01798	64	547	32	547	14	547	8	547	7.1298	3.65631
SMAC_01799	221	2321	129	2321	31	2321	21	2321	5.42869	3.23137
SMAC_01800	240	2638	153	2638	25	2638	4	2638	5.02274	2.97574
SMAC_01801	122	1279	80	1279	17	1279	3	1279	5.43393	3.24472
SMAC_01802	96	811	59	811	7	811	1	811	6.35018	3.69914
SMAC_01803	118	1529	80	1529	19	1529	7	1529	4.48005	2.845
SMAC_01804	59	537	26	537	5	537	0	537	5.95903	2.42086
SMAC_01805	156	1562	86	1562	15	1562	7	1562	5.47375	2.97695
SMAC_01806	64	895	40	895	16	895	5	895	4.46927	2.51397
SMAC_01807	30	370	29	370	1	370	2	370	4.18919	4.18919
SMAC_01808	60	1134	71	1134	21	1134	9	1134	3.57143	3.52734
SMAC_01809	78	607	45	607	14	607	6	607	7.57825	4.20099
SMAC_01810	184	1634	89	1634	24	1634	13	1634	6.36475	3.12118
SMAC_01811	56	274	19	274	11	274	1	274	12.2263	3.64964
SMAC_01812	74	741	34	741	14	741	1	741	5.93792	2.36167
SMAC_01813	66	671	27	671	13	671	2	671	5.88674	2.16095
SMAC_01814	153	1077	71	1077	24	1077	9	1077	8.21727	3.71402
SMAC_01815	68	790	62	790	7	790	8	790	4.74684	4.43038
SMAC_01816	37	508	29	508	8	508	2	508	4.42913	3.05118
SMAC_01817	63	620	32	620	7	620	1	620	5.64516	2.66129
SMAC_01818	63	677	32	677	8	677	6	677	5.24372	2.8065
SMAC_01819	172	1484	67	1484	8	1484	2	1484	6.06469	2.3248
SMAC_01820	59	684	23	684	6	684	5	684	4.75146	2.04678
SMAC_01821	116	1091	59	1091	8	1091	1	1091	5.68286	2.74977
SMAC_01822	83	999	42	999	2	999	0	999	4.25425	2.1021
SMAC_01823	84	856	48	856	4	856	1	856	5.14019	2.86215
SMAC_01824	127	651	35	651	10	651	10	651	10.5223	3.45622
SMAC_01825	105	786	49	786	1	786	1	786	6.743	3.18066
SMAC_01826	43	553	37	553	10	553	1	553	4.79204	3.4358
SMAC_01827	117	1200	58	1200	11	1200	7	1200	5.33333	2.70833
SMAC_01828	49	595	31	595	14	595	0	595	5.29412	2.60504
SMAC_01829	177	1589	71	1589	20	1589	3	1589	6.19887	2.32851
SMAC_01830	15	321	25	321	2	321	2	321	2.64798	4.20561
SMAC_01831	74	697	33	697	17	697	8	697	6.52798	2.94118
SMAC_01832	25	378	14	378	7	378	3	378	4.2328	2.24868
SMAC_01833	17	269	13	269	8	269	3	269	4.64684	2.97398
SMAC_01834	63	668	37	668	9	668	1	668	5.38922	2.84431
SMAC_01835	160	1325	72	1325	18	1325	4	1325	6.71698	2.86792
SMAC_01836	114	1422	86	1422	7	1422	4	1422	4.25457	3.16456
SMAC_01837	110	1298	73	1298	10	1298	4	1298	4.6225	2.9661
SMAC_01838	65	661	40	661	7	661	1	661	5.44629	3.10136
SMAC_01839	91	865	60	865	10	865	8	865	5.83815	3.93064
SMAC_01840	167	1527	106	1527	16	1527	6	1527	5.99214	3.66732
SMAC_01841	107	1026	53	1026	12	1026	5	1026	5.79922	2.82651
SMAC_01842	30	455	27	455	4	455	3	455	3.73626	3.2967
SMAC_01843	59	412	28	412	9	412	9	412	8.25243	4.49029
SMAC_01844	123	1084	44	1084	11	1084	4	1084	6.18081	2.21402
SMAC_01845	90	644	33	644	6	644	2	644	7.45342	2.71739
SMAC_01846	32	464	17	464	4	464	0	464	3.87931	1.8319
SMAC_01847	82	894	54	894	8	894	3	894	5.03356	3.18792
SMAC_01848	88	1007	56	1007	10	1007	1	1007	4.86594	2.83019
SMAC_01849	122	969	48	969	3	969	2	969	6.44995	2.57998
SMAC_01850	61	834	69	834	13	834	8	834	4.43645	4.61631
SMAC_01851	25	293	8	293	2	293	1	293	4.60751	1.53584
SMAC_01852	33	586	34	586	11	586	10	586	3.75427	3.75427
SMAC_01853	1	71	2	71	2	71	2	71	2.11268	2.8169
SMAC_01854	91	845	39	845	5	845	1	845	5.68047	2.36686
SMAC_01855	39	677	59	677	13	677	6	677	3.84047	4.80059
SMAC_01856	64	811	43	811	3	811	0	811	4.1307	2.65105
SMAC_01857	63	455	26	455	5	455	3	455	7.47253	3.18681
SMAC_01858	216	1808	108	1808	27	1808	12	1808	6.72013	3.31858
SMAC_01859	196	1501	100	1501	16	1501	7	1501	7.06196	3.56429
SMAC_01860	71	609	46	609	11	609	5	609	6.73235	4.18719
SMAC_01861	219	1644	111	1644	14	1644	3	1644	7.08637	3.46715
SMAC_01862	329	2315	140	2315	34	2315	12	2315	7.84017	3.28294
SMAC_01863	19	310	14	310	3	310	3	310	3.54839	2.74194
SMAC_01864	78	1085	51	1085	5	1085	2	1085	3.82488	2.4424
SMAC_01865	162	1510	89	1510	18	1510	3	1510	5.96026	3.04636
SMAC_01866	21	246	14	246	3	246	1	246	4.87805	3.04878
SMAC_01867	158	999	74	999	13	999	6	999	8.55856	4.004
SMAC_01868	167	1379	81	1379	20	1379	12	1379	6.78028	3.37201
SMAC_01869	138	1214	77	1214	23	1214	20	1214	6.63097	3.99506
SMAC_01870	21	494	28	494	1	494	0	494	2.22672	2.83401
SMAC_01871	284	2013	139	2013	25	2013	6	2013	7.67511	3.60159
SMAC_01872	73	506	56	506	22	506	7	506	9.38735	6.2253
SMAC_01873	134	1163	98	1163	11	1163	9	1163	6.23388	4.60017
SMAC_01874	9	225	8	225	1	225	0	225	2.22222	1.77778
SMAC_01875	70	705	24	705	8	705	4	705	5.53191	1.98582
SMAC_01876	114	1081	60	1081	3	1081	1	1081	5.41166	2.82146
SMAC_01877	67	397	26	397	2	397	1	397	8.69018	3.4005
SMAC_01878	179	1296	76	1296	22	1296	7	1296	7.75463	3.20216
SMAC_01879	43	471	23	471	8	471	2	471	5.41401	2.65393
SMAC_01880	69	843	40	843	13	843	6	843	4.86358	2.72835
SMAC_01881	123	1239	79	1239	9	1239	4	1239	5.32688	3.34948
SMAC_01882	113	792	78	792	5	792	4	792	7.44949	5.17677
SMAC_01883	108	829	53	829	11	829	4	829	7.17732	3.43788
SMAC_01884	48	656	27	656	9	656	6	656	4.34451	2.51524
SMAC_01885	30	373	21	373	2	373	2	373	4.28954	3.08311
SMAC_01886	133	1144	63	1144	6	1144	2	1144	6.07517	2.84091
SMAC_01887	61	602	34	602	11	602	5	602	5.98007	3.2392
SMAC_01888	100	1203	82	1203	15	1203	1	1203	4.77972	3.44971
SMAC_01889	40	480	33	480	4	480	1	480	4.58333	3.54167
SMAC_01890	81	643	44	643	17	643	12	643	7.62053	4.35459
SMAC_01891	22	246	6	246	2	246	0	246	4.87805	1.21951
SMAC_01892	101	738	61	738	14	738	6	738	7.79133	4.5393
SMAC_01894	76	585	24	585	5	585	5	585	6.92308	2.47863
SMAC_01895	424	3694	239	3694	44	3694	14	3694	6.3346	3.42447
SMAC_01896	168	1505	81	1505	14	1505	9	1505	6.04651	2.99003
SMAC_01897	65	529	39	529	9	529	4	529	6.99433	4.06427
SMAC_01898	71	473	29	473	6	473	2	473	8.13953	3.27696
SMAC_01899	114	780	35	780	12	780	6	780	8.07692	2.62821
SMAC_01900	83	817	51	817	7	817	3	817	5.50796	3.30477
SMAC_01901	39	453	29	453	9	453	2	453	5.29801	3.42163
SMAC_01902	118	908	56	908	15	908	3	908	7.32379	3.2489
SMAC_01903	62	478	25	478	5	478	0	478	7.00837	2.61506
SMAC_01904	67	772	52	772	7	772	0	772	4.79275	3.36788
SMAC_01905	63	723	47	723	7	723	3	723	4.84094	3.45781
SMAC_01906	79	700	39	700	8	700	0	700	6.21429	2.78571
SMAC_01907	82	673	32	673	5	673	3	673	6.4636	2.6003
SMAC_01908	48	494	18	494	1	494	0	494	4.95951	1.82186
SMAC_01909	70	638	38	638	9	638	4	638	6.19122	3.29154
SMAC_01910	59	364	18	364	3	364	1	364	8.51648	2.60989
SMAC_01911	92	817	46	817	20	817	3	817	6.85435	2.99878
SMAC_01912	36	295	28	295	5	295	5	295	6.94915	5.59322
SMAC_01913	119	833	58	833	16	833	1	833	8.10324	3.54142
SMAC_01914	274	2194	131	2194	28	2194	13	2194	6.88241	3.28168
SMAC_01915	59	465	31	465	9	465	1	465	7.31183	3.44086
SMAC_01916	39	208	18	208	5	208	2	208	10.5769	4.80769
SMAC_01917	89	701	50	701	5	701	2	701	6.70471	3.70899
SMAC_01918	9	188	10	188	8	188	8	188	4.52128	4.78723
SMAC_01919	120	1175	88	1175	28	1175	8	1175	6.29787	4.08511
SMAC_01920	85	1173	71	1173	7	1173	3	1173	3.92157	3.15431
SMAC_01921	49	423	36	423	6	423	0	423	6.50118	4.25532
SMAC_01922	82	822	42	822	14	822	2	822	5.83942	2.6764
SMAC_01923	153	1336	97	1336	12	1336	4	1336	6.17515	3.77994
SMAC_01924	64	832	64	832	28	832	13	832	5.52885	4.6274
SMAC_01925	140	1336	78	1336	27	1336	5	1336	6.25	3.10629
SMAC_01926	208	1806	140	1806	54	1806	13	1806	7.2536	4.23588
SMAC_01927	60	967	37	967	12	967	6	967	3.72285	2.22337
SMAC_01928	81	766	45	766	11	766	2	766	6.00522	3.06789
SMAC_01929	145	1362	75	1362	21	1362	11	1362	6.09398	3.15712
SMAC_01930	98	708	30	708	4	708	1	708	7.20339	2.18927
SMAC_01931	118	1222	58	1222	16	1222	4	1222	5.48282	2.53682
SMAC_01932	68	697	28	697	9	697	3	697	5.52367	2.22382
SMAC_01933	92	1127	65	1127	10	1127	2	1127	4.52529	2.97249
SMAC_01934	92	937	40	937	6	937	3	937	5.22946	2.29456
SMAC_01935	84	925	51	925	5	925	3	925	4.81081	2.91892
SMAC_01936	53	679	23	679	7	679	3	679	4.41826	1.91458
SMAC_01937	42	414	18	414	3	414	0	414	5.43478	2.17391
SMAC_01938	90	969	50	969	15	969	6	969	5.41796	2.88958
SMAC_01939	42	513	27	513	6	513	2	513	4.67836	2.82651
SMAC_01940	30	302	18	302	7	302	1	302	6.12583	3.1457
SMAC_01941	14	443	18	443	5	443	2	443	2.14447	2.25734
SMAC_01942	95	581	38	581	9	581	1	581	8.95009	3.35628
SMAC_01943	86	534	27	534	12	534	3	534	9.17603	2.80899
SMAC_01944	62	365	36	365	9	365	4	365	9.72603	5.47945
SMAC_01945	60	630	40	630	8	630	6	630	5.39683	3.65079
SMAC_01946	10	174	10	174	6	174	3	174	4.5977	3.73563
SMAC_01947	57	392	36	392	3	392	0	392	7.65306	4.59184
SMAC_01948	380	2409	136	2409	26	2409	11	2409	8.42673	3.05106
SMAC_01949	56	506	24	506	7	506	1	506	6.2253	2.47036
SMAC_01950	118	1013	56	1013	20	1013	4	1013	6.81145	2.9615
SMAC_01951	11	172	7	172	3	172	0	172	4.06977	2.03488
SMAC_01952	104	613	41	613	11	613	7	613	9.3801	3.91517
SMAC_01953	72	621	36	621	8	621	1	621	6.44122	2.97907
SMAC_01954	32	361	25	361	6	361	4	361	5.26316	4.01662
SMAC_01955	63	681	25	681	7	681	2	681	5.1395	1.98238
SMAC_01956	158	1306	77	1306	15	1306	7	1306	6.62328	3.21593
SMAC_01957	23	349	13	349	0	349	1	349	3.29513	2.00573
SMAC_01958	81	1156	60	1156	10	1156	5	1156	3.93599	2.81142
SMAC_01959	72	634	67	634	16	634	2	634	6.94006	5.44164
SMAC_01960	118	907	46	907	8	907	7	907	6.94598	2.92172
SMAC_01961	106	835	38	835	9	835	5	835	6.88623	2.57485
SMAC_01962	218	1794	154	1794	30	1794	10	1794	6.91193	4.57079
SMAC_01963	47	645	30	645	8	645	2	645	4.26357	2.48062
SMAC_01964	202	2184	122	2184	20	2184	16	2184	5.08242	3.15934
SMAC_01965	223	2358	181	2358	29	2358	17	2358	5.34351	4.19847
SMAC_01966	133	1073	57	1073	21	1073	2	1073	7.17614	2.7493
SMAC_01967	61	375	20	375	5	375	1	375	8.8	2.8
SMAC_01968	85	504	18	504	3	504	1	504	8.73016	1.88492
SMAC_01969	120	1557	72	1557	3	1557	2	1557	3.9499	2.37636
SMAC_01970	116	1010	58	1010	13	1010	10	1010	6.38614	3.36634
SMAC_01971	256	2127	117	2127	15	2127	12	2127	6.37047	3.03244
SMAC_01972	64	484	35	484	5	484	3	484	7.1281	3.92562
SMAC_01973	51	701	38	701	15	701	3	701	4.70756	2.92439
SMAC_01974	31	413	12	413	4	413	0	413	4.23729	1.45278
SMAC_01975	33	380	13	380	7	380	4	380	5.26316	2.23684
SMAC_01976	43	371	9	371	2	371	1	371	6.06469	1.34771
SMAC_01977	72	444	22	444	4	444	2	444	8.55856	2.7027
SMAC_01978	124	1036	68	1036	11	1036	4	1036	6.51544	3.4749
SMAC_01979	4	36	1	36	1	36	0	36	6.94444	1.38889
SMAC_01980	87	1003	71	1003	17	1003	6	1003	5.18445	3.83848
SMAC_01981	26	503	19	503	9	503	5	503	3.47913	2.38569
SMAC_01982	108	1076	51	1076	13	1076	10	1076	5.62268	2.83457
SMAC_01983	80	526	48	526	28	526	3	526	10.2662	4.84791
SMAC_01984	36	713	51	713	11	713	10	713	3.29593	4.2777
SMAC_01985	20	280	4	280	2	280	0	280	3.92857	0.714286
SMAC_01986	38	266	19	266	7	266	4	266	8.45865	4.32331
SMAC_01987	53	667	61	667	17	667	12	667	5.24738	5.47226
SMAC_01988	71	700	44	700	14	700	6	700	6.07143	3.57143
SMAC_01989	208	1496	108	1496	13	1496	6	1496	7.38636	3.81016
SMAC_01990	57	866	39	866	11	866	4	866	3.9261	2.48268
SMAC_01991	62	358	13	358	5	358	2	358	9.35754	2.09497
SMAC_01992	93	590	37	590	16	590	6	590	9.23729	3.64407
SMAC_01993	105	1379	83	1379	18	1379	5	1379	4.45975	3.19072
SMAC_01994	35	315	31	315	4	315	2	315	6.19048	5.2381
SMAC_01995	153	1051	65	1051	22	1051	11	1051	8.3254	3.6156
SMAC_01996	95	981	47	981	8	981	4	981	5.24975	2.59939
SMAC_01997	68	898	61	898	10	898	7	898	4.34298	3.78619
SMAC_01998	33	401	18	401	3	401	2	401	4.48878	2.49377
SMAC_01999	258	1714	94	1714	15	1714	6	1714	7.96383	2.91715
SMAC_02000	295	2932	181	2932	27	2932	14	2932	5.49113	3.32538
SMAC_02001	37	578	18	578	9	578	8	578	3.97924	2.24913
SMAC_02002	32	499	32	499	9	499	2	499	4.10822	3.40681
SMAC_02003	38	602	20	602	2	602	0	602	3.32226	1.66113
SMAC_02004	76	565	53	565	8	565	5	565	7.43363	5.13274
SMAC_02005	26	310	16	310	2	310	2	310	4.51613	2.90323
SMAC_02006	28	223	24	223	3	223	1	223	6.95067	5.60538
SMAC_02007	11	148	9	148	3	148	2	148	4.72973	3.71622
SMAC_02008	22	396	13	396	2	396	1	396	3.0303	1.76768
SMAC_02009	333	2096	148	2096	26	2096	19	2096	8.56393	3.98378
SMAC_02010	28	309	17	309	4	309	2	309	5.17799	3.07443
SMAC_02011	121	1573	68	1573	18	1573	3	1573	4.41831	2.25683
SMAC_02012	159	751	62	751	5	751	4	751	10.9188	4.39414
SMAC_02013	67	634	32	634	14	634	4	634	6.38801	2.83912
SMAC_02015	108	1167	63	1167	23	1167	6	1167	5.61268	2.9563
SMAC_02016	43	669	43	669	18	669	3	669	4.55904	3.43797
SMAC_02017	11	226	9	226	1	226	1	226	2.65487	2.21239
SMAC_02018	16	349	19	349	5	349	1	349	3.0086	2.86533
SMAC_02019	303	2542	149	2542	12	2542	5	2542	6.19591	3.02911
SMAC_02020	162	1587	61	1587	18	1587	7	1587	5.67108	2.14241
SMAC_02021	34	450	27	450	3	450	1	450	4.11111	3.11111
SMAC_02022	34	406	21	406	1	406	1	406	4.31034	2.70936
SMAC_02027	10	132	10	132	0	132	0	132	3.78788	3.78788
SMAC_02028	45	471	20	471	2	471	0	471	4.98938	2.12314
SMAC_02030	66	806	38	806	6	806	6	806	4.4665	2.72953
SMAC_02031	26	170	7	170	0	170	1	170	7.64706	2.35294
SMAC_02032	41	441	20	441	3	441	1	441	4.98866	2.38095
SMAC_02033	13	165	1	165	0	165	1	165	3.93939	0.606061
SMAC_02034	12	193	18	193	4	193	7	193	4.14508	6.47668
SMAC_02035	35	268	12	268	4	268	2	268	7.27612	2.61194
SMAC_02036	38	411	32	411	5	411	7	411	5.23114	4.74453
SMAC_02037	113	829	51	829	9	829	6	829	7.35826	3.43788
SMAC_02038	75	817	38	817	5	817	4	817	4.89596	2.57038
SMAC_02039	118	1109	72	1109	9	1109	8	1109	5.72588	3.60685
SMAC_02040	57	586	35	586	0	586	14	586	4.86348	4.18089
SMAC_02041	36	389	28	389	6	389	1	389	5.39846	3.72751
SMAC_02042	35	474	26	474	8	474	7	474	4.53586	3.48101
SMAC_02043	8	128	7	128	0	128	0	128	3.125	2.73438
SMAC_02044	35	307	18	307	7	307	8	307	6.84039	4.23453
SMAC_02045	16	149	9	149	4	149	0	149	6.71141	3.02013
[truncated: 8,279 more rows]

## Sheet: upstream_regions
Tabel S2. Bisulfite sequencing (BS-seq) of the wild type and the asf1 mutant.
Sheet 2 of 3. BS-seq results for upstream regions (500 bp upstream of annotated gene start).
500 bp upstream region of locus_tag	wt BS1 methylated cytosine counts	wt BS1 total cytosine counts	asf1 BS2 methylated cytosine counts	asf1 BS2 total cytosine counts	wt BS3 methylated cytosine counts	wt BS3 total cytosine counts	asf1 BS4 methylated cytosine counts	asf1 BS4 total cytosine counts	% wt methylated cytosines mean	% asf1 methylated cytosines mean
SMAC_00000	25	240	14	240	3	240	1	240	5.83333	3.125
SMAC_00001	0	1	0	1	0	1	0	1	0	0
SMAC_00002	14	135	11	135	7	135	1	135	7.77778	4.44444
SMAC_00003	2	109	5	109	2	109	1	109	1.83486	2.75229
SMAC_00004	5	183	8	183	0	183	1	183	1.36612	2.45902
SMAC_00005	11	126	4	126	4	126	0	126	5.95238	1.5873
SMAC_00006	10	178	13	178	3	178	2	178	3.65169	4.21348
SMAC_00007	15	220	14	220	1	220	0	220	3.63636	3.18182
SMAC_00008	27	190	14	190	1	190	1	190	7.36842	3.94737
SMAC_00009	18	215	10	215	1	215	0	215	4.4186	2.32558
SMAC_00010	6	133	4	133	1	133	1	133	2.63158	1.8797
SMAC_00011	11	149	2	149	0	149	0	149	3.69128	0.671141
SMAC_00012	32	229	13	229	5	229	5	229	8.0786	3.93013
SMAC_00013	27	229	17	229	9	229	2	229	7.86026	4.14847
SMAC_00014	17	192	8	192	2	192	1	192	4.94792	2.34375
SMAC_00015	11	234	14	234	4	234	0	234	3.20513	2.99145
SMAC_00017	10	201	7	201	4	201	0	201	3.48259	1.74129
SMAC_00018	5	113	1	113	0	113	0	113	2.21239	0.442478
SMAC_00019	45	247	12	247	0	247	0	247	9.10931	2.42915
SMAC_00020	4	84	2	84	1	84	1	84	2.97619	1.78571
SMAC_00021	8	202	11	202	4	202	1	202	2.9703	2.9703
SMAC_00022	33	232	16	232	3	232	1	232	7.75862	3.66379
SMAC_00023	9	150	5	150	2	150	0	150	3.66667	1.66667
SMAC_00024	10	149	6	149	4	149	2	149	4.69799	2.68456
SMAC_00025	42	238	12	238	1	238	0	238	9.03361	2.52101
SMAC_00026	38	239	16	239	7	239	2	239	9.41423	3.76569
SMAC_00027	22	198	14	198	1	198	1	198	5.80808	3.78788
SMAC_00028	8	235	10	235	1	235	0	235	1.91489	2.12766
SMAC_00029	7	214	5	214	5	214	1	214	2.80374	1.40187
SMAC_00030	11	241	18	241	3	241	1	241	2.90456	3.94191
SMAC_00031	15	203	12	203	2	203	1	203	4.18719	3.20197
SMAC_00032	19	238	11	238	1	238	0	238	4.20168	2.31092
SMAC_00033	24	244	11	244	0	244	2	244	4.91803	2.66393
SMAC_00034	38	239	7	239	0	239	0	239	7.94979	1.46444
SMAC_00035	22	232	19	232	5	232	2	232	5.81897	4.52586
SMAC_00036	30	255	18	255	3	255	0	255	6.47059	3.52941
SMAC_00037	31	198	11	198	3	198	1	198	8.58586	3.0303
SMAC_00038	13	166	11	166	2	166	0	166	4.51807	3.31325
SMAC_00039	9	242	16	242	4	242	0	242	2.68595	3.30579
SMAC_00040	13	140	4	140	1	140	1	140	5	1.78571
SMAC_00041	55	254	7	254	0	254	0	254	10.8268	1.37795
SMAC_00042	20	186	12	186	3	186	0	186	6.1828	3.22581
SMAC_00043	7	128	6	128	2	128	0	128	3.51562	2.34375
SMAC_00044	7	126	3	126	0	126	0	126	2.77778	1.19048
SMAC_00045	14	155	5	155	3	155	1	155	5.48387	1.93548
SMAC_00046	33	164	14	164	2	164	2	164	10.6707	4.87805
SMAC_00047	5	119	15	119	1	119	1	119	2.52101	6.72269
SMAC_00048	10	104	7	104	0	104	0	104	4.80769	3.36538
SMAC_00049	25	137	5	137	0	137	0	137	9.12409	1.82482
SMAC_00050	14	173	5	173	0	173	0	173	4.04624	1.44509
SMAC_00051	4	98	3	98	3	98	0	98	3.57143	1.53061
SMAC_00052	6	70	1	70	0	70	0	70	4.28571	0.714286
SMAC_00053	45	247	8	247	1	247	1	247	9.31174	1.82186
SMAC_00054	16	223	9	223	0	223	0	223	3.58744	2.01794
SMAC_00055	29	240	4	240	1	240	0	240	6.25	0.833333
SMAC_00056	10	223	6	223	0	223	0	223	2.24215	1.34529
SMAC_00057	7	174	4	174	0	174	0	174	2.01149	1.14943
SMAC_00058	11	148	10	148	1	148	0	148	4.05405	3.37838
SMAC_00059	15	242	12	242	2	242	2	242	3.5124	2.89256
SMAC_00060	25	233	8	233	3	233	3	233	6.00858	2.36052
SMAC_00061	15	107	2	107	0	107	0	107	7.00935	0.934579
SMAC_00063	58	227	11	227	0	227	1	227	12.7753	2.64317
SMAC_00064	41	249	7	249	1	249	0	249	8.43373	1.40562
SMAC_00065	11	210	12	210	1	210	1	210	2.85714	3.09524
SMAC_00066	6	133	6	133	1	133	1	133	2.63158	2.63158
SMAC_00067	0	125	4	125	3	125	0	125	1.2	1.6
SMAC_00068	33	195	6	195	1	195	2	195	8.71795	2.05128
SMAC_00069	21	236	14	236	3	236	1	236	5.08475	3.17797
SMAC_00070	10	211	13	211	4	211	0	211	3.31754	3.08057
SMAC_00071	10	216	8	216	2	216	1	216	2.77778	2.08333
SMAC_00072	16	201	8	201	1	201	0	201	4.22886	1.99005
SMAC_00073	19	241	7	241	0	241	0	241	3.94191	1.45228
SMAC_00074	34	204	15	204	9	204	4	204	10.5392	4.65686
SMAC_00075	10	161	11	161	3	161	2	161	4.03727	4.03727
SMAC_00076	24	232	26	232	7	232	2	232	6.68103	6.03448
SMAC_00077	26	242	10	242	1	242	1	242	5.57851	2.27273
SMAC_00078	1	37	0	37	0	37	0	37	1.35135	0
SMAC_00079	30	204	7	204	0	204	0	204	7.35294	1.71569
SMAC_00080	7	75	4	75	0	75	0	75	4.66667	2.66667
SMAC_00081	14	124	7	124	6	124	4	124	8.06452	4.43548
SMAC_00082	6	155	8	155	0	155	0	155	1.93548	2.58065
SMAC_00083	20	176	14	176	3	176	1	176	6.53409	4.26136
SMAC_00084	1	9	0	9	0	9	0	9	5.55556	0
SMAC_00085	7	125	11	125	6	125	7	125	5.2	7.2
SMAC_00086	7	121	3	121	2	121	1	121	3.71901	1.65289
SMAC_00087	26	101	9	101	4	101	3	101	14.8515	5.94059
SMAC_00088	26	222	11	222	3	222	0	222	6.53153	2.47748
SMAC_00089	18	126	13	126	7	126	1	126	9.92063	5.55556
SMAC_00090	25	198	12	198	7	198	4	198	8.08081	4.0404
SMAC_00091	20	160	5	160	2	160	2	160	6.875	2.1875
SMAC_00092	12	175	5	175	1	175	1	175	3.71429	1.71429
SMAC_00093	2	100	1	100	0	100	0	100	1	0.5
SMAC_00094	73	212	55	212	30	212	34	212	24.2925	20.9906
SMAC_00095	37	202	20	202	6	202	12	202	10.6436	7.92079
SMAC_00096	10	147	8	147	2	147	0	147	4.08163	2.72109
SMAC_00097	27	233	20	233	6	233	6	233	7.08155	5.5794
SMAC_00098	26	182	5	182	1	182	0	182	7.41758	1.37363
SMAC_00099	35	252	17	252	6	252	1	252	8.13492	3.57143
SMAC_00100	21	240	17	240	7	240	7	240	5.83333	5
SMAC_00101	20	199	24	199	11	199	4	199	7.78894	7.03518
SMAC_00102	7	140	9	140	0	140	0	140	2.5	3.21429
SMAC_00103	26	219	17	219	6	219	0	219	7.30594	3.88128
SMAC_00104	11	214	11	214	5	214	5	214	3.73832	3.73832
SMAC_00105	14	240	16	240	4	240	0	240	3.75	3.33333
SMAC_00106	6	163	9	163	4	163	3	163	3.06748	3.68098
SMAC_00107	26	231	16	231	9	231	1	231	7.57576	3.67965
SMAC_00108	12	242	17	242	0	242	2	242	2.47934	3.92562
SMAC_00109	36	160	15	160	2	160	1	160	11.875	5
SMAC_00110	8	152	8	152	1	152	0	152	2.96053	2.63158
SMAC_00111	8	120	14	120	2	120	1	120	4.16667	6.25
SMAC_00112	29	189	10	189	3	189	0	189	8.46561	2.6455
SMAC_00113	1	85	3	85	0	85	0	85	0.588235	1.76471
SMAC_00114	15	213	14	213	1	213	2	213	3.75587	3.75587
SMAC_00115	12	164	9	164	6	164	1	164	5.4878	3.04878
SMAC_00116	15	140	9	140	7	140	2	140	7.85714	3.92857
SMAC_00117	16	199	11	199	1	199	0	199	4.27136	2.76382
SMAC_00118	7	142	5	142	4	142	0	142	3.87324	1.76056
SMAC_00119	22	202	11	202	4	202	2	202	6.43564	3.21782
SMAC_00120	14	164	7	164	4	164	4	164	5.4878	3.35366
SMAC_00121	19	200	10	200	6	200	1	200	6.25	2.75
SMAC_00122	14	244	13	244	1	244	3	244	3.07377	3.27869
SMAC_00123	14	201	7	201	2	201	0	201	3.9801	1.74129
SMAC_00124	9	151	11	151	1	151	0	151	3.31126	3.64238
SMAC_00125	0	7	0	7	0	7	0	7	0	0
SMAC_00126	26	186	13	186	2	186	4	186	7.52688	4.56989
SMAC_00127	2	113	5	113	2	113	2	113	1.76991	3.09735
SMAC_00128	0	4	0	4	0	4	0	4	0	0
SMAC_00129	28	166	13	166	6	166	3	166	10.241	4.81928
SMAC_00130	35	195	13	195	4	195	0	195	10	3.33333
SMAC_00131	20	250	13	250	1	250	1	250	4.2	2.8
SMAC_00132	26	204	14	204	9	204	8	204	8.57843	5.39216
SMAC_00133	16	222	7	222	4	222	0	222	4.5045	1.57658
SMAC_00134	13	133	8	133	5	133	0	133	6.76692	3.00752
SMAC_00135	16	161	9	161	3	161	0	161	5.90062	2.79503
SMAC_00136	18	185	15	185	7	185	6	185	6.75676	5.67568
SMAC_00137	6	137	6	137	2	137	1	137	2.91971	2.55474
SMAC_00138	1	10	2	10	0	10	0	10	5	10
SMAC_00139	22	237	10	237	1	237	1	237	4.85232	2.32068
SMAC_00140	9	132	2	132	1	132	0	132	3.78788	0.757576
SMAC_00141	26	222	9	222	5	222	1	222	6.98198	2.25225
SMAC_00142	2	56	2	56	2	56	0	56	3.57143	1.78571
SMAC_00143	19	164	5	164	1	164	0	164	6.09756	1.52439
SMAC_00144	12	213	15	213	2	213	1	213	3.28638	3.75587
SMAC_00145	8	132	3	132	0	132	0	132	3.0303	1.13636
SMAC_00146	7	56	1	56	0	56	0	56	6.25	0.892857
SMAC_00147	14	195	16	195	14	195	3	195	7.17949	4.87179
SMAC_00148	17	172	5	172	2	172	0	172	5.52326	1.45349
SMAC_00149	20	202	6	202	2	202	1	202	5.44554	1.73267
SMAC_00150	9	157	5	157	0	157	0	157	2.86624	1.59236
SMAC_00151	17	219	14	219	7	219	0	219	5.47945	3.19635
SMAC_00152	4	35	6	35	0	35	0	35	5.71429	8.57143
SMAC_00153	34	197	14	197	11	197	5	197	11.4213	4.82234
SMAC_00154	4	85	5	85	1	85	0	85	2.94118	2.94118
SMAC_00155	31	221	11	221	0	221	2	221	7.01357	2.94118
SMAC_00156	5	46	3	46	1	46	0	46	6.52174	3.26087
SMAC_00157	18	188	19	188	7	188	0	188	6.64894	5.05319
SMAC_00158	8	199	16	199	0	199	0	199	2.01005	4.0201
SMAC_00159	111	181	89	181	58	181	67	181	46.6851	43.0939
SMAC_00160	2	86	0	86	0	86	0	86	1.16279	0
SMAC_00161	30	228	12	228	2	228	0	228	7.01754	2.63158
SMAC_00162	32	190	17	190	5	190	6	190	9.73684	6.05263
SMAC_00163	8	178	6	178	0	178	1	178	2.24719	1.96629
SMAC_00164	19	87	8	87	5	87	1	87	13.7931	5.17241
SMAC_00165	8	183	5	183	5	183	0	183	3.55191	1.36612
SMAC_00166	5	208	14	208	2	208	1	208	1.68269	3.60577
SMAC_00167	17	193	10	193	0	193	0	193	4.40415	2.59067
SMAC_00168	15	251	10	251	3	251	2	251	3.58566	2.39044
SMAC_00169	23	202	12	202	6	202	6	202	7.17822	4.45545
SMAC_00170	19	245	14	245	3	245	0	245	4.4898	2.85714
SMAC_00172	1	17	0	17	0	17	0	17	2.94118	0
SMAC_00173	13	200	13	200	7	200	1	200	5	3.5
SMAC_00174	16	138	7	138	0	138	4	138	5.7971	3.98551
SMAC_00175	10	171	8	171	3	171	2	171	3.80117	2.92398
SMAC_00176	5	166	9	166	6	166	1	166	3.31325	3.01205
SMAC_00177	23	169	4	169	0	169	0	169	6.80473	1.18343
SMAC_00178	43	242	18	242	6	242	1	242	10.124	3.92562
SMAC_00179	5	58	6	58	0	58	1	58	4.31034	6.03448
SMAC_00180	9	213	24	213	4	213	3	213	3.05164	6.33803
SMAC_00181	2	85	1	85	2	85	0	85	2.35294	0.588235
SMAC_00182	6	101	4	101	1	101	0	101	3.46535	1.9802
SMAC_00183	17	194	12	194	2	194	2	194	4.89691	3.60825
SMAC_00184	33	185	15	185	4	185	1	185	10	4.32432
SMAC_00185	6	135	4	135	1	135	0	135	2.59259	1.48148
SMAC_00186	24	187	7	187	0	187	0	187	6.41711	1.87166
SMAC_00187	15	173	12	173	2	173	1	173	4.91329	3.75723
SMAC_00188	21	233	13	233	3	233	6	233	5.15021	4.07725
SMAC_00189	7	132	6	132	2	132	2	132	3.40909	3.0303
SMAC_00190	6	117	6	117	4	117	4	117	4.2735	4.2735
SMAC_00191	20	243	11	243	5	243	5	243	5.14403	3.29218
SMAC_00192	16	187	9	187	2	187	1	187	4.81283	2.6738
SMAC_00193	37	220	12	220	2	220	2	220	8.86364	3.18182
SMAC_00194	7	171	12	171	0	171	0	171	2.04678	3.50877
SMAC_00195	19	248	8	248	2	248	0	248	4.23387	1.6129
SMAC_00196	22	190	6	190	0	190	0	190	5.78947	1.57895
SMAC_00198	21	212	14	212	3	212	0	212	5.66038	3.30189
SMAC_00199	19	113	5	113	1	113	1	113	8.84956	2.65487
SMAC_00200	9	158	12	158	4	158	3	158	4.11392	4.74684
SMAC_00201	19	166	6	166	0	166	0	166	5.72289	1.80723
SMAC_00202	6	30	1	30	0	30	0	30	10	1.66667
SMAC_00203	33	152	6	152	0	152	0	152	10.8553	1.97368
SMAC_00204	5	203	8	203	0	203	0	203	1.23153	1.97044
SMAC_00205	10	142	7	142	4	142	0	142	4.92958	2.46479
SMAC_00206	17	161	5	161	2	161	0	161	5.90062	1.5528
SMAC_00207	11	180	11	180	1	180	1	180	3.33333	3.33333
SMAC_00208	2	54	4	54	1	54	1	54	2.77778	4.62963
SMAC_00209	27	199	13	199	5	199	2	199	8.0402	3.76884
SMAC_00210	16	113	5	113	1	113	0	113	7.52212	2.21239
SMAC_00211	2	81	2	81	0	81	0	81	1.23457	1.23457
SMAC_00212	13	88	8	88	2	88	0	88	8.52273	4.54545
SMAC_00213	50	247	9	247	2	247	0	247	10.5263	1.82186
SMAC_00214	10	184	10	184	2	184	0	184	3.26087	2.71739
SMAC_00215	10	133	13	133	2	133	4	133	4.51128	6.39098
SMAC_00216	14	160	6	160	1	160	0	160	4.6875	1.875
SMAC_00217	9	105	7	105	5	105	2	105	6.66667	4.28571
SMAC_00218	13	102	5	102	1	102	1	102	6.86275	2.94118
SMAC_00219	29	230	12	230	0	230	1	230	6.30435	2.82609
SMAC_00220	14	194	12	194	2	194	2	194	4.12371	3.60825
SMAC_00221	23	133	3	133	0	133	0	133	8.64662	1.12782
SMAC_00222	16	248	18	248	2	248	2	248	3.62903	4.03226
SMAC_00223	34	50	27	50	13	50	19	50	47	46
SMAC_00224	10	174	1	174	0	174	0	174	2.87356	0.287356
SMAC_00225	17	206	9	206	1	206	1	206	4.36893	2.42718
SMAC_00226	31	202	16	202	3	202	3	202	8.41584	4.70297
SMAC_00227	8	119	2	119	0	119	0	119	3.36134	0.840336
SMAC_00228	16	139	8	139	1	139	0	139	6.11511	2.8777
SMAC_00229	6	123	5	123	3	123	0	123	3.65854	2.03252
SMAC_00230	22	181	7	181	3	181	3	181	6.90608	2.76243
SMAC_00231	16	222	10	222	0	222	0	222	3.6036	2.25225
SMAC_00232	31	266	17	266	3	266	1	266	6.39098	3.38346
SMAC_00233	17	230	28	230	5	230	1	230	4.78261	6.30435
SMAC_00234	8	123	7	123	4	123	0	123	4.87805	2.84553
SMAC_00235	0	79	1	79	1	79	1	79	0.632911	1.26582
SMAC_00236	20	256	13	256	4	256	2	256	4.6875	2.92969
SMAC_00237	20	177	8	177	3	177	0	177	6.49718	2.25989
SMAC_00238	24	147	10	147	3	147	2	147	9.18367	4.08163
SMAC_00239	38	181	9	181	2	181	2	181	11.0497	3.03867
SMAC_00240	7	191	9	191	4	191	8	191	2.87958	4.45026
SMAC_00241	6	118	3	118	2	118	0	118	3.38983	1.27119
SMAC_00242	47	227	15	227	9	227	4	227	12.3348	4.18502
SMAC_00243	23	151	12	151	3	151	0	151	8.60927	3.97351
SMAC_00244	39	186	7	186	3	186	1	186	11.2903	2.15054
SMAC_00245	3	84	5	84	4	84	2	84	4.16667	4.16667
SMAC_00246	21	219	13	219	2	219	1	219	5.25114	3.19635
SMAC_00247	15	185	8	185	3	185	0	185	4.86486	2.16216
SMAC_00248	19	118	5	118	2	118	0	118	8.89831	2.11864
SMAC_00249	34	232	3	232	0	232	0	232	7.32759	0.646552
SMAC_00250	0	10	0	10	0	10	0	10	0	0
SMAC_00251	10	220	7	220	2	220	1	220	2.72727	1.81818
SMAC_00252	13	199	15	199	5	199	2	199	4.52261	4.27136
SMAC_00253	21	221	13	221	1	221	1	221	4.97738	3.16742
SMAC_00254	42	224	11	224	4	224	2	224	10.2679	2.90179
SMAC_00255	23	228	11	228	4	228	1	228	5.92105	2.63158
SMAC_00256	42	173	14	173	1	173	0	173	12.4277	4.04624
SMAC_00257	6	139	21	139	3	139	2	139	3.23741	8.27338
SMAC_00258	14	197	9	197	1	197	1	197	3.80711	2.53807
SMAC_00259	19	141	5	141	1	141	1	141	7.0922	2.12766
SMAC_00261	36	230	15	230	4	230	0	230	8.69565	3.26087
SMAC_00262	8	148	6	148	0	148	0	148	2.7027	2.02703
SMAC_00263	38	239	21	239	2	239	1	239	8.3682	4.60251
SMAC_00264	10	218	5	218	1	218	1	218	2.52294	1.37615
SMAC_00265	14	213	24	213	1	213	0	213	3.52113	5.6338
SMAC_00267	14	218	4	218	0	218	0	218	3.21101	0.917431
SMAC_00268	30	247	37	247	2	247	4	247	6.47773	8.2996
SMAC_00269	14	198	10	198	3	198	2	198	4.29293	3.0303
SMAC_00270	4	241	9	241	2	241	0	241	1.24481	1.86722
SMAC_00271	10	238	17	238	9	238	1	238	3.9916	3.78151
SMAC_00272	33	218	7	218	3	218	1	218	8.25688	1.83486
SMAC_00273	13	213	9	213	2	213	0	213	3.52113	2.11268
SMAC_00274	8	167	8	167	8	167	0	167	4.79042	2.39521
SMAC_00275	1	16	3	16	0	16	0	16	3.125	9.375
SMAC_00276	16	192	21	192	0	192	0	192	4.16667	5.46875
SMAC_00277	4	76	4	76	1	76	1	76	3.28947	3.28947
SMAC_00278	30	228	11	228	6	228	2	228	7.89474	2.85088
SMAC_00279	32	242	24	242	16	242	3	242	9.91736	5.57851
SMAC_00280	14	142	8	142	0	142	0	142	4.92958	2.8169
SMAC_00281	6	192	12	192	0	192	0	192	1.5625	3.125
SMAC_00282	16	225	23	225	5	225	6	225	4.66667	6.44444
SMAC_00283	17	204	15	204	2	204	0	204	4.65686	3.67647
SMAC_00284	23	87	14	87	1	87	1	87	13.7931	8.62069
SMAC_00285	20	260	18	260	1	260	1	260	4.03846	3.65385
SMAC_00286	21	167	9	167	1	167	2	167	6.58683	3.29341
SMAC_00287	16	119	8	119	2	119	0	119	7.56303	3.36134
SMAC_00288	27	192	8	192	3	192	0	192	7.8125	2.08333
SMAC_00289	47	261	14	261	5	261	0	261	9.96169	2.68199
SMAC_00290	30	188	12	188	0	188	0	188	7.97872	3.19149
SMAC_00291	30	258	14	258	4	258	1	258	6.58915	2.90698
SMAC_00292	37	215	16	215	1	215	0	215	8.83721	3.72093
SMAC_00293	8	110	3	110	1	110	0	110	4.09091	1.36364
SMAC_00294	11	179	7	179	0	179	0	179	3.07263	1.95531
SMAC_00295	27	224	15	224	2	224	1	224	6.47321	3.57143
SMAC_00296	8	113	1	113	0	113	0	113	3.53982	0.442478
SMAC_00297	33	247	12	247	7	247	4	247	8.09717	3.23887
SMAC_00298	17	184	8	184	1	184	1	184	4.8913	2.44565
SMAC_00299	18	240	18	240	4	240	2	240	4.58333	4.16667
SMAC_00300	15	240	5	240	2	240	2	240	3.54167	1.45833
SMAC_00301	21	187	6	187	2	187	0	187	6.14973	1.60428
SMAC_00302	25	141	14	141	1	141	0	141	9.21986	4.96454
SMAC_00303	23	248	18	248	2	248	2	248	5.04032	4.03226
SMAC_00304	29	199	9	199	2	199	0	199	7.78894	2.26131
SMAC_00305	44	214	8	214	2	214	2	214	10.7477	2.33645
SMAC_00306	20	190	10	190	0	190	0	190	5.26316	2.63158
SMAC_00307	41	175	9	175	1	175	0	175	12	2.57143
SMAC_00308	18	102	6	102	0	102	0	102	8.82353	2.94118
SMAC_00309	12	143	9	143	4	143	0	143	5.59441	3.14685
SMAC_00310	11	186	8	186	2	186	2	186	3.49462	2.68817
SMAC_00311	9	94	18	94	0	94	1	94	4.78723	10.1064
SMAC_00312	0	5	2	5	0	5	0	5	0	20
SMAC_00313	26	222	16	222	6	222	1	222	7.20721	3.82883
SMAC_00314	18	185	16	185	3	185	1	185	5.67568	4.59459
SMAC_00315	28	128	3	128	1	128	0	128	11.3281	1.17188
SMAC_00316	20	246	9	246	5	246	0	246	5.0813	1.82927
SMAC_00317	15	212	11	212	2	212	1	212	4.00943	2.83019
SMAC_00318	12	174	4	174	1	174	1	174	3.73563	1.43678
SMAC_00319	8	67	7	67	2	67	0	67	7.46269	5.22388
SMAC_00320	22	227	10	227	3	227	0	227	5.50661	2.20264
SMAC_00321	26	200	17	200	8	200	1	200	8.5	4.5
SMAC_00323	14	217	6	217	2	217	1	217	3.68664	1.6129
SMAC_00324	15	142	6	142	2	142	0	142	5.98592	2.11268
SMAC_00325	14	98	2	98	0	98	0	98	7.14286	1.02041
SMAC_00326	10	154	7	154	0	154	0	154	3.24675	2.27273
SMAC_00327	24	198	16	198	10	198	6	198	8.58586	5.55556
SMAC_00328	8	207	21	207	9	207	2	207	4.10628	5.55556
SMAC_00329	11	164	5	164	1	164	1	164	3.65854	1.82927
SMAC_00330	26	164	16	164	0	164	0	164	7.92683	4.87805
SMAC_00331	9	114	5	114	1	114	0	114	4.38596	2.19298
SMAC_00332	36	237	24	237	2	237	2	237	8.01688	5.48523
SMAC_00333	2	123	3	123	2	123	0	123	1.62602	1.21951
SMAC_00334	13	219	19	219	2	219	0	219	3.42466	4.3379
SMAC_00335	8	156	9	156	2	156	0	156	3.20513	2.88462
SMAC_00336	13	231	17	231	5	231	3	231	3.8961	4.329
SMAC_00337	11	233	13	233	8	233	4	233	4.07725	3.64807
SMAC_00338	17	131	3	131	0	131	0	131	6.48855	1.14504
SMAC_00339	10	171	6	171	0	171	0	171	2.92398	1.75439
SMAC_00340	17	133	5	133	0	133	0	133	6.39098	1.8797
SMAC_00341	15	115	1	115	0	115	0	115	6.52174	0.434783
SMAC_00342	22	159	2	159	0	159	0	159	6.91824	0.628931
SMAC_00343	23	161	4	161	1	161	1	161	7.45342	1.5528
SMAC_00344	7	162	2	162	0	162	0	162	2.16049	0.617284
SMAC_00345	7	150	10	150	1	150	0	150	2.66667	3.33333
SMAC_00346	31	204	19	204	6	204	1	204	9.06863	4.90196
SMAC_00347	14	220	12	220	0	220	1	220	3.18182	2.95455
SMAC_00348	10	233	11	233	1	233	1	233	2.36052	2.57511
SMAC_00349	14	207	12	207	8	207	4	207	5.31401	3.86473
SMAC_00350	7	135	7	135	2	135	0	135	3.33333	2.59259
SMAC_00351	33	228	12	228	2	228	2	228	7.67544	3.07018
SMAC_00352	19	220	6	220	0	220	0	220	4.31818	1.36364
SMAC_00353	8	150	4	150	2	150	0	150	3.33333	1.33333
SMAC_00354	14	169	8	169	5	169	0	169	5.6213	2.36686
SMAC_00355	11	169	14	169	0	169	0	169	3.25444	4.14201
SMAC_00356	1	20	1	20	1	20	0	20	5	2.5
SMAC_00357	18	196	6	196	3	196	0	196	5.35714	1.53061
SMAC_00358	8	166	8	166	4	166	1	166	3.61446	2.71084
SMAC_00360	13	224	5	224	0	224	0	224	2.90179	1.11607
SMAC_00361	8	142	7	142	3	142	0	142	3.87324	2.46479
SMAC_00362	4	51	0	51	0	51	0	51	3.92157	0
SMAC_00363	10	232	11	232	4	232	1	232	3.01724	2.58621
SMAC_00364	13	119	1	119	1	119	1	119	5.88235	0.840336
SMAC_00365	23	217	6	217	3	217	1	217	5.99078	1.6129
SMAC_00366	9	192	9	192	0	192	0	192	2.34375	2.34375
SMAC_00367	1	11	0	11	0	11	0	11	4.54545	0
SMAC_00368	7	96	2	96	0	96	1	96	3.64583	1.5625
SMAC_00369	10	181	7	181	2	181	2	181	3.31492	2.48619
SMAC_00370	22	210	17	210	2	210	0	210	5.71429	4.04762
SMAC_00372	104	162	70	162	40	162	49	162	44.4444	36.7284
SMAC_00373	71	211	56	211	21	211	22	211	21.8009	18.4834
SMAC_00374	0	10	0	10	0	10	0	10	0	0
SMAC_00375	16	121	4	121	2	121	0	121	7.43802	1.65289
SMAC_00376	13	161	6	161	3	161	0	161	4.96894	1.86335
SMAC_00377	21	208	8	208	2	208	0	208	5.52885	1.92308
SMAC_00378	19	224	20	224	13	224	4	224	7.14286	5.35714
SMAC_00379	10	115	6	115	0	115	0	115	4.34783	2.6087
SMAC_00380	21	171	3	171	1	171	1	171	6.43275	1.16959
SMAC_00381	10	181	7	181	0	181	0	181	2.76243	1.9337
SMAC_00382	19	240	19	240	5	240	0	240	5	3.95833
SMAC_00383	7	142	4	142	1	142	1	142	2.8169	1.76056
SMAC_00384	5	94	4	94	3	94	0	94	4.25532	2.12766
SMAC_00385	6	171	12	171	3	171	1	171	2.63158	3.80117
SMAC_00386	23	223	10	223	5	223	1	223	6.27803	2.46637
SMAC_00387	20	220	10	220	0	220	0	220	4.54545	2.27273
SMAC_00388	0	4	0	4	0	4	0	4	0	0
SMAC_00389	12	83	2	83	0	83	0	83	7.22892	1.20482
SMAC_00390	1	24	1	24	1	24	2	24	4.16667	6.25
SMAC_00391	17	228	24	228	3	228	5	228	4.38596	6.35965
SMAC_00392	3	64	1	64	0	64	0	64	2.34375	0.78125
SMAC_00393	5	103	5	103	0	103	1	103	2.42718	2.91262
SMAC_00394	18	196	8	196	4	196	1	196	5.61224	2.29592
SMAC_00396	32	211	11	211	0	211	0	211	7.58294	2.60664
SMAC_00397	14	242	21	242	2	242	0	242	3.30579	4.33884
SMAC_00398	7	240	8	240	3	240	0	240	2.08333	1.66667
SMAC_00399	16	179	10	179	1	179	3	179	4.7486	3.63128
SMAC_00400	22	220	8	220	6	220	1	220	6.36364	2.04545
SMAC_00401	12	197	20	197	5	197	1	197	4.31472	5.32995
SMAC_00402	25	177	14	177	4	177	3	177	8.19209	4.80226
SMAC_00403	20	235	14	235	6	235	2	235	5.53191	3.40426
SMAC_00404	18	217	6	217	3	217	0	217	4.83871	1.38249
SMAC_00405	10	133	3	133	1	133	0	133	4.13534	1.12782
SMAC_00406	17	224	6	224	0	224	0	224	3.79464	1.33929
SMAC_00407	10	182	6	182	2	182	0	182	3.2967	1.64835
SMAC_00408	16	135	5	135	0	135	0	135	5.92593	1.85185
SMAC_00409	5	185	9	185	2	185	1	185	1.89189	2.7027
SMAC_00410	11	200	11	200	8	200	4	200	4.75	3.75
SMAC_00411	25	220	11	220	2	220	0	220	6.13636	2.5
SMAC_00412	8	154	15	154	11	154	10	154	6.16883	8.11688
SMAC_00413	41	243	16	243	4	243	3	243	9.25926	3.90947
SMAC_00414	7	91	3	91	0	91	0	91	3.84615	1.64835
SMAC_00415	7	226	18	226	1	226	0	226	1.76991	3.9823
SMAC_00416	11	111	5	111	0	111	0	111	4.95495	2.25225
SMAC_00417	26	258	16	258	1	258	2	258	5.23256	3.48837
SMAC_00418	9	200	12	200	5	200	4	200	3.5	4
SMAC_00419	23	238	15	238	5	238	1	238	5.88235	3.36134
SMAC_00420	10	204	10	204	2	204	0	204	2.94118	2.45098
SMAC_00421	6	62	2	62	0	62	0	62	4.83871	1.6129
SMAC_00422	48	209	13	209	5	209	0	209	12.6794	3.11005
SMAC_00423	17	154	6	154	3	154	0	154	6.49351	1.94805
SMAC_00424	8	190	15	190	3	190	4	190	2.89474	5
SMAC_00425	9	166	5	166	0	166	1	166	2.71084	1.80723
SMAC_00426	27	185	16	185	0	185	0	185	7.2973	4.32432
SMAC_00427	10	207	5	207	4	207	1	207	3.38164	1.44928
SMAC_00428	12	222	5	222	1	222	2	222	2.92793	1.57658
SMAC_00429	6	75	2	75	0	75	0	75	4	1.33333
SMAC_00430	25	204	11	204	5	204	0	204	7.35294	2.69608
SMAC_00431	8	219	10	219	5	219	4	219	2.96804	3.19635
SMAC_00432	5	37	5	37	0	37	0	37	6.75676	6.75676
SMAC_00433	35	158	14	158	5	158	1	158	12.6582	4.74684
SMAC_00434	13	192	7	192	0	192	1	192	3.38542	2.08333
SMAC_00435	4	195	10	195	3	195	5	195	1.79487	3.84615
SMAC_00436	22	236	11	236	1	236	0	236	4.87288	2.33051
SMAC_00437	27	94	2	94	0	94	0	94	14.3617	1.06383
SMAC_00438	25	198	17	198	5	198	2	198	7.57576	4.79798
SMAC_00439	16	124	4	124	1	124	1	124	6.85484	2.01613
SMAC_00440	14	197	7	197	1	197	1	197	3.80711	2.03046
SMAC_00441	9	216	10	216	2	216	0	216	2.5463	2.31481
SMAC_00442	21	166	6	166	1	166	0	166	6.62651	1.80723
SMAC_00443	34	193	7	193	0	193	0	193	8.80829	1.81347
SMAC_00444	6	176	8	176	3	176	1	176	2.55682	2.55682
SMAC_00445	26	236	15	236	6	236	1	236	6.77966	3.38983
SMAC_00446	59	232	13	232	0	232	5	232	12.7155	3.87931
SMAC_00447	14	191	9	191	1	191	3	191	3.9267	3.14136
SMAC_00448	8	138	3	138	0	138	0	138	2.89855	1.08696
SMAC_00450	14	217	13	217	0	217	0	217	3.22581	2.99539
SMAC_00451	3	35	3	35	0	35	0	35	4.28571	4.28571
SMAC_00452	30	151	4	151	1	151	1	151	10.2649	1.65563
SMAC_00453	32	205	12	205	2	205	2	205	8.29268	3.41463
SMAC_00454	10	228	8	228	0	228	0	228	2.19298	1.75439
SMAC_00455	6	84	4	84	1	84	0	84	4.16667	2.38095
SMAC_00456	28	241	11	241	0	241	0	241	5.80913	2.28216
SMAC_00457	36	229	10	229	0	229	0	229	7.86026	2.18341
SMAC_00458	54	204	2	204	2	204	3	204	13.7255	1.22549
SMAC_00459	15	102	5	102	1	102	0	102	7.84314	2.45098
SMAC_00460	13	204	13	204	5	204	2	204	4.41176	3.67647
SMAC_00461	18	216	12	216	6	216	4	216	5.55556	3.7037
SMAC_00462	13	170	3	170	2	170	0	170	4.41176	0.882353
SMAC_00463	13	112	3	112	0	112	3	112	5.80357	2.67857
SMAC_00464	20	214	7	214	1	214	0	214	4.90654	1.63551
SMAC_00465	32	193	11	193	4	193	1	193	9.32642	3.10881
SMAC_00466	12	52	3	52	0	52	0	52	11.5385	2.88462
SMAC_00467	40	201	12	201	2	201	0	201	10.4478	2.98507
SMAC_00468	15	227	11	227	7	227	4	227	4.84581	3.30396
SMAC_00469	15	191	15	191	10	191	4	191	6.5445	4.97382
SMAC_00470	23	238	13	238	5	238	4	238	5.88235	3.57143
SMAC_00471	18	179	8	179	2	179	3	179	5.58659	3.07263
SMAC_00472	20	213	8	213	2	213	0	213	5.16432	1.87793
SMAC_00473	19	210	10	210	1	210	0	210	4.7619	2.38095
SMAC_00474	38	246	4	246	2	246	1	246	8.13008	1.01626
SMAC_00475	21	229	12	229	2	229	0	229	5.02183	2.62009
SMAC_00476	14	188	6	188	2	188	1	188	4.25532	1.8617
SMAC_00477	20	236	13	236	2	236	1	236	4.66102	2.9661
SMAC_00478	13	118	4	118	2	118	2	118	6.35593	2.54237
SMAC_00479	6	111	6	111	0	111	0	111	2.7027	2.7027
SMAC_00480	14	150	10	150	1	150	0	150	5	3.33333
SMAC_00481	10	201	19	201	5	201	2	201	3.73134	5.22388
SMAC_00482	29	231	15	231	2	231	0	231	6.70996	3.24675
SMAC_00483	15	32	15	32	0	32	0	32	23.4375	23.4375
SMAC_00484	17	186	13	186	2	186	1	186	5.10753	3.76344
SMAC_00485	34	224	18	224	5	224	6	224	8.70536	5.35714
SMAC_00486	6	117	2	117	2	117	0	117	3.4188	0.854701
SMAC_00487	3	59	8	59	1	59	0	59	3.38983	6.77966
SMAC_00488	20	141	3	141	4	141	1	141	8.51064	1.41844
SMAC_00489	17	204	9	204	1	204	1	204	4.41176	2.45098
SMAC_00490	19	133	6	133	0	133	0	133	7.14286	2.25564
SMAC_00491	31	231	13	231	1	231	0	231	6.92641	2.81385
SMAC_00493	28	165	3	165	5	165	4	165	10	2.12121
SMAC_00494	30	204	10	204	7	204	0	204	9.06863	2.45098
SMAC_00495	26	193	10	193	0	193	0	193	6.73575	2.59067
SMAC_00496	8	157	9	157	1	157	0	157	2.86624	2.86624
SMAC_00497	42	212	15	212	9	212	1	212	12.0283	3.77358
SMAC_00498	1	14	0	14	0	14	0	14	3.57143	0
SMAC_00499	39	216	10	216	3	216	5	216	9.72222	3.47222
SMAC_00500	13	155	4	155	0	155	0	155	4.19355	1.29032
SMAC_00501	43	239	13	239	1	239	0	239	9.20502	2.71967
SMAC_00502	9	149	14	149	4	149	0	149	4.36242	4.69799
SMAC_00503	6	189	2	189	1	189	0	189	1.85185	0.529101
SMAC_00504	9	175	6	175	1	175	0	175	2.85714	1.71429
SMAC_00505	41	208	11	208	0	208	1	208	9.85577	2.88462
SMAC_00506	2	79	0	79	0	79	0	79	1.26582	0
SMAC_00507	30	187	12	187	1	187	1	187	8.28877	3.47594
SMAC_00508	18	222	7	222	6	222	2	222	5.40541	2.02703
SMAC_00509	27	209	13	209	2	209	2	209	6.9378	3.58852
SMAC_00510	31	240	23	240	3	240	1	240	7.08333	5
SMAC_00511	13	230	16	230	6	230	0	230	4.13043	3.47826
SMAC_00512	8	200	4	200	4	200	2	200	3	1.5
SMAC_00513	23	203	26	203	2	203	2	203	6.15764	6.89655
SMAC_00514	30	103	5	103	0	103	1	103	14.5631	2.91262
SMAC_00515	23	200	13	200	8	200	5	200	7.75	4.5
SMAC_00516	28	237	9	237	5	237	0	237	6.96203	1.89873
SMAC_00517	14	176	13	176	4	176	3	176	5.11364	4.54545
SMAC_00518	22	160	0	160	0	160	0	160	6.875	0
SMAC_00519	18	250	31	250	1	250	0	250	3.8	6.2
SMAC_00520	16	231	21	231	9	231	1	231	5.41126	4.7619
SMAC_00521	14	209	6	209	0	209	0	209	3.34928	1.43541
SMAC_00522	17	212	18	212	3	212	3	212	4.71698	4.95283
SMAC_00523	13	210	4	210	1	210	1	210	3.33333	1.19048
SMAC_00524	11	164	10	164	1	164	1	164	3.65854	3.35366
SMAC_00525	1	5	0	5	0	5	0	5	10	0
SMAC_00526	17	240	7	240	1	240	0	240	3.75	1.45833
SMAC_00527	21	225	7	225	1	225	1	225	4.88889	1.77778
SMAC_00528	16	220	6	220	0	220	0	220	3.63636	1.36364
SMAC_00529	15	152	8	152	2	152	0	152	5.59211	2.63158
SMAC_00530	17	197	13	197	7	197	0	197	6.09137	3.29949
SMAC_00531	30	235	10	235	5	235	1	235	7.44681	2.34043
SMAC_00532	3	102	1	102	0	102	0	102	1.47059	0.490196
SMAC_00533	7	145	9	145	1	145	0	145	2.75862	3.10345
SMAC_00534	18	166	12	166	1	166	0	166	5.72289	3.61446
SMAC_00535	18	173	11	173	5	173	0	173	6.6474	3.17919
SMAC_00536	20	173	11	173	0	173	0	173	5.78035	3.17919
SMAC_00537	30	193	14	193	1	193	0	193	8.03109	3.62694
SMAC_00538	17	173	8	173	6	173	2	173	6.6474	2.89017
SMAC_00539	33	136	6	136	1	136	0	136	12.5	2.20588
SMAC_00540	22	197	10	197	0	197	3	197	5.58376	3.29949
SMAC_00544	19	201	7	201	5	201	2	201	5.97015	2.23881
SMAC_00545	9	232	15	232	3	232	0	232	2.58621	3.23276
SMAC_00546	30	211	19	211	8	211	4	211	9.00474	5.45024
SMAC_00547	14	72	3	72	1	72	1	72	10.4167	2.77778
SMAC_00548	11	233	9	233	6	233	4	233	3.64807	2.7897
SMAC_00549	35	221	11	221	5	221	1	221	9.04977	2.71493
SMAC_00550	17	123	1	123	0	123	0	123	6.91057	0.406504
SMAC_00551	42	200	14	200	2	200	1	200	11	3.75
SMAC_00552	18	170	14	170	1	170	0	170	5.58824	4.11765
SMAC_00553	39	192	15	192	4	192	0	192	11.1979	3.90625
SMAC_00554	11	174	14	174	3	174	0	174	4.02299	4.02299
SMAC_00555	27	239	18	239	5	239	5	239	6.69456	4.81172
SMAC_00556	14	170	7	170	2	170	0	170	4.70588	2.05882
SMAC_00557	34	215	15	215	6	215	3	215	9.30233	4.18605
SMAC_00558	32	209	8	209	1	209	0	209	7.89474	1.91388
SMAC_00559	24	235	3	235	1	235	3	235	5.31915	1.2766
SMAC_00560	17	153	7	153	3	153	0	153	6.53595	2.28758
SMAC_00561	23	203	5	203	1	203	0	203	5.91133	1.23153
SMAC_00562	13	208	12	208	4	208	0	208	4.08654	2.88462
SMAC_00563	31	206	4	206	2	206	0	206	8.00971	0.970874
SMAC_00564	24	157	6	157	0	157	0	157	7.64331	1.91083
SMAC_00565	36	203	11	203	2	203	1	203	9.35961	2.95567
SMAC_00566	39	222	6	222	2	222	1	222	9.23423	1.57658
SMAC_00567	9	167	9	167	4	167	2	167	3.89222	3.29341
SMAC_00568	12	200	12	200	3	200	1	200	3.75	3.25
SMAC_00569	19	247	19	247	6	247	0	247	5.06073	3.84615
SMAC_00570	14	146	12	146	1	146	1	146	5.13699	4.45205
SMAC_00571	20	238	14	238	2	238	2	238	4.62185	3.36134
SMAC_00572	49	247	20	247	4	247	2	247	10.7287	4.45344
SMAC_00573	43	225	13	225	2	225	0	225	10	2.88889
SMAC_00574	16	272	11	272	6	272	2	272	4.04412	2.38971
SMAC_00575	41	191	18	191	2	191	2	191	11.2565	5.2356
SMAC_00576	18	180	72	180	54	180	56	180	20	35.5556
SMAC_00577	12	114	2	114	0	114	0	114	5.26316	0.877193
SMAC_00578	13	150	10	150	6	150	3	150	6.33333	4.33333
SMAC_00579	16	225	15	225	0	225	2	225	3.55556	3.77778
SMAC_00580	8	198	13	198	5	198	4	198	3.28283	4.29293
SMAC_00581	23	264	14	264	3	264	2	264	4.92424	3.0303
SMAC_00582	0	163	6	163	4	163	0	163	1.22699	1.84049
SMAC_00583	9	220	9	220	6	220	2	220	3.40909	2.5
SMAC_00584	13	146	7	146	0	146	1	146	4.45205	2.73973
SMAC_00585	34	225	11	225	9	225	6	225	9.55556	3.77778
SMAC_00586	30	263	7	263	0	263	0	263	5.70342	1.3308
SMAC_00587	10	205	11	205	4	205	1	205	3.41463	2.92683
SMAC_00588	19	192	16	192	1	192	1	192	5.20833	4.42708
SMAC_00589	18	216	4	216	0	216	0	216	4.16667	0.925926
SMAC_00590	31	242	6	242	6	242	2	242	7.64463	1.65289
SMAC_00591	8	238	21	238	9	238	1	238	3.57143	4.62185
SMAC_00592	15	132	3	132	1	132	0	132	6.06061	1.13636
SMAC_00593	17	230	15	230	5	230	1	230	4.78261	3.47826
SMAC_00594	5	170	6	170	3	170	1	170	2.35294	2.05882
SMAC_00595	21	219	13	219	1	219	1	219	5.02283	3.19635
SMAC_00597	28	133	11	133	2	133	1	133	11.2782	4.51128
SMAC_00598	10	184	15	184	0	184	0	184	2.71739	4.07609
SMAC_00599	5	159	7	159	4	159	4	159	2.83019	3.45912
SMAC_00600	5	123	5	123	1	123	1	123	2.43902	2.43902
SMAC_00601	34	222	12	222	3	222	3	222	8.33333	3.37838
SMAC_00602	21	181	9	181	6	181	4	181	7.45856	3.59116
SMAC_00603	18	201	14	201	0	201	0	201	4.47761	3.48259
SMAC_00604	10	62	2	62	2	62	0	62	9.67742	1.6129
SMAC_00605	12	144	9	144	4	144	2	144	5.55556	3.81944
SMAC_00606	10	150	9	150	4	150	4	150	4.66667	4.33333
SMAC_00607	17	153	4	153	2	153	0	153	6.20915	1.30719
SMAC_00608	22	147	9	147	1	147	0	147	7.82313	3.06122
SMAC_00609	6	82	4	82	0	82	0	82	3.65854	2.43902
SMAC_00610	22	70	5	70	1	70	0	70	16.4286	3.57143
SMAC_00611	21	185	12	185	5	185	0	185	7.02703	3.24324
SMAC_00612	10	202	14	202	1	202	0	202	2.72277	3.46535
SMAC_00613	17	206	20	206	5	206	3	206	5.33981	5.58252
SMAC_00614	5	135	8	135	6	135	0	135	4.07407	2.96296
SMAC_00615	10	226	13	226	10	226	2	226	4.42478	3.31858
SMAC_00616	20	150	8	150	2	150	0	150	7.33333	2.66667
SMAC_00617	31	211	14	211	1	211	4	211	7.58294	4.2654
SMAC_00618	9	237	9	237	5	237	2	237	2.95359	2.32068
SMAC_00619	14	141	3	141	1	141	3	141	5.31915	2.12766
SMAC_00620	22	206	8	206	4	206	3	206	6.31068	2.6699
SMAC_00621	7	134	3	134	0	134	0	134	2.61194	1.1194
SMAC_00622	2	49	1	49	0	49	0	49	2.04082	1.02041
SMAC_00623	28	195	8	195	0	195	0	195	7.17949	2.05128
SMAC_00624	4	198	5	198	1	198	2	198	1.26263	1.76768
SMAC_00625	10	108	6	108	1	108	0	108	5.09259	2.77778
SMAC_00626	44	217	8	217	2	217	1	217	10.5991	2.07373
SMAC_00627	1	105	2	105	2	105	0	105	1.42857	0.952381
SMAC_00628	19	114	8	114	1	114	1	114	8.77193	3.94737
SMAC_00629	30	206	12	206	2	206	0	206	7.76699	2.91262
SMAC_00630	28	162	8	162	2	162	0	162	9.25926	2.46914
SMAC_00631	12	108	7	108	1	108	1	108	6.01852	3.7037
SMAC_00632	17	162	8	162	3	162	0	162	6.17284	2.46914
SMAC_00633	9	104	6	104	1	104	1	104	4.80769	3.36538
SMAC_00634	34	171	4	171	3	171	1	171	10.8187	1.46199
SMAC_00636	33	231	16	231	2	231	1	231	7.57576	3.67965
SMAC_00637	8	156	16	156	3	156	2	156	3.52564	5.76923
SMAC_00638	11	116	10	116	2	116	0	116	5.60345	4.31034
SMAC_00639	7	121	14	121	0	121	0	121	2.89256	5.78512
SMAC_00640	12	126	3	126	0	126	0	126	4.7619	1.19048
SMAC_00641	17	153	5	153	1	153	1	153	5.88235	1.96078
SMAC_00642	13	100	1	100	0	100	0	100	6.5	0.5
SMAC_00643	8	133	4	133	1	133	1	133	3.38346	1.8797
SMAC_00644	3	160	2	160	1	160	1	160	1.25	0.9375
SMAC_00645	2	48	0	48	0	48	0	48	2.08333	0
SMAC_00646	14	101	4	101	1	101	2	101	7.42574	2.9703
SMAC_00647	15	136	7	136	2	136	1	136	6.25	2.94118
SMAC_00648	25	206	12	206	4	206	0	206	7.03883	2.91262
SMAC_00649	27	224	9	224	2	224	0	224	6.47321	2.00893
SMAC_00650	13	158	6	158	1	158	0	158	4.43038	1.89873
SMAC_00651	12	173	4	173	0	173	0	173	3.46821	1.15607
SMAC_00652	13	197	7	197	1	197	1	197	3.5533	2.03046
SMAC_00653	14	239	16	239	11	239	2	239	5.23013	3.76569
SMAC_00654	30	202	11	202	3	202	3	202	8.16832	3.46535
SMAC_00655	25	201	9	201	0	201	1	201	6.21891	2.48756
SMAC_00656	5	110	8	110	2	110	1	110	3.18182	4.09091
SMAC_00657	7	148	5	148	1	148	1	148	2.7027	2.02703
SMAC_00658	30	231	12	231	3	231	1	231	7.14286	2.81385
SMAC_00659	15	227	18	227	5	227	5	227	4.40529	5.06608
SMAC_00660	6	128	3	128	2	128	1	128	3.125	1.5625
SMAC_00661	24	173	11	173	1	173	0	173	7.22543	3.17919
SMAC_00662	32	244	3	244	0	244	0	244	6.55738	0.614754
SMAC_00663	6	93	2	93	2	93	1	93	4.30108	1.6129
SMAC_00664	16	233	15	233	6	233	4	233	4.72103	4.07725
SMAC_00665	12	189	10	189	7	189	3	189	5.02646	3.43915
SMAC_00666	7	29	2	29	0	29	0	29	12.069	3.44828
SMAC_00667	14	183	9	183	1	183	1	183	4.09836	2.73224
SMAC_00668	3	93	3	93	1	93	1	93	2.15054	2.15054
SMAC_00669	9	123	3	123	0	123	0	123	3.65854	1.21951
SMAC_00670	8	218	13	218	6	218	3	218	3.21101	3.66972
SMAC_00671	9	155	8	155	2	155	0	155	3.54839	2.58065
SMAC_00672	6	197	3	197	0	197	0	197	1.52284	0.761421
SMAC_00673	7	117	3	117	1	117	0	117	3.4188	1.28205
SMAC_00674	11	145	7	145	1	145	0	145	4.13793	2.41379
SMAC_00675	31	193	5	193	2	193	0	193	8.54922	1.29534
SMAC_00676	27	204	10	204	4	204	1	204	7.59804	2.69608
SMAC_00677	24	146	8	146	2	146	0	146	8.90411	2.73973
SMAC_00678	9	181	6	181	0	181	0	181	2.48619	1.65746
SMAC_00679	22	235	18	235	3	235	1	235	5.31915	4.04255
SMAC_00680	11	171	14	171	0	171	0	171	3.21637	4.09357
SMAC_00681	6	108	6	108	0	108	0	108	2.77778	2.77778
SMAC_00682	10	136	4	136	0	136	0	136	3.67647	1.47059
SMAC_00683	13	191	12	191	9	191	1	191	5.75916	3.40314
SMAC_00684	13	184	8	184	4	184	1	184	4.61957	2.44565
SMAC_00685	13	233	9	233	4	233	1	233	3.64807	2.14592
SMAC_00686	15	173	15	173	5	173	4	173	5.78035	5.49133
SMAC_00688	20	172	9	172	2	172	2	172	6.39535	3.19767
SMAC_00689	21	224	8	224	6	224	1	224	6.02679	2.00893
SMAC_00690	10	182	8	182	2	182	0	182	3.2967	2.1978
SMAC_00691	4	95	14	95	4	95	0	95	4.21053	7.36842
SMAC_00692	18	206	12	206	2	206	0	206	4.85437	2.91262
SMAC_00693	26	107	9	107	5	107	0	107	14.486	4.20561
SMAC_00694	25	180	10	180	1	180	1	180	7.22222	3.05556
SMAC_00695	8	108	9	108	0	108	0	108	3.7037	4.16667
SMAC_00696	22	228	10	228	4	228	2	228	5.70175	2.63158
SMAC_00697	19	230	10	230	3	230	0	230	4.78261	2.17391
SMAC_00698	11	143	1	143	0	143	0	143	3.84615	0.34965
SMAC_00699	9	165	9	165	9	165	0	165	5.45455	2.72727
SMAC_00700	1	16	0	16	0	16	0	16	3.125	0
SMAC_00701	10	109	9	109	0	109	0	109	4.58716	4.12844
SMAC_00702	14	119	12	119	2	119	2	119	6.72269	5.88235
SMAC_00703	2	25	0	25	0	25	0	25	4	0
SMAC_00704	47	224	15	224	4	224	4	224	11.3839	4.24107
SMAC_00705	30	226	16	226	8	226	2	226	8.40708	3.9823
SMAC_00706	7	114	4	114	1	114	0	114	3.50877	1.75439
SMAC_00707	25	195	3	195	4	195	0	195	7.4359	0.769231
SMAC_00708	4	165	11	165	0	165	0	165	1.21212	3.33333
SMAC_00709	23	170	10	170	1	170	0	170	7.05882	2.94118
SMAC_00710	34	208	9	208	3	208	4	208	8.89423	3.125
SMAC_00711	5	124	3	124	2	124	1	124	2.82258	1.6129
SMAC_00712	28	256	19	256	12	256	2	256	7.8125	4.10156
SMAC_00713	16	243	13	243	2	243	2	243	3.7037	3.08642
SMAC_00714	23	190	11	190	3	190	2	190	6.84211	3.42105
SMAC_00715	36	204	13	204	0	204	0	204	8.82353	3.18627
SMAC_00716	22	204	23	204	9	204	0	204	7.59804	5.63725
SMAC_00717	21	179	11	179	3	179	1	179	6.70391	3.35196
SMAC_00718	33	247	7	247	0	247	0	247	6.68016	1.417
SMAC_00719	23	160	11	160	7	160	1	160	9.375	3.75
SMAC_00720	14	201	14	201	5	201	2	201	4.72637	3.9801
SMAC_00721	12	160	10	160	1	160	0	160	4.0625	3.125
SMAC_00722	32	218	14	218	5	218	3	218	8.48624	3.89908
SMAC_00723	4	20	2	20	1	20	1	20	12.5	7.5
SMAC_00724	14	145	3	145	2	145	1	145	5.51724	1.37931
SMAC_00725	24	70	1	70	0	70	0	70	17.1429	0.714286
SMAC_00726	26	196	8	196	4	196	0	196	7.65306	2.04082
SMAC_00727	29	244	10	244	6	244	3	244	7.17213	2.66393
SMAC_00728	20	158	8	158	0	158	3	158	6.32911	3.48101
SMAC_00729	0	106	4	106	0	106	0	106	0	1.88679
SMAC_00730	6	109	2	109	1	109	1	109	3.21101	1.37615
SMAC_00731	16	204	7	204	0	204	0	204	3.92157	1.71569
SMAC_00732	3	72	5	72	4	72	0	72	4.86111	3.47222
SMAC_00733	9	144	5	144	3	144	0	144	4.16667	1.73611
SMAC_00734	13	177	9	177	4	177	0	177	4.80226	2.54237
SMAC_00735	38	190	12	190	2	190	3	190	10.5263	3.94737
SMAC_00736	17	173	11	173	2	173	1	173	5.49133	3.46821
SMAC_00737	33	230	13	230	3	230	2	230	7.82609	3.26087
SMAC_00738	8	171	12	171	2	171	0	171	2.92398	3.50877
SMAC_00740	35	117	2	117	1	117	1	117	15.3846	1.28205
SMAC_00741	20	213	9	213	1	213	0	213	4.92958	2.11268
SMAC_00742	12	199	8	199	6	199	0	199	4.52261	2.01005
SMAC_00743	33	224	7	224	1	224	3	224	7.58929	2.23214
SMAC_00744	27	222	13	222	11	222	7	222	8.55856	4.5045
SMAC_00745	41	216	10	216	5	216	0	216	10.6481	2.31481
SMAC_00746	9	154	7	154	7	154	0	154	5.19481	2.27273
SMAC_00747	21	212	10	212	2	212	1	212	5.42453	2.59434
SMAC_00748	26	233	15	233	3	233	0	233	6.22318	3.21888
SMAC_00749	17	160	5	160	2	160	0	160	5.9375	1.5625
SMAC_00750	5	83	0	83	0	83	0	83	3.01205	0
SMAC_00751	33	233	9	233	1	233	0	233	7.29614	1.93133
SMAC_00752	7	144	4	144	0	144	0	144	2.43056	1.38889
SMAC_00753	22	233	14	233	6	233	1	233	6.00858	3.21888
SMAC_00754	21	211	11	211	0	211	1	211	4.9763	2.8436
SMAC_00755	0	2	0	2	0	2	0	2	0	0
SMAC_00758	12	222	13	222	5	222	3	222	3.82883	3.6036
SMAC_00759	11	138	4	138	0	138	0	138	3.98551	1.44928
SMAC_00760	14	223	11	223	0	223	0	223	3.13901	2.46637
SMAC_00761	9	212	5	212	0	212	1	212	2.12264	1.41509
SMAC_00762	16	206	14	206	1	206	1	206	4.12621	3.64078
SMAC_00763	12	119	7	119	4	119	3	119	6.72269	4.20168
SMAC_00764	19	209	7	209	0	209	1	209	4.54545	1.91388
SMAC_00766	26	199	2	199	1	199	1	199	6.78392	0.753769
SMAC_00767	23	212	8	212	1	212	1	212	5.66038	2.12264
SMAC_00768	10	189	10	189	0	189	1	189	2.6455	2.91005
SMAC_00769	6	204	23	204	6	204	1	204	2.94118	5.88235
SMAC_00770	4	93	1	93	1	93	1	93	2.68817	1.07527
SMAC_00772	5	115	3	115	2	115	0	115	3.04348	1.30435
SMAC_00773	11	166	12	166	6	166	4	166	5.12048	4.81928
SMAC_00774	30	229	9	229	6	229	5	229	7.86026	3.05677
SMAC_00775	19	194	11	194	2	194	2	194	5.41237	3.35052
SMAC_00776	12	205	10	205	2	205	1	205	3.41463	2.68293
SMAC_00777	18	195	17	195	2	195	0	195	5.12821	4.35897
SMAC_00778	26	217	13	217	4	217	2	217	6.91244	3.45622
SMAC_00779	39	170	28	170	22	170	15	170	17.9412	12.6471
SMAC_00780	52	218	17	218	5	218	3	218	13.0734	4.58716
SMAC_00781	7	180	3	180	2	180	2	180	2.5	1.38889
SMAC_00782	6	112	7	112	0	112	1	112	2.67857	3.57143
SMAC_00783	25	203	11	203	0	203	0	203	6.15764	2.70936
SMAC_00784	8	53	2	53	1	53	0	53	8.49057	1.88679
SMAC_00785	9	80	3	80	1	80	0	80	6.25	1.875
SMAC_00786	18	141	3	141	0	141	0	141	6.38298	1.06383
SMAC_00787	20	242	6	242	3	242	2	242	4.75207	1.65289
SMAC_00788	12	126	3	126	2	126	1	126	5.55556	1.5873
SMAC_00789	26	192	23	192	11	192	2	192	9.63542	6.51042
SMAC_00790	6	83	4	83	0	83	0	83	3.61446	2.40964
SMAC_00791	15	247	9	247	1	247	1	247	3.23887	2.02429
SMAC_00792	25	263	17	263	8	263	0	263	6.27376	3.23194
SMAC_00793	20	252	16	252	8	252	1	252	5.55556	3.37302
SMAC_00794	28	148	15	148	2	148	2	148	10.1351	5.74324
SMAC_00795	20	238	4	238	4	238	0	238	5.04202	0.840336
SMAC_00796	7	157	3	157	1	157	0	157	2.54777	0.955414
SMAC_00797	18	195	6	195	2	195	0	195	5.12821	1.53846
SMAC_00798	15	159	8	159	1	159	0	159	5.03145	2.51572
SMAC_00799	33	190	6	190	2	190	2	190	9.21053	2.10526
SMAC_00800	4	70	0	70	0	70	0	70	2.85714	0
SMAC_00801	7	201	15	201	6	201	0	201	3.23383	3.73134
SMAC_00802	12	214	5	214	1	214	1	214	3.03738	1.40187
SMAC_00803	10	227	11	227	1	227	1	227	2.42291	2.64317
SMAC_00804	36	213	11	213	4	213	2	213	9.38967	3.05164
SMAC_00805	14	176	13	176	5	176	1	176	5.39773	3.97727
SMAC_00806	10	206	10	206	0	206	0	206	2.42718	2.42718
SMAC_00807	18	187	20	187	10	187	3	187	7.48663	6.14973
SMAC_00808	29	219	12	219	2	219	3	219	7.07763	3.42466
SMAC_00809	18	225	9	225	0	225	0	225	4	2
SMAC_00810	32	198	22	198	5	198	1	198	9.34343	5.80808
SMAC_00811	32	220	10	220	2	220	0	220	7.72727	2.27273
SMAC_00812	2	128	4	128	2	128	2	128	1.5625	2.34375
SMAC_00813	18	160	7	160	3	160	0	160	6.5625	2.1875
SMAC_00814	8	188	3	188	0	188	0	188	2.12766	0.797872
SMAC_00815	8	100	0	100	0	100	0	100	4	0
SMAC_00816	11	186	7	186	2	186	0	186	3.49462	1.88172
SMAC_00817	4	81	6	81	0	81	0	81	2.46914	3.7037
SMAC_00818	17	225	12	225	4	225	1	225	4.66667	2.88889
SMAC_00819	7	186	7	186	2	186	1	186	2.41935	2.15054
SMAC_00820	20	252	13	252	5	252	3	252	4.96032	3.1746
SMAC_00821	16	190	8	190	5	190	2	190	5.52632	2.63158
SMAC_00822	0	51	2	51	0	51	0	51	0	1.96078
SMAC_00823	13	228	15	228	6	228	4	228	4.16667	4.16667
SMAC_00824	21	180	18	180	9	180	0	180	8.33333	5
SMAC_00825	9	107	3	107	1	107	0	107	4.6729	1.40187
SMAC_00826	35	218	8	218	6	218	0	218	9.40367	1.83486
SMAC_00827	16	186	5	186	4	186	2	186	5.37634	1.88172
SMAC_00828	19	211	12	211	2	211	1	211	4.9763	3.08057
SMAC_00829	21	218	6	218	1	218	1	218	5.04587	1.6055
SMAC_00830	4	167	6	167	3	167	0	167	2.09581	1.79641
SMAC_00831	14	148	13	148	11	148	1	148	8.44595	4.72973
SMAC_00832	5	87	5	87	0	87	0	87	2.87356	2.87356
SMAC_00833	7	194	11	194	0	194	0	194	1.80412	2.83505
SMAC_00834	24	210	17	210	1	210	8	210	5.95238	5.95238
SMAC_00835	27	219	10	219	0	219	0	219	6.16438	2.28311
SMAC_00836	19	211	14	211	8	211	6	211	6.3981	4.73934
SMAC_00837	2	133	3	133	4	133	1	133	2.25564	1.50376
SMAC_00838	27	244	17	244	3	244	7	244	6.14754	4.91803
SMAC_00839	26	228	12	228	2	228	0	228	6.14035	2.63158
SMAC_00840	7	124	1	124	1	124	0	124	3.22581	0.403226
SMAC_00841	1	83	0	83	0	83	0	83	0.60241	0
SMAC_00842	16	229	13	229	2	229	0	229	3.93013	2.83843
SMAC_00843	22	215	9	215	1	215	1	215	5.34884	2.32558
SMAC_00844	8	205	8	205	2	205	1	205	2.43902	2.19512
SMAC_00845	26	237	20	237	9	237	5	237	7.38397	5.27426
SMAC_00846	15	204	20	204	1	204	2	204	3.92157	5.39216
SMAC_00847	5	104	15	104	2	104	1	104	3.36538	7.69231
SMAC_00848	21	252	16	252	5	252	1	252	5.15873	3.37302
SMAC_00849	32	254	9	254	4	254	0	254	7.08661	1.77165
SMAC_00850	31	105	5	105	0	105	0	105	14.7619	2.38095
SMAC_00851	9	132	7	132	1	132	1	132	3.78788	3.0303
SMAC_00852	25	155	11	155	1	155	0	155	8.3871	3.54839
SMAC_00853	27	191	9	191	2	191	1	191	7.59162	2.6178
SMAC_00854	38	257	13	257	3	257	0	257	7.97665	2.52918
SMAC_00855	22	190	9	190	1	190	1	190	6.05263	2.63158
SMAC_00856	37	213	12	213	2	213	0	213	9.15493	2.8169
SMAC_00857	8	174	4	174	1	174	0	174	2.58621	1.14943
SMAC_00858	18	183	6	183	2	183	1	183	5.46448	1.91257
SMAC_00859	20	119	8	119	2	119	0	119	9.2437	3.36134
SMAC_00860	27	156	3	156	2	156	1	156	9.29487	1.28205
SMAC_00861	9	217	21	217	10	217	2	217	4.37788	5.29954
SMAC_00862	12	125	3	125	1	125	0	125	5.2	1.2
SMAC_00863	20	256	14	256	1	256	0	256	4.10156	2.73438
SMAC_00865	22	233	10	233	3	233	1	233	5.36481	2.36052
SMAC_00866	17	221	11	221	10	221	1	221	6.1086	2.71493
SMAC_00867	6	112	2	112	0	112	0	112	2.67857	0.892857
SMAC_00868	10	180	6	180	0	180	0	180	2.77778	1.66667
SMAC_00869	16	225	15	225	6	225	1	225	4.88889	3.55556
SMAC_00870	19	211	13	211	9	211	2	211	6.63507	3.5545
SMAC_00871	0	22	1	22	0	22	0	22	0	2.27273
SMAC_00872	22	193	13	193	3	193	3	193	6.47668	4.14508
SMAC_00873	1	9	0	9	0	9	0	9	5.55556	0
SMAC_00874	33	260	8	260	1	260	0	260	6.53846	1.53846
SMAC_00875	13	229	14	229	1	229	2	229	3.05677	3.49345
SMAC_00876	24	209	12	209	11	209	5	209	8.37321	4.06699
SMAC_00877	4	29	1	29	0	29	0	29	6.89655	1.72414
SMAC_00878	11	125	5	125	1	125	1	125	4.8	2.4
SMAC_00879	12	214	19	214	2	214	4	214	3.27103	5.37383
SMAC_00880	30	233	4	233	2	233	1	233	6.86695	1.07296
SMAC_00881	32	242	11	242	2	242	2	242	7.02479	2.68595
SMAC_00882	32	205	21	205	4	205	1	205	8.78049	5.36585
SMAC_00883	7	136	8	136	4	136	4	136	4.04412	4.41176
SMAC_00884	33	197	15	197	1	197	0	197	8.62944	3.80711
SMAC_00885	20	232	11	232	1	232	0	232	4.52586	2.37069
SMAC_00886	20	239	16	239	0	239	0	239	4.1841	3.34728
SMAC_00887	100	164	78	164	58	164	56	164	48.1707	40.8537
SMAC_00888	52	73	44	73	33	73	33	73	58.2192	52.7397
SMAC_00889	21	184	13	184	5	184	2	184	7.06522	4.07609
SMAC_00890	15	176	9	176	3	176	2	176	5.11364	3.125
SMAC_00891	14	212	12	212	3	212	1	212	4.00943	3.06604
SMAC_00892	10	158	8	158	2	158	1	158	3.79747	2.8481
SMAC_00893	14	252	10	252	3	252	1	252	3.37302	2.18254
SMAC_00894	2	23	1	23	0	23	0	23	4.34783	2.17391
SMAC_00895	29	220	12	220	0	220	0	220	6.59091	2.72727
SMAC_00896	22	209	19	209	2	209	1	209	5.74163	4.78469
SMAC_00897	4	57	3	57	0	57	0	57	3.50877	2.63158
SMAC_00898	50	205	22	205	6	205	2	205	13.6585	5.85366
SMAC_00899	13	183	5	183	0	183	1	183	3.55191	1.63934
SMAC_00900	8	137	5	137	0	137	0	137	2.91971	1.82482
SMAC_00901	9	114	10	114	0	114	0	114	3.94737	4.38596
SMAC_00902	13	187	7	187	2	187	0	187	4.0107	1.87166
SMAC_00903	18	196	19	196	4	196	2	196	5.61224	5.35714
SMAC_00904	13	184	7	184	4	184	1	184	4.61957	2.17391
SMAC_00905	8	188	14	188	5	188	1	188	3.45745	3.98936
SMAC_00906	9	167	11	167	1	167	1	167	2.99401	3.59281
SMAC_00907	7	230	19	230	3	230	0	230	2.17391	4.13043
SMAC_00908	38	220	6	220	2	220	2	220	9.09091	1.81818
SMAC_00909	9	193	5	193	1	193	2	193	2.59067	1.81347
SMAC_00910	79	193	41	193	29	193	36	193	27.9793	19.9482
SMAC_00911	32	232	10	232	2	232	1	232	7.32759	2.37069
SMAC_00912	11	186	7	186	5	186	0	186	4.30108	1.88172
SMAC_00913	4	220	10	220	1	220	1	220	1.13636	2.5
SMAC_00914	155	210	132	210	85	210	92	210	57.1429	53.3333
SMAC_00915	59	224	39	224	22	224	22	224	18.0804	13.6161
SMAC_00916	0	29	0	29	0	29	0	29	0	0
SMAC_00917	5	142	7	142	0	142	1	142	1.76056	2.8169
SMAC_00918	25	241	23	241	1	241	1	241	5.39419	4.97925
SMAC_00919	8	156	11	156	2	156	0	156	3.20513	3.52564
SMAC_00920	11	131	6	131	2	131	0	131	4.96183	2.29008
SMAC_00921	6	168	6	168	6	168	4	168	3.57143	2.97619
SMAC_00922	30	185	7	185	0	185	0	185	8.10811	1.89189
SMAC_00923	28	228	8	228	5	228	2	228	7.23684	2.19298
SMAC_00924	20	225	17	225	4	225	3	225	5.33333	4.44444
SMAC_00925	5	141	4	141	1	141	0	141	2.12766	1.41844
SMAC_00926	6	48	3	48	0	48	0	48	6.25	3.125
SMAC_00927	14	190	7	190	4	190	0	190	4.73684	1.84211
SMAC_00928	12	185	8	185	5	185	0	185	4.59459	2.16216
SMAC_00929	3	116	7	116	0	116	0	116	1.2931	3.01724
SMAC_00930	14	172	6	172	1	172	1	172	4.36047	2.03488
SMAC_00931	12	240	10	240	4	240	0	240	3.33333	2.08333
SMAC_00932	26	216	14	216	3	216	7	216	6.71296	4.86111
SMAC_00933	34	204	8	204	0	204	0	204	8.33333	1.96078
SMAC_00934	19	243	8	243	6	243	1	243	5.14403	1.85185
SMAC_00935	52	272	11	272	4	272	4	272	10.2941	2.75735
SMAC_00936	23	220	13	220	7	220	1	220	6.81818	3.18182
SMAC_00937	13	223	12	223	0	223	3	223	2.9148	3.36323
SMAC_00938	1	21	1	21	0	21	0	21	2.38095	2.38095
SMAC_00939	15	103	4	103	0	103	0	103	7.28155	1.94175
SMAC_00940	16	215	14	215	1	215	0	215	3.95349	3.25581
SMAC_00941	26	231	6	231	2	231	1	231	6.06061	1.51515
SMAC_00942	12	182	21	182	8	182	2	182	5.49451	6.31868
SMAC_00943	42	226	8	226	4	226	3	226	10.177	2.43363
SMAC_00944	3	147	4	147	2	147	1	147	1.70068	1.70068
SMAC_00945	10	162	8	162	1	162	1	162	3.39506	2.77778
SMAC_00946	31	210	6	210	2	210	0	210	7.85714	1.42857
SMAC_00947	0	4	0	4	0	4	0	4	0	0
SMAC_00948	18	204	11	204	1	204	0	204	4.65686	2.69608
SMAC_00949	12	238	8	238	2	238	0	238	2.94118	1.68067
SMAC_00950	15	211	3	211	2	211	1	211	4.02844	0.947867
SMAC_00951	15	229	13	229	6	229	5	229	4.58515	3.93013
SMAC_00952	21	208	7	208	1	208	0	208	5.28846	1.68269
SMAC_00953	6	100	5	100	0	100	1	100	3	3
SMAC_00954	1	126	8	126	3	126	0	126	1.5873	3.1746
SMAC_00955	9	138	13	138	3	138	1	138	4.34783	5.07246
SMAC_00956	17	227	20	227	2	227	4	227	4.18502	5.28634
SMAC_00957	19	229	10	229	3	229	4	229	4.80349	3.05677
SMAC_00958	8	81	10	81	7	81	7	81	9.25926	10.4938
SMAC_00959	50	245	15	245	4	245	2	245	11.0204	3.46939
SMAC_00960	5	108	4	108	2	108	2	108	3.24074	2.77778
SMAC_00961	31	204	10	204	4	204	2	204	8.57843	2.94118
SMAC_00962	1	8	0	8	0	8	0	8	6.25	0
SMAC_00963	41	217	15	217	7	217	7	217	11.0599	5.06912
SMAC_00965	5	134	9	134	4	134	2	134	3.35821	4.10448
SMAC_00966	14	134	13	134	1	134	0	134	5.59701	4.85075
SMAC_00967	5	223	15	223	14	223	4	223	4.26009	4.26009
SMAC_00968	19	129	7	129	2	129	0	129	8.13953	2.71318
SMAC_00969	40	208	20	208	6	208	2	208	11.0577	5.28846
SMAC_00970	12	194	11	194	1	194	1	194	3.35052	3.09278
SMAC_00971	10	161	6	161	3	161	0	161	4.03727	1.86335
SMAC_00972	20	224	14	224	0	224	1	224	4.46429	3.34821
SMAC_00973	16	186	5	186	3	186	2	186	5.10753	1.88172
SMAC_00974	31	135	4	135	0	135	0	135	11.4815	1.48148
SMAC_00975	1	108	0	108	0	108	0	108	0.462963	0
SMAC_00976	18	165	5	165	4	165	0	165	6.66667	1.51515
SMAC_00977	10	205	17	205	9	205	4	205	4.63415	5.12195
SMAC_00978	31	180	14	180	5	180	1	180	10	4.16667
SMAC_00979	14	79	5	79	0	79	0	79	8.86076	3.16456
SMAC_00980	29	179	15	179	6	179	4	179	9.77654	5.30726
SMAC_00981	1	29	1	29	0	29	0	29	1.72414	1.72414
SMAC_00982	13	219	8	219	0	219	2	219	2.96804	2.28311
SMAC_00983	20	155	12	155	2	155	5	155	7.09677	5.48387
SMAC_00984	25	219	13	219	2	219	4	219	6.16438	3.88128
SMAC_00985	22	213	5	213	0	213	0	213	5.16432	1.17371
SMAC_00986	34	238	19	238	3	238	0	238	7.77311	3.9916
SMAC_00987	23	216	11	216	2	216	0	216	5.78704	2.5463
SMAC_00989	19	232	16	232	8	232	2	232	5.81897	3.87931
SMAC_00990	12	122	10	122	1	122	1	122	5.32787	4.5082
SMAC_00991	24	183	10	183	2	183	0	183	7.10383	2.73224
SMAC_00992	10	213	19	213	12	213	3	213	5.16432	5.16432
SMAC_00993	10	34	2	34	0	34	0	34	14.7059	2.94118
SMAC_00994	29	172	4	172	1	172	1	172	8.72093	1.45349
SMAC_00995	0	23	0	23	0	23	0	23	0	0
SMAC_00996	21	266	21	266	2	266	2	266	4.32331	4.32331
SMAC_00997	12	175	7	175	1	175	1	175	3.71429	2.28571
SMAC_00998	2	90	3	90	0	90	0	90	1.11111	1.66667
SMAC_00999	21	200	17	200	2	200	1	200	5.75	4.5
SMAC_01000	7	161	5	161	2	161	1	161	2.79503	1.86335
SMAC_01001	4	138	16	138	7	138	7	138	3.98551	8.33333
SMAC_01002	4	117	10	117	1	117	1	117	2.13675	4.70085
SMAC_01003	28	213	21	213	11	213	3	213	9.15493	5.6338
SMAC_01004	7	171	7	171	8	171	1	171	4.38596	2.33918
SMAC_01005	23	188	8	188	1	188	2	188	6.38298	2.65957
SMAC_01006	8	72	2	72	1	72	1	72	6.25	2.08333
SMAC_01007	17	193	22	193	13	193	3	193	7.77202	6.47668
SMAC_01008	14	164	13	164	0	164	2	164	4.26829	4.57317
SMAC_01009	20	243	13	243	9	243	2	243	5.96708	3.08642
SMAC_01010	10	120	6	120	3	120	0	120	5.41667	2.5
SMAC_01011	36	190	5	190	1	190	0	190	9.73684	1.31579
SMAC_01012	2	41	2	41	0	41	0	41	2.43902	2.43902
SMAC_01013	1	104	2	104	2	104	0	104	1.44231	0.961538
SMAC_01014	12	134	3	134	0	134	0	134	4.47761	1.1194
SMAC_01015	11	201	11	201	0	201	1	201	2.73632	2.98507
SMAC_01016	15	238	16	238	1	238	1	238	3.36134	3.57143
SMAC_01017	12	234	15	234	13	234	1	234	5.34188	3.4188
SMAC_01018	17	251	18	251	3	251	0	251	3.98406	3.58566
SMAC_01019	18	168	6	168	0	168	0	168	5.35714	1.78571
SMAC_01020	30	192	7	192	2	192	0	192	8.33333	1.82292
SMAC_01021	17	185	4	185	0	185	0	185	4.59459	1.08108
SMAC_01022	8	201	15	201	5	201	1	201	3.23383	3.9801
SMAC_01023	29	240	6	240	2	240	2	240	6.45833	1.66667
SMAC_01024	19	239	10	239	1	239	0	239	4.1841	2.09205
SMAC_01025	24	227	15	227	3	227	0	227	5.94714	3.30396
SMAC_01026	13	159	6	159	0	159	0	159	4.08805	1.88679
SMAC_01027	8	230	14	230	3	230	1	230	2.3913	3.26087
SMAC_01028	32	222	6	222	0	222	1	222	7.20721	1.57658
SMAC_01029	13	206	8	206	2	206	1	206	3.64078	2.18447
SMAC_01030	18	103	8	103	6	103	1	103	11.6505	4.36893
SMAC_01031	23	250	21	250	5	250	1	250	5.6	4.4
SMAC_01032	15	162	13	162	5	162	3	162	6.17284	4.93827
SMAC_01033	41	261	23	261	4	261	4	261	8.62069	5.17241
SMAC_01034	12	186	9	186	2	186	1	186	3.76344	2.68817
SMAC_01035	4	105	5	105	0	105	0	105	1.90476	2.38095
SMAC_01036	13	185	3	185	3	185	1	185	4.32432	1.08108
SMAC_01037	21	178	9	178	4	178	1	178	7.02247	2.80899
SMAC_01038	2	57	2	57	2	57	2	57	3.50877	3.50877
SMAC_01039	19	147	9	147	1	147	0	147	6.80272	3.06122
SMAC_01040	11	150	7	150	4	150	2	150	5	3
SMAC_01041	3	96	3	96	3	96	1	96	3.125	2.08333
SMAC_01042	18	237	18	237	8	237	2	237	5.48523	4.21941
SMAC_01043	19	179	14	179	2	179	1	179	5.86592	4.18994
SMAC_01044	15	248	5	248	2	248	0	248	3.42742	1.00806
SMAC_01045	21	224	11	224	2	224	0	224	5.13393	2.45536
SMAC_01046	17	217	4	217	0	217	0	217	3.91705	0.921659
SMAC_01047	13	194	13	194	6	194	2	194	4.89691	3.86598
SMAC_01048	10	29	2	29	1	29	0	29	18.9655	3.44828
SMAC_01049	29	211	15	211	3	211	4	211	7.58294	4.50237
SMAC_01050	11	145	6	145	1	145	1	145	4.13793	2.41379
SMAC_01051	16	224	10	224	2	224	1	224	4.01786	2.45536
SMAC_01052	17	244	10	244	0	244	0	244	3.48361	2.04918
SMAC_01053	22	218	1	218	0	218	0	218	5.04587	0.229358
SMAC_01054	14	223	10	223	8	223	2	223	4.93274	2.69058
SMAC_01055	27	237	36	237	7	237	6	237	7.173	8.86076
SMAC_01056	11	122	5	122	0	122	0	122	4.5082	2.04918
SMAC_01057	5	127	4	127	0	127	0	127	1.9685	1.5748
SMAC_01058	6	236	24	236	1	236	2	236	1.48305	5.50847
SMAC_01059	9	166	6	166	2	166	2	166	3.31325	2.40964
SMAC_01061	19	179	13	179	1	179	4	179	5.58659	4.7486
SMAC_01062	15	217	11	217	5	217	1	217	4.60829	2.76498
SMAC_01063	7	143	19	143	19	143	2	143	9.09091	7.34266
SMAC_01064	20	135	7	135	0	135	1	135	7.40741	2.96296
SMAC_01065	9	151	11	151	5	151	4	151	4.63576	4.96689
SMAC_01066	15	204	8	204	2	204	1	204	4.16667	2.20588
SMAC_01067	9	192	10	192	7	192	3	192	4.16667	3.38542
SMAC_01068	12	216	6	216	4	216	3	216	3.7037	2.08333
SMAC_01069	3	132	4	132	1	132	0	132	1.51515	1.51515
SMAC_01070	14	134	5	134	1	134	0	134	5.59701	1.86567
SMAC_01071	10	157	7	157	3	157	2	157	4.14013	2.86624
SMAC_01072	9	184	5	184	2	184	3	184	2.98913	2.17391
SMAC_01073	19	189	7	189	0	189	0	189	5.02646	1.85185
SMAC_01074	10	211	6	211	1	211	1	211	2.60664	1.65877
SMAC_01075	33	254	14	254	2	254	1	254	6.88976	2.95276
SMAC_01076	13	215	4	215	1	215	1	215	3.25581	1.16279
SMAC_01077	14	218	8	218	1	218	1	218	3.44037	2.06422
SMAC_01078	26	216	11	216	7	216	2	216	7.63889	3.00926
SMAC_01079	3	101	3	101	0	101	0	101	1.48515	1.48515
SMAC_01080	9	213	16	213	8	213	0	213	3.99061	3.75587
SMAC_01081	8	199	4	199	0	199	0	199	2.01005	1.00503
SMAC_01082	21	215	8	215	4	215	3	215	5.81395	2.55814
SMAC_01083	25	201	17	201	6	201	2	201	7.71144	4.72637
SMAC_01084	12	167	4	167	2	167	1	167	4.19162	1.49701
SMAC_01085	8	155	5	155	4	155	0	155	3.87097	1.6129
SMAC_01086	10	124	9	124	7	124	0	124	6.85484	3.62903
SMAC_01087	4	69	11	69	1	69	1	69	3.62319	8.69565
SMAC_01088	6	118	7	118	0	118	0	118	2.54237	2.9661
SMAC_01089	12	181	13	181	2	181	1	181	3.8674	3.8674
SMAC_01090	12	267	14	267	2	267	1	267	2.62172	2.80899
SMAC_01091	1	48	0	48	0	48	0	48	1.04167	0
SMAC_01092	19	229	12	229	4	229	0	229	5.02183	2.62009
SMAC_01093	17	193	6	193	1	193	0	193	4.66321	1.5544
SMAC_01094	20	219	7	219	6	219	1	219	5.93607	1.82648
SMAC_01095	21	210	6	210	0	210	0	210	5	1.42857
SMAC_01096	10	103	13	103	0	103	0	103	4.85437	6.31068
SMAC_01097	9	118	6	118	0	118	0	118	3.81356	2.54237
SMAC_01098	16	178	11	178	1	178	1	178	4.77528	3.37079
SMAC_01099	7	214	18	214	7	214	4	214	3.27103	5.14019
SMAC_01100	14	218	9	218	2	218	1	218	3.66972	2.29358
SMAC_01101	17	156	11	156	2	156	1	156	6.08974	3.84615
SMAC_01102	11	182	6	182	0	182	0	182	3.02198	1.64835
SMAC_01103	13	188	19	188	5	188	0	188	4.78723	5.05319
SMAC_01104	12	195	7	195	3	195	3	195	3.84615	2.5641
SMAC_01105	31	188	13	188	2	188	0	188	8.7766	3.45745
SMAC_01106	6	128	13	128	4	128	0	128	3.90625	5.07812
SMAC_01107	40	247	11	247	2	247	2	247	8.50202	2.63158
SMAC_01108	46	256	19	256	2	256	3	256	9.375	4.29688
SMAC_01109	16	153	1	153	0	153	0	153	5.22876	0.326797
SMAC_01110	27	225	5	225	1	225	1	225	6.22222	1.33333
SMAC_01111	4	146	4	146	3	146	2	146	2.39726	2.05479
SMAC_01112	17	192	14	192	0	192	0	192	4.42708	3.64583
SMAC_01113	41	242	12	242	1	242	2	242	8.67769	2.89256
SMAC_01114	45	241	14	241	3	241	3	241	9.95851	3.52697
SMAC_01116	25	219	17	219	4	219	0	219	6.621	3.88128
SMAC_01118	11	226	10	226	2	226	2	226	2.87611	2.65487
SMAC_01119	34	178	8	178	0	178	0	178	9.55056	2.24719
SMAC_01120	11	173	3	173	1	173	1	173	3.46821	1.15607
SMAC_01121	1	144	3	144	0	144	0	144	0.347222	1.04167
SMAC_01122	29	199	12	199	1	199	1	199	7.53769	3.26633
SMAC_01123	10	195	4	195	0	195	0	195	2.5641	1.02564
SMAC_01124	13	176	10	176	3	176	2	176	4.54545	3.40909
SMAC_01125	4	180	23	180	2	180	1	180	1.66667	6.66667
SMAC_01126	32	224	11	224	3	224	0	224	7.8125	2.45536
SMAC_01127	28	200	7	200	1	200	1	200	7.25	2
SMAC_01128	11	161	10	161	1	161	3	161	3.72671	4.03727
SMAC_01129	6	58	1	58	1	58	1	58	6.03448	1.72414
SMAC_01130	9	213	13	213	4	213	1	213	3.05164	3.28638
SMAC_01131	16	211	10	211	3	211	1	211	4.50237	2.60664
SMAC_01132	15	228	12	228	6	228	1	228	4.60526	2.85088
SMAC_01133	21	119	9	119	2	119	0	119	9.66387	3.78151
SMAC_01134	24	183	20	183	10	183	2	183	9.28962	6.01093
SMAC_01135	7	151	8	151	2	151	0	151	2.98013	2.64901
SMAC_01136	3	79	3	79	0	79	0	79	1.89873	1.89873
SMAC_01137	16	144	9	144	3	144	0	144	6.59722	3.125
SMAC_01138	9	128	5	128	2	128	0	128	4.29688	1.95312
SMAC_01139	8	125	6	125	1	125	0	125	3.6	2.4
SMAC_01140	71	246	16	246	2	246	1	246	14.8374	3.45528
SMAC_01141	7	129	4	129	1	129	1	129	3.10078	1.93798
SMAC_01142	9	186	6	186	0	186	0	186	2.41935	1.6129
SMAC_01143	40	226	21	226	10	226	1	226	11.0619	4.86726
SMAC_01144	32	233	9	233	3	233	2	233	7.51073	2.36052
SMAC_01145	25	136	7	136	1	136	1	136	9.55882	2.94118
SMAC_01146	4	35	0	35	0	35	0	35	5.71429	0
SMAC_01147	34	168	14	168	4	168	2	168	11.3095	4.7619
SMAC_01148	11	216	14	216	8	216	2	216	4.39815	3.7037
SMAC_01149	31	201	16	201	3	201	1	201	8.45771	4.22886
SMAC_01150	24	143	10	143	4	143	0	143	9.79021	3.4965
SMAC_01151	23	213	7	213	1	213	1	213	5.6338	1.87793
SMAC_01152	9	181	8	181	1	181	3	181	2.76243	3.03867
SMAC_01153	6	55	0	55	0	55	0	55	5.45455	0
SMAC_01154	50	187	6	187	1	187	0	187	13.6364	1.60428
SMAC_01155	6	99	2	99	2	99	1	99	4.0404	1.51515
SMAC_01156	27	216	8	216	4	216	0	216	7.17593	1.85185
SMAC_01157	68	205	14	205	3	205	3	205	17.3171	4.14634
SMAC_01158	14	107	10	107	3	107	0	107	7.94393	4.6729
SMAC_01159	29	171	11	171	2	171	0	171	9.06433	3.21637
SMAC_01160	15	214	4	214	5	214	0	214	4.6729	0.934579
SMAC_01161	45	213	10	213	0	213	0	213	10.5634	2.34742
SMAC_01162	17	245	13	245	2	245	1	245	3.87755	2.85714
SMAC_01163	27	232	13	232	0	232	0	232	5.81897	2.80172
SMAC_01164	15	162	9	162	4	162	0	162	5.8642	2.77778
SMAC_01165	30	147	9	147	4	147	1	147	11.5646	3.40136
SMAC_01166	13	133	4	133	0	133	0	133	4.88722	1.50376
SMAC_01167	2	113	5	113	0	113	0	113	0.884956	2.21239
SMAC_01168	19	178	17	178	2	178	0	178	5.89888	4.77528
SMAC_01169	16	207	5	207	2	207	0	207	4.34783	1.20773
SMAC_01170	19	207	12	207	3	207	0	207	5.31401	2.89855
SMAC_01171	21	239	9	239	0	239	0	239	4.39331	1.88285
SMAC_01172	19	132	3	132	0	132	0	132	7.19697	1.13636
SMAC_01173	23	187	13	187	1	187	0	187	6.41711	3.47594
SMAC_01174	15	133	10	133	5	133	1	133	7.5188	4.13534
SMAC_01175	34	208	3	208	1	208	0	208	8.41346	0.721154
SMAC_01176	18	205	7	205	2	205	0	205	4.87805	1.70732
SMAC_01178	11	166	2	166	4	166	0	166	4.51807	0.60241
SMAC_01179	43	190	18	190	5	190	0	190	12.6316	4.73684
SMAC_01180	21	190	11	190	7	190	0	190	7.36842	2.89474
SMAC_01181	19	235	10	235	1	235	0	235	4.25532	2.12766
SMAC_01182	9	201	15	201	1	201	3	201	2.48756	4.47761
SMAC_01183	15	186	13	186	7	186	1	186	5.91398	3.76344
SMAC_01184	29	247	9	247	9	247	1	247	7.69231	2.02429
SMAC_01185	7	122	3	122	1	122	0	122	3.27869	1.22951
SMAC_01186	32	174	10	174	3	174	0	174	10.0575	2.87356
SMAC_01187	16	219	13	219	5	219	1	219	4.79452	3.19635
SMAC_01188	0	8	0	8	0	8	0	8	0	0
SMAC_01189	14	208	17	208	5	208	2	208	4.56731	4.56731
SMAC_01190	39	162	8	162	2	162	0	162	12.6543	2.46914
SMAC_01191	32	221	10	221	1	221	0	221	7.46606	2.26244
SMAC_01192	10	212	18	212	19	212	10	212	6.83962	6.60377
SMAC_01193	2	16	0	16	0	16	0	16	6.25	0
SMAC_01194	20	193	12	193	3	193	0	193	5.95855	3.10881
SMAC_01195	9	97	6	97	1	97	0	97	5.15464	3.09278
SMAC_01196	28	223	11	223	4	223	1	223	7.17489	2.69058
SMAC_01197	11	221	18	221	0	221	0	221	2.48869	4.0724
SMAC_01198	13	192	4	192	3	192	0	192	4.16667	1.04167
SMAC_01201	36	223	14	223	5	223	1	223	9.19283	3.36323
SMAC_01202	23	149	4	149	0	149	0	149	7.71812	1.34228
SMAC_01203	13	215	14	215	5	215	4	215	4.18605	4.18605
SMAC_01204	14	211	17	211	11	211	1	211	5.92417	4.2654
SMAC_01205	7	151	6	151	1	151	1	151	2.64901	2.31788
SMAC_01206	5	140	8	140	3	140	1	140	2.85714	3.21429
SMAC_01208	22	174	6	174	5	174	0	174	7.75862	1.72414
SMAC_01209	23	225	11	225	5	225	4	225	6.22222	3.33333
SMAC_01210	14	175	6	175	5	175	3	175	5.42857	2.57143
SMAC_01211	6	122	11	122	3	122	2	122	3.68852	5.32787
SMAC_01212	38	159	9	159	3	159	0	159	12.8931	2.83019
SMAC_01213	6	42	4	42	0	42	1	42	7.14286	5.95238
SMAC_01214	35	235	8	235	0	235	0	235	7.44681	1.70213
SMAC_01215	21	231	12	231	0	231	1	231	4.54545	2.81385
SMAC_01216	1	28	2	28	0	28	0	28	1.78571	3.57143
SMAC_01217	12	155	6	155	0	155	0	155	3.87097	1.93548
SMAC_01218	4	46	1	46	1	46	1	46	5.43478	2.17391
SMAC_01219	32	207	5	207	5	207	3	207	8.9372	1.93237
SMAC_01220	18	221	15	221	2	221	2	221	4.52489	3.84615
SMAC_01221	19	214	5	214	3	214	0	214	5.14019	1.16822
SMAC_01222	36	249	12	249	3	249	2	249	7.83133	2.81124
SMAC_01223	14	245	14	245	3	245	3	245	3.46939	3.46939
SMAC_01224	18	163	15	163	6	163	0	163	7.36196	4.60123
SMAC_01226	12	201	12	201	6	201	1	201	4.47761	3.23383
SMAC_01227	9	147	9	147	1	147	1	147	3.40136	3.40136
SMAC_01228	21	238	10	238	0	238	1	238	4.41176	2.31092
SMAC_01229	25	232	6	232	4	232	0	232	6.25	1.2931
SMAC_01230	5	6	0	6	0	6	0	6	41.6667	0
SMAC_01231	16	152	23	152	0	152	0	152	5.26316	7.56579
SMAC_01232	24	246	4	246	0	246	0	246	4.87805	0.813008
SMAC_01233	19	148	4	148	2	148	1	148	7.09459	1.68919
SMAC_01234	8	190	14	190	5	190	1	190	3.42105	3.94737
SMAC_01235	8	156	6	156	1	156	0	156	2.88462	1.92308
SMAC_01236	18	234	12	234	0	234	0	234	3.84615	2.5641
SMAC_01237	32	248	11	248	4	248	4	248	7.25806	3.02419
SMAC_01238	23	209	5	209	2	209	2	209	5.98086	1.67464
SMAC_01239	3	72	12	72	4	72	0	72	4.86111	8.33333
SMAC_01240	24	235	10	235	2	235	3	235	5.53191	2.76596
SMAC_01241	23	243	21	243	11	243	2	243	6.99588	4.73251
SMAC_01242	9	101	5	101	0	101	0	101	4.45545	2.47525
SMAC_01243	17	207	5	207	1	207	1	207	4.34783	1.44928
SMAC_01244	23	195	18	195	5	195	0	195	7.17949	4.61538
SMAC_01245	9	176	9	176	4	176	0	176	3.69318	2.55682
SMAC_01246	23	136	9	136	2	136	0	136	9.19118	3.30882
SMAC_01247	7	157	7	157	2	157	0	157	2.86624	2.2293
SMAC_01248	5	98	3	98	1	98	1	98	3.06122	2.04082
SMAC_01249	13	151	3	151	2	151	2	151	4.96689	1.65563
SMAC_01250	27	210	10	210	6	210	0	210	7.85714	2.38095
SMAC_01251	19	207	6	207	0	207	0	207	4.58937	1.44928
SMAC_01252	12	180	8	180	2	180	0	180	3.88889	2.22222
SMAC_01253	26	223	6	223	7	223	0	223	7.3991	1.34529
SMAC_01254	30	212	12	212	1	212	3	212	7.31132	3.53774
SMAC_01255	20	110	9	110	0	110	0	110	9.09091	4.09091
SMAC_01256	40	234	11	234	3	234	0	234	9.18803	2.35043
SMAC_01257	28	203	11	203	4	203	3	203	7.88177	3.44828
SMAC_01258	10	220	9	220	9	220	3	220	4.31818	2.72727
SMAC_01259	30	204	12	204	4	204	1	204	8.33333	3.18627
SMAC_01260	19	237	12	237	1	237	1	237	4.21941	2.74262
SMAC_01261	11	240	5	240	3	240	0	240	2.91667	1.04167
SMAC_01262	37	203	14	203	0	203	0	203	9.1133	3.44828
SMAC_01263	28	178	10	178	4	178	6	178	8.98876	4.49438
SMAC_01264	11	174	8	174	0	174	0	174	3.16092	2.29885
SMAC_01265	10	214	10	214	3	214	1	214	3.03738	2.57009
SMAC_01266	30	192	27	192	11	192	8	192	10.6771	9.11458
SMAC_01267	6	105	10	105	0	105	0	105	2.85714	4.7619
SMAC_01268	0	6	0	6	0	6	0	6	0	0
SMAC_01269	17	197	9	197	1	197	1	197	4.56853	2.53807
SMAC_01270	15	131	8	131	4	131	1	131	7.25191	3.43511
SMAC_01271	12	212	17	212	14	212	5	212	6.13208	5.18868
SMAC_01272	8	139	7	139	0	139	0	139	2.8777	2.51799
SMAC_01274	7	142	1	142	0	142	0	142	2.46479	0.352113
SMAC_01276	34	240	16	240	0	240	1	240	7.08333	3.54167
SMAC_01277	26	214	9	214	4	214	1	214	7.00935	2.33645
SMAC_01278	11	232	15	232	16	232	7	232	5.81897	4.74138
SMAC_01279	4	99	3	99	0	99	0	99	2.0202	1.51515
SMAC_01280	9	141	5	141	2	141	0	141	3.90071	1.77305
SMAC_01281	18	114	10	114	7	114	1	114	10.9649	4.82456
SMAC_01282	16	208	9	208	0	208	0	208	3.84615	2.16346
SMAC_01283	15	82	2	82	1	82	0	82	9.7561	1.21951
SMAC_01284	9	132	6	132	2	132	2	132	4.16667	3.0303
SMAC_01285	12	159	11	159	2	159	1	159	4.40252	3.77358
SMAC_01286	10	167	20	167	2	167	2	167	3.59281	6.58683
SMAC_01287	3	80	1	80	1	80	0	80	2.5	0.625
SMAC_01288	25	232	8	232	1	232	0	232	5.60345	1.72414
SMAC_01289	37	238	18	238	3	238	1	238	8.40336	3.9916
SMAC_01290	16	113	15	113	6	113	2	113	9.73451	7.52212
SMAC_01291	37	221	10	221	2	221	0	221	8.82353	2.26244
SMAC_01292	7	200	9	200	4	200	2	200	2.75	2.75
SMAC_01293	40	179	4	179	1	179	0	179	11.4525	1.11732
SMAC_01294	12	127	2	127	0	127	0	127	4.72441	0.787402
SMAC_01295	12	140	5	140	2	140	0	140	5	1.78571
SMAC_01296	23	201	8	201	0	201	0	201	5.72139	1.99005
SMAC_01297	37	216	9	216	5	216	4	216	9.72222	3.00926
SMAC_01298	29	226	10	226	4	226	1	226	7.30088	2.43363
SMAC_01299	20	178	21	178	2	178	1	178	6.17978	6.17978
SMAC_01300	21	191	5	191	1	191	1	191	5.75916	1.57068
SMAC_01301	3	29	1	29	1	29	1	29	6.89655	3.44828
SMAC_01302	37	208	18	208	7	208	0	208	10.5769	4.32692
SMAC_01303	22	227	13	227	2	227	3	227	5.28634	3.52423
SMAC_01304	11	184	4	184	0	184	0	184	2.98913	1.08696
SMAC_01305	14	243	12	243	1	243	0	243	3.08642	2.46914
SMAC_01306	3	51	4	51	3	51	1	51	5.88235	4.90196
SMAC_01307	20	218	8	218	2	218	1	218	5.04587	2.06422
SMAC_01308	6	81	4	81	4	81	1	81	6.17284	3.08642
SMAC_01309	19	136	7	136	0	136	0	136	6.98529	2.57353
SMAC_01310	9	172	11	172	5	172	3	172	4.06977	4.06977
SMAC_01311	9	147	7	147	2	147	3	147	3.7415	3.40136
SMAC_01312	8	91	2	91	0	91	0	91	4.3956	1.0989
SMAC_01313	13	136	6	136	0	136	0	136	4.77941	2.20588
SMAC_01314	25	253	14	253	5	253	0	253	5.92885	2.7668
SMAC_01315	5	187	4	187	4	187	3	187	2.40642	1.87166
SMAC_01316	11	159	8	159	0	159	0	159	3.45912	2.51572
SMAC_01317	40	183	6	183	1	183	0	183	11.2022	1.63934
SMAC_01318	30	232	17	232	4	232	1	232	7.32759	3.87931
SMAC_01319	22	211	10	211	3	211	3	211	5.92417	3.08057
SMAC_01320	11	222	11	222	3	222	0	222	3.15315	2.47748
SMAC_01321	16	196	4	196	2	196	0	196	4.59184	1.02041
SMAC_01322	11	184	7	184	1	184	4	184	3.26087	2.98913
SMAC_01323	27	227	11	227	0	227	0	227	5.94714	2.42291
SMAC_01324	20	213	11	213	4	213	1	213	5.6338	2.8169
SMAC_01325	25	249	12	249	1	249	0	249	5.22088	2.40964
SMAC_01326	28	236	20	236	3	236	2	236	6.5678	4.66102
SMAC_01327	11	195	11	195	1	195	2	195	3.07692	3.33333
SMAC_01329	24	250	9	250	5	250	1	250	5.8	2
SMAC_01330	21	215	10	215	7	215	4	215	6.51163	3.25581
SMAC_01331	56	250	24	250	7	250	9	250	12.6	6.6
SMAC_01332	11	170	9	170	1	170	1	170	3.52941	2.94118
SMAC_01333	5	73	1	73	0	73	0	73	3.42466	0.684932
SMAC_01334	20	231	16	231	3	231	2	231	4.97835	3.8961
SMAC_01335	3	95	1	95	0	95	0	95	1.57895	0.526316
SMAC_01336	37	230	12	230	4	230	1	230	8.91304	2.82609
SMAC_01337	11	108	5	108	3	108	1	108	6.48148	2.77778
SMAC_01338	6	128	6	128	3	128	0	128	3.51562	2.34375
SMAC_01339	21	207	10	207	5	207	1	207	6.28019	2.657
SMAC_01340	33	226	19	226	7	226	0	226	8.84956	4.20354
SMAC_01341	56	233	18	233	3	233	0	233	12.6609	3.86266
SMAC_01342	35	191	14	191	0	191	2	191	9.1623	4.18848
SMAC_01343	39	186	13	186	5	186	0	186	11.828	3.49462
SMAC_01344	23	258	25	258	4	258	10	258	5.23256	6.78295
SMAC_01345	14	215	20	215	2	215	1	215	3.72093	4.88372
SMAC_01346	40	221	13	221	1	221	0	221	9.27602	2.94118
SMAC_01347	19	198	8	198	3	198	0	198	5.55556	2.0202
SMAC_01348	0	32	2	32	2	32	0	32	3.125	3.125
SMAC_01349	31	108	3	108	2	108	0	108	15.2778	1.38889
SMAC_01350	14	196	6	196	1	196	4	196	3.82653	2.55102
SMAC_01351	5	155	4	155	2	155	0	155	2.25806	1.29032
SMAC_01352	48	236	14	236	1	236	0	236	10.3814	2.9661
SMAC_01353	14	171	6	171	5	171	2	171	5.55556	2.33918
SMAC_01354	14	208	17	208	7	208	1	208	5.04808	4.32692
SMAC_01355	36	223	15	223	7	223	3	223	9.64126	4.03587
SMAC_01356	6	170	5	170	1	170	1	170	2.05882	1.76471
SMAC_01357	18	184	5	184	1	184	0	184	5.16304	1.3587
SMAC_01358	10	111	4	111	0	111	0	111	4.5045	1.8018
SMAC_01359	15	175	9	175	5	175	0	175	5.71429	2.57143
SMAC_01360	7	200	9	200	6	200	3	200	3.25	3
SMAC_01361	25	245	22	245	4	245	0	245	5.91837	4.4898
SMAC_01362	19	171	8	171	3	171	1	171	6.43275	2.63158
SMAC_01363	28	201	10	201	3	201	2	201	7.71144	2.98507
SMAC_01364	5	105	16	105	2	105	2	105	3.33333	8.57143
SMAC_01365	14	167	7	167	2	167	1	167	4.79042	2.39521
SMAC_01366	4	70	2	70	2	70	1	70	4.28571	2.14286
SMAC_01367	20	218	1	218	1	218	0	218	4.81651	0.229358
SMAC_01368	4	101	11	101	2	101	1	101	2.9703	5.94059
SMAC_01369	0	10	0	10	0	10	0	10	0	0
SMAC_01370	8	145	6	145	4	145	0	145	4.13793	2.06897
SMAC_01371	10	148	8	148	0	148	0	148	3.37838	2.7027
SMAC_01372	23	237	14	237	0	237	1	237	4.85232	3.16456
SMAC_01373	14	118	4	118	1	118	0	118	6.35593	1.69492
SMAC_01374	43	189	9	189	7	189	0	189	13.2275	2.38095
SMAC_01375	14	146	5	146	3	146	1	146	5.82192	2.05479
SMAC_01376	41	233	8	233	5	233	0	233	9.87124	1.71674
SMAC_01377	10	108	0	108	0	108	0	108	4.62963	0
SMAC_01378	9	184	8	184	0	184	0	184	2.44565	2.17391
SMAC_01379	33	224	9	224	1	224	0	224	7.58929	2.00893
SMAC_01380	20	221	7	221	2	221	1	221	4.97738	1.80995
SMAC_01381	18	195	5	195	3	195	1	195	5.38462	1.53846
SMAC_01382	30	275	17	275	7	275	3	275	6.72727	3.63636
SMAC_01383	8	202	10	202	9	202	2	202	4.20792	2.9703
SMAC_01384	19	234	8	234	1	234	0	234	4.2735	1.7094
SMAC_01385	21	251	12	251	3	251	0	251	4.78088	2.39044
SMAC_01386	7	156	13	156	4	156	2	156	3.52564	4.80769
SMAC_01387	19	246	9	246	0	246	0	246	3.86179	1.82927
SMAC_01388	17	148	8	148	0	148	0	148	5.74324	2.7027
SMAC_01389	25	242	13	242	2	242	2	242	5.57851	3.09917
SMAC_01390	22	206	14	206	4	206	3	206	6.31068	4.12621
SMAC_01391	16	229	12	229	4	229	1	229	4.36681	2.83843
SMAC_01392	30	237	8	237	1	237	0	237	6.54008	1.68776
SMAC_01393	28	239	15	239	0	239	1	239	5.85774	3.34728
SMAC_01394	9	61	4	61	0	61	0	61	7.37705	3.27869
SMAC_01395	17	229	8	229	4	229	0	229	4.58515	1.74672
SMAC_01396	19	241	15	241	5	241	2	241	4.97925	3.52697
SMAC_01397	34	246	8	246	0	246	1	246	6.91057	1.82927
SMAC_01398	8	191	12	191	9	191	8	191	4.45026	5.2356
SMAC_01399	5	125	6	125	2	125	0	125	2.8	2.4
SMAC_01400	6	223	2	223	1	223	0	223	1.56951	0.44843
SMAC_01401	21	226	8	226	0	226	0	226	4.64602	1.76991
SMAC_01402	8	239	8	239	1	239	1	239	1.88285	1.88285
SMAC_01403	4	223	6	223	0	223	0	223	0.896861	1.34529
SMAC_01404	16	183	9	183	2	183	2	183	4.91803	3.00546
SMAC_01405	27	171	19	171	4	171	2	171	9.06433	6.14035
SMAC_01406	13	180	11	180	8	180	2	180	5.83333	3.61111
SMAC_01407	13	110	11	110	3	110	0	110	7.27273	5
SMAC_01408	16	139	3	139	3	139	3	139	6.83453	2.15827
SMAC_01409	40	263	31	263	8	263	2	263	9.12548	6.27376
SMAC_01410	36	244	26	244	15	244	1	244	10.4508	5.53279
SMAC_01411	16	228	19	228	2	228	1	228	3.94737	4.38596
SMAC_01412	15	193	12	193	1	193	3	193	4.14508	3.88601
SMAC_01413	8	147	8	147	2	147	1	147	3.40136	3.06122
SMAC_01414	12	240	14	240	1	240	0	240	2.70833	2.91667
SMAC_01415	25	201	13	201	1	201	2	201	6.46766	3.73134
SMAC_01416	5	161	7	161	2	161	2	161	2.17391	2.79503
SMAC_01417	16	182	11	182	4	182	1	182	5.49451	3.2967
SMAC_01418	11	228	3	228	4	228	0	228	3.28947	0.657895
SMAC_01419	59	166	36	166	17	166	18	166	22.8916	16.2651
SMAC_01420	18	232	22	232	6	232	5	232	5.17241	5.81897
SMAC_01421	3	69	4	69	0	69	0	69	2.17391	2.89855
SMAC_01422	29	236	21	236	14	236	5	236	9.11017	5.50847
SMAC_01423	31	231	13	231	1	231	0	231	6.92641	2.81385
SMAC_01424	22	236	17	236	3	236	0	236	5.29661	3.60169
SMAC_01425	6	81	4	81	0	81	0	81	3.7037	2.46914
SMAC_01426	24	207	18	207	0	207	0	207	5.7971	4.34783
SMAC_01427	3	159	4	159	0	159	0	159	0.943396	1.25786
SMAC_01428	11	121	3	121	2	121	1	121	5.3719	1.65289
SMAC_01429	16	84	4	84	1	84	1	84	10.119	2.97619
SMAC_01430	15	183	9	183	2	183	2	183	4.64481	3.00546
SMAC_01431	13	226	4	226	7	226	3	226	4.42478	1.54867
SMAC_01432	14	211	13	211	2	211	1	211	3.79147	3.31754
SMAC_01433	16	199	15	199	9	199	2	199	6.28141	4.27136
SMAC_01434	31	214	21	214	2	214	1	214	7.71028	5.14019
SMAC_01435	20	237	7	237	0	237	0	237	4.21941	1.47679
SMAC_01436	37	255	11	255	4	255	2	255	8.03922	2.54902
SMAC_01437	14	196	10	196	0	196	0	196	3.57143	2.55102
SMAC_01438	17	268	19	268	3	268	2	268	3.73134	3.91791
SMAC_01439	29	199	8	199	2	199	2	199	7.78894	2.51256
SMAC_01440	16	249	14	249	1	249	1	249	3.41365	3.01205
SMAC_01441	24	228	11	228	7	228	1	228	6.79825	2.63158
SMAC_01442	9	223	13	223	0	223	0	223	2.01794	2.9148
SMAC_01443	22	243	18	243	7	243	1	243	5.96708	3.90947
SMAC_01444	27	258	14	258	1	258	4	258	5.42636	3.48837
SMAC_01445	31	240	15	240	1	240	1	240	6.66667	3.33333
SMAC_01446	1	80	1	80	1	80	1	80	1.25	1.25
SMAC_01447	7	171	11	171	1	171	0	171	2.33918	3.21637
SMAC_01448	16	190	2	190	1	190	0	190	4.47368	0.526316
SMAC_01449	13	266	16	266	5	266	2	266	3.38346	3.38346
SMAC_01450	16	212	10	212	0	212	2	212	3.77358	2.83019
SMAC_01451	15	227	14	227	3	227	1	227	3.96476	3.30396
SMAC_01452	13	189	20	189	13	189	1	189	6.87831	5.55556
SMAC_01453	33	217	20	217	14	217	0	217	10.8295	4.60829
SMAC_01454	13	214	10	214	3	214	4	214	3.73832	3.27103
SMAC_01455	8	133	4	133	1	133	0	133	3.38346	1.50376
SMAC_01456	11	113	5	113	3	113	0	113	6.19469	2.21239
SMAC_01457	9	195	11	195	6	195	0	195	3.84615	2.82051
SMAC_01458	21	103	6	103	2	103	0	103	11.165	2.91262
SMAC_01459	4	159	10	159	0	159	4	159	1.25786	4.40252
SMAC_01460	6	53	2	53	2	53	0	53	7.54717	1.88679
SMAC_01461	8	146	6	146	4	146	2	146	4.10959	2.73973
SMAC_01462	19	195	13	195	7	195	6	195	6.66667	4.87179
SMAC_01463	26	220	8	220	3	220	2	220	6.59091	2.27273
SMAC_01464	23	229	26	229	4	229	1	229	5.8952	5.8952
SMAC_01465	39	229	6	229	5	229	1	229	9.60699	1.52838
SMAC_01466	5	116	1	116	1	116	0	116	2.58621	0.431034
SMAC_01467	28	232	12	232	3	232	4	232	6.68103	3.44828
SMAC_01468	20	251	6	251	2	251	1	251	4.38247	1.39442
SMAC_01469	13	171	5	171	2	171	0	171	4.38596	1.46199
SMAC_01470	6	82	3	82	0	82	0	82	3.65854	1.82927
SMAC_01471	35	158	4	158	1	158	0	158	11.3924	1.26582
SMAC_01472	12	143	7	143	0	143	0	143	4.1958	2.44755
SMAC_01473	23	222	14	222	0	222	0	222	5.18018	3.15315
SMAC_01474	29	140	5	140	5	140	0	140	12.1429	1.78571
SMAC_01475	8	172	6	172	3	172	1	172	3.19767	2.03488
SMAC_01476	14	165	11	165	1	165	1	165	4.54545	3.63636
SMAC_01477	13	190	19	190	2	190	1	190	3.94737	5.26316
SMAC_01478	16	203	10	203	2	203	1	203	4.4335	2.70936
SMAC_01480	13	139	4	139	3	139	2	139	5.7554	2.15827
SMAC_01481	25	206	5	206	1	206	1	206	6.31068	1.45631
SMAC_01482	10	157	14	157	4	157	2	157	4.4586	5.09554
SMAC_01483	28	203	3	203	1	203	0	203	7.14286	0.738916
SMAC_01484	17	186	2	186	2	186	1	186	5.10753	0.806452
SMAC_01485	51	241	9	241	3	241	0	241	11.2033	1.86722
SMAC_01486	5	108	3	108	0	108	0	108	2.31481	1.38889
SMAC_01487	13	192	6	192	2	192	0	192	3.90625	1.5625
SMAC_01488	22	120	4	120	1	120	2	120	9.58333	2.5
SMAC_01489	20	189	5	189	2	189	0	189	5.82011	1.32275
SMAC_01490	14	188	7	188	3	188	0	188	4.52128	1.8617
SMAC_01491	36	218	12	218	2	218	2	218	8.7156	3.21101
SMAC_01492	19	111	22	111	10	111	6	111	13.0631	12.6126
SMAC_01493	26	204	12	204	4	204	0	204	7.35294	2.94118
SMAC_01494	16	98	8	98	1	98	1	98	8.67347	4.59184
SMAC_01495	18	243	16	243	6	243	6	243	4.93827	4.52675
SMAC_01496	20	222	15	222	13	222	5	222	7.43243	4.5045
SMAC_01497	17	169	5	169	1	169	1	169	5.32544	1.77515
SMAC_01498	19	228	17	228	10	228	3	228	6.35965	4.38596
SMAC_01499	38	229	13	229	3	229	4	229	8.95197	3.71179
SMAC_01500	18	182	10	182	2	182	0	182	5.49451	2.74725
SMAC_01501	29	115	5	115	1	115	1	115	13.0435	2.6087
SMAC_01502	0	1	0	1	0	1	0	1	0	0
SMAC_01503	10	210	18	210	3	210	1	210	3.09524	4.52381
SMAC_01504	11	192	7	192	2	192	0	192	3.38542	1.82292
SMAC_01505	18	230	23	230	1	230	0	230	4.13043	5
SMAC_01506	11	201	9	201	4	201	0	201	3.73134	2.23881
SMAC_01507	7	88	4	88	1	88	2	88	4.54545	3.40909
SMAC_01508	12	172	8	172	5	172	2	172	4.94186	2.90698
SMAC_01509	8	209	12	209	9	209	6	209	4.06699	4.30622
SMAC_01510	17	173	4	173	2	173	2	173	5.49133	1.7341
SMAC_01511	23	222	27	222	4	222	4	222	6.08108	6.98198
SMAC_01512	17	197	24	197	1	197	1	197	4.56853	6.34518
SMAC_01513	28	245	15	245	7	245	4	245	7.14286	3.87755
SMAC_01514	23	233	9	233	8	233	3	233	6.65236	2.57511
SMAC_01515	21	223	13	223	0	223	0	223	4.70852	2.9148
SMAC_01516	29	146	4	146	2	146	1	146	10.6164	1.71233
SMAC_01517	14	171	3	171	1	171	0	171	4.38596	0.877193
SMAC_01518	35	165	12	165	3	165	1	165	11.5152	3.93939
SMAC_01519	2	32	2	32	1	32	0	32	4.6875	3.125
SMAC_01520	9	156	1	156	1	156	1	156	3.20513	0.641026
SMAC_01521	21	199	4	199	3	199	1	199	6.03015	1.25628
SMAC_01522	19	176	10	176	2	176	0	176	5.96591	2.84091
SMAC_01523	36	241	9	241	3	241	0	241	8.09129	1.86722
SMAC_01524	31	181	14	181	7	181	1	181	10.4972	4.14365
SMAC_01525	14	164	8	164	5	164	0	164	5.79268	2.43902
SMAC_01526	13	158	6	158	4	158	2	158	5.37975	2.53165
SMAC_01527	25	243	9	243	4	243	0	243	5.96708	1.85185
SMAC_01528	12	163	9	163	2	163	2	163	4.29448	3.37423
SMAC_01529	31	190	23	190	9	190	2	190	10.5263	6.57895
SMAC_01530	18	126	4	126	1	126	0	126	7.53968	1.5873
SMAC_01531	10	137	8	137	0	137	0	137	3.64964	2.91971
SMAC_01532	24	248	6	248	5	248	3	248	5.84677	1.81452
SMAC_01534	23	233	17	233	1	233	1	233	5.15021	3.86266
SMAC_01535	8	168	2	168	0	168	0	168	2.38095	0.595238
SMAC_01537	4	104	6	104	0	104	0	104	1.92308	2.88462
SMAC_01538	8	119	8	119	4	119	0	119	5.04202	3.36134
SMAC_01539	19	176	15	176	2	176	0	176	5.96591	4.26136
SMAC_01540	7	171	5	171	3	171	1	171	2.92398	1.75439
SMAC_01541	10	185	11	185	0	185	0	185	2.7027	2.97297
SMAC_01542	19	229	11	229	10	229	1	229	6.33188	2.62009
SMAC_01543	4	134	4	134	0	134	0	134	1.49254	1.49254
SMAC_01544	31	151	13	151	1	151	1	151	10.596	4.63576
SMAC_01545	12	235	16	235	0	235	0	235	2.55319	3.40426
SMAC_01546	11	94	0	94	0	94	0	94	5.85106	0
SMAC_01547	13	158	18	158	1	158	1	158	4.43038	6.01266
SMAC_01548	10	172	2	172	0	172	1	172	2.90698	0.872093
SMAC_01549	14	196	16	196	10	196	0	196	6.12245	4.08163
SMAC_01550	7	177	9	177	2	177	1	177	2.54237	2.82486
SMAC_01551	31	246	30	246	7	246	2	246	7.72358	6.50407
SMAC_01552	5	46	0	46	0	46	0	46	5.43478	0
SMAC_01553	13	146	13	146	4	146	0	146	5.82192	4.45205
SMAC_01554	17	172	5	172	0	172	0	172	4.94186	1.45349
SMAC_01555	20	108	7	108	1	108	1	108	9.72222	3.7037
SMAC_01556	19	185	11	185	1	185	1	185	5.40541	3.24324
SMAC_01557	29	173	3	173	2	173	0	173	8.95954	0.867052
SMAC_01558	6	104	9	104	9	104	0	104	7.21154	4.32692
SMAC_01559	26	227	7	227	2	227	0	227	6.1674	1.54185
SMAC_01560	27	203	10	203	7	203	1	203	8.37438	2.70936
SMAC_01561	11	165	8	165	2	165	2	165	3.93939	3.0303
SMAC_01562	40	192	4	192	2	192	0	192	10.9375	1.04167
SMAC_01563	18	245	13	245	4	245	2	245	4.4898	3.06122
SMAC_01564	16	158	11	158	1	158	0	158	5.37975	3.48101
SMAC_01565	12	202	9	202	2	202	0	202	3.46535	2.22772
SMAC_01566	33	197	6	197	0	197	0	197	8.37563	1.52284
SMAC_01567	19	126	9	126	3	126	0	126	8.73016	3.57143
SMAC_01568	7	79	6	79	3	79	0	79	6.32911	3.79747
SMAC_01569	20	195	12	195	1	195	1	195	5.38462	3.33333
SMAC_01570	23	209	9	209	1	209	0	209	5.74163	2.15311
SMAC_01571	22	188	13	188	4	188	0	188	6.91489	3.45745
SMAC_01572	13	188	21	188	6	188	1	188	5.05319	5.85106
SMAC_01573	23	207	9	207	0	207	0	207	5.55556	2.17391
SMAC_01574	11	50	5	50	1	50	0	50	12	5
SMAC_01575	13	202	14	202	11	202	1	202	5.94059	3.71287
SMAC_01576	12	167	8	167	2	167	1	167	4.19162	2.69461
SMAC_01577	24	152	16	152	9	152	2	152	10.8553	5.92105
SMAC_01578	25	222	13	222	6	222	1	222	6.98198	3.15315
SMAC_01579	18	156	10	156	6	156	2	156	7.69231	3.84615
SMAC_01580	3	139	5	139	1	139	0	139	1.43885	1.79856
SMAC_01581	19	178	11	178	2	178	1	178	5.89888	3.37079
SMAC_01582	8	35	1	35	1	35	1	35	12.8571	2.85714
SMAC_01583	38	183	8	183	1	183	0	183	10.6557	2.18579
SMAC_01584	7	179	6	179	4	179	0	179	3.07263	1.67598
SMAC_01585	27	196	8	196	5	196	1	196	8.16327	2.29592
SMAC_01586	22	156	5	156	3	156	0	156	8.01282	1.60256
SMAC_01587	3	48	5	48	1	48	0	48	4.16667	5.20833
SMAC_01588	27	170	10	170	0	170	0	170	7.94118	2.94118
SMAC_01589	7	193	7	193	4	193	2	193	2.84974	2.33161
SMAC_01590	27	235	10	235	1	235	0	235	5.95745	2.12766
SMAC_01591	15	174	2	174	5	174	2	174	5.74713	1.14943
SMAC_01592	27	199	21	199	4	199	1	199	7.78894	5.52764
SMAC_01593	17	194	6	194	2	194	0	194	4.89691	1.54639
SMAC_01594	21	206	19	206	14	206	7	206	8.49515	6.31068
SMAC_01595	28	184	6	184	1	184	0	184	7.88043	1.63043
SMAC_01596	9	146	7	146	3	146	1	146	4.10959	2.73973
SMAC_01597	14	186	14	186	0	186	0	186	3.76344	3.76344
SMAC_01598	2	39	1	39	0	39	0	39	2.5641	1.28205
SMAC_01599	9	98	8	98	1	98	0	98	5.10204	4.08163
SMAC_01600	12	192	14	192	2	192	1	192	3.64583	3.90625
SMAC_01601	8	157	4	157	2	157	1	157	3.18471	1.59236
SMAC_01602	27	235	9	235	10	235	0	235	7.87234	1.91489
SMAC_01603	16	164	5	164	3	164	0	164	5.79268	1.52439
SMAC_01604	13	158	10	158	10	158	1	158	7.27848	3.48101
SMAC_01605	5	48	1	48	1	48	0	48	6.25	1.04167
SMAC_01606	17	235	22	235	10	235	1	235	5.74468	4.89362
SMAC_01607	24	225	11	225	3	225	1	225	6	2.66667
SMAC_01608	23	172	8	172	4	172	1	172	7.84884	2.61628
SMAC_01609	15	125	8	125	2	125	0	125	6.8	3.2
SMAC_01610	24	237	10	237	0	237	0	237	5.06329	2.1097
SMAC_01611	20	193	11	193	11	193	1	193	8.03109	3.10881
SMAC_01612	16	81	2	81	0	81	0	81	9.87654	1.23457
SMAC_01613	25	160	6	160	2	160	0	160	8.4375	1.875
SMAC_01614	24	110	8	110	6	110	3	110	13.6364	5
SMAC_01615	21	232	5	232	9	232	5	232	6.46552	2.15517
SMAC_01616	10	203	8	203	3	203	0	203	3.20197	1.97044
SMAC_01617	11	205	7	205	0	205	0	205	2.68293	1.70732
SMAC_01618	33	182	12	182	0	182	1	182	9.06593	3.57143
SMAC_01619	14	148	11	148	4	148	2	148	6.08108	4.39189
SMAC_01620	5	167	4	167	2	167	1	167	2.09581	1.49701
SMAC_01621	43	139	11	139	3	139	0	139	16.5468	3.95683
SMAC_01622	15	223	11	223	0	223	0	223	3.36323	2.46637
SMAC_01623	15	152	13	152	5	152	0	152	6.57895	4.27632
SMAC_01625	12	197	12	197	1	197	0	197	3.29949	3.04569
SMAC_01626	21	174	15	174	6	174	1	174	7.75862	4.5977
SMAC_01627	1	172	21	172	5	172	2	172	1.74419	6.68605
SMAC_01628	16	227	11	227	1	227	0	227	3.74449	2.42291
SMAC_01629	15	173	9	173	4	173	1	173	5.49133	2.89017
SMAC_01630	8	199	12	199	5	199	2	199	3.26633	3.51759
SMAC_01631	14	217	14	217	1	217	1	217	3.45622	3.45622
SMAC_01632	14	185	10	185	7	185	1	185	5.67568	2.97297
SMAC_01633	12	209	7	209	0	209	0	209	2.87081	1.67464
SMAC_01634	19	180	10	180	1	180	1	180	5.55556	3.05556
SMAC_01635	86	205	66	205	41	205	43	205	30.9756	26.5854
SMAC_01636	25	205	7	205	2	205	0	205	6.58537	1.70732
SMAC_01637	16	228	15	228	11	228	9	228	5.92105	5.26316
SMAC_01638	7	133	4	133	3	133	1	133	3.7594	1.8797
SMAC_01639	15	102	4	102	0	102	0	102	7.35294	1.96078
SMAC_01640	25	211	16	211	12	211	3	211	8.76777	4.50237
SMAC_01641	27	227	19	227	3	227	3	227	6.60793	4.84581
SMAC_01642	8	130	8	130	1	130	1	130	3.46154	3.46154
SMAC_01643	12	155	10	155	3	155	0	155	4.83871	3.22581
SMAC_01644	17	222	10	222	3	222	1	222	4.5045	2.47748
SMAC_01645	36	218	15	218	3	218	4	218	8.94495	4.3578
SMAC_01646	13	232	11	232	6	232	1	232	4.09483	2.58621
SMAC_01647	27	212	16	212	3	212	6	212	7.07547	5.18868
SMAC_01649	7	220	16	220	2	220	1	220	2.04545	3.86364
SMAC_01650	20	257	12	257	1	257	1	257	4.0856	2.52918
SMAC_01651	24	226	12	226	3	226	2	226	5.97345	3.09735
SMAC_01652	20	110	6	110	1	110	1	110	9.54545	3.18182
SMAC_01653	16	233	12	233	4	233	1	233	4.29185	2.7897
SMAC_01654	13	165	3	165	1	165	0	165	4.24242	0.909091
SMAC_01655	15	229	8	229	0	229	0	229	3.27511	1.74672
SMAC_01656	14	156	6	156	4	156	1	156	5.76923	2.24359
SMAC_01657	9	163	12	163	0	163	0	163	2.76074	3.68098
SMAC_01658	5	93	1	93	1	93	0	93	3.22581	0.537634
SMAC_01659	7	141	10	141	2	141	2	141	3.19149	4.25532
SMAC_01660	9	155	8	155	5	155	1	155	4.51613	2.90323
SMAC_01661	8	174	5	174	0	174	0	174	2.29885	1.43678
SMAC_01662	14	192	14	192	2	192	3	192	4.16667	4.42708
SMAC_01663	34	156	17	156	9	156	4	156	13.7821	6.73077
SMAC_01664	8	195	11	195	2	195	6	195	2.5641	4.35897
SMAC_01665	21	226	9	226	1	226	0	226	4.86726	1.99115
SMAC_01666	18	189	10	189	8	189	8	189	6.87831	4.7619
SMAC_01667	21	210	11	210	3	210	3	210	5.71429	3.33333
SMAC_01668	25	232	5	232	3	232	3	232	6.03448	1.72414
SMAC_01669	23	240	16	240	3	240	4	240	5.41667	4.16667
SMAC_01670	21	227	4	227	0	227	0	227	4.62555	0.881057
SMAC_01671	7	200	18	200	2	200	1	200	2.25	4.75
SMAC_01672	21	240	20	240	2	240	1	240	4.79167	4.375
SMAC_01673	26	221	6	221	2	221	1	221	6.33484	1.58371
SMAC_01674	11	191	9	191	4	191	0	191	3.9267	2.35602
SMAC_01675	25	224	12	224	2	224	0	224	6.02679	2.67857
SMAC_01676	35	219	9	219	1	219	1	219	8.21918	2.28311
SMAC_01677	34	164	11	164	4	164	5	164	11.5854	4.87805
SMAC_01678	24	195	10	195	0	195	0	195	6.15385	2.5641
SMAC_01679	9	213	10	213	2	213	2	213	2.58216	2.8169
SMAC_01680	19	236	13	236	3	236	1	236	4.66102	2.9661
SMAC_01681	13	181	6	181	3	181	0	181	4.41989	1.65746
SMAC_01682	26	141	2	141	1	141	1	141	9.57447	1.06383
SMAC_01683	21	143	6	143	3	143	0	143	8.39161	2.0979
SMAC_01684	5	151	7	151	0	151	0	151	1.65563	2.31788
SMAC_01685	13	167	8	167	1	167	2	167	4.19162	2.99401
SMAC_01686	0	62	0	62	0	62	0	62	0	0
SMAC_01687	24	231	25	231	3	231	0	231	5.84416	5.41126
SMAC_01688	14	217	16	217	6	217	5	217	4.60829	4.83871
SMAC_01689	31	206	9	206	5	206	5	206	8.73786	3.39806
SMAC_01690	34	231	11	231	3	231	2	231	8.00866	2.81385
SMAC_01692	3	168	3	168	0	168	1	168	0.892857	1.19048
SMAC_01693	11	116	11	116	4	116	1	116	6.46552	5.17241
SMAC_01694	17	228	12	228	7	228	3	228	5.26316	3.28947
SMAC_01695	6	61	4	61	2	61	0	61	6.55738	3.27869
SMAC_01696	5	170	7	170	2	170	0	170	2.05882	2.05882
SMAC_01697	46	233	37	233	10	233	19	233	12.0172	12.0172
SMAC_01698	17	230	15	230	3	230	4	230	4.34783	4.13043
SMAC_01699	0	23	1	23	1	23	0	23	2.17391	2.17391
SMAC_01700	31	194	10	194	4	194	0	194	9.02062	2.57732
SMAC_01701	13	185	12	185	1	185	0	185	3.78378	3.24324
SMAC_01702	12	123	4	123	1	123	0	123	5.28455	1.62602
SMAC_01703	21	120	12	120	2	120	1	120	9.58333	5.41667
SMAC_01704	3	76	5	76	4	76	2	76	4.60526	4.60526
SMAC_01705	10	188	6	188	1	188	1	188	2.92553	1.8617
SMAC_01706	1	44	3	44	0	44	0	44	1.13636	3.40909
SMAC_01707	18	226	10	226	3	226	2	226	4.64602	2.65487
SMAC_01708	23	254	10	254	1	254	0	254	4.72441	1.9685
SMAC_01709	17	203	31	203	6	203	4	203	5.66502	8.62069
SMAC_01710	4	88	4	88	0	88	0	88	2.27273	2.27273
SMAC_01711	7	146	5	146	2	146	3	146	3.08219	2.73973
SMAC_01712	24	253	17	253	1	253	1	253	4.94071	3.55731
SMAC_01713	34	244	10	244	3	244	2	244	7.58197	2.45902
SMAC_01714	6	138	11	138	5	138	1	138	3.98551	4.34783
SMAC_01715	26	169	7	169	0	169	0	169	7.69231	2.07101
SMAC_01716	29	235	12	235	5	235	1	235	7.23404	2.76596
SMAC_01717	8	220	9	220	5	220	0	220	2.95455	2.04545
SMAC_01718	29	195	15	195	3	195	3	195	8.20513	4.61538
SMAC_01719	17	225	13	225	0	225	0	225	3.77778	2.88889
SMAC_01720	14	192	11	192	7	192	1	192	5.46875	3.125
SMAC_01721	21	206	7	206	6	206	3	206	6.5534	2.42718
SMAC_01722	16	159	9	159	6	159	0	159	6.91824	2.83019
SMAC_01723	6	91	4	91	0	91	0	91	3.2967	2.1978
SMAC_01724	8	92	5	92	0	92	0	92	4.34783	2.71739
SMAC_01725	13	53	1	53	0	53	0	53	12.2642	0.943396
SMAC_01726	7	175	9	175	5	175	1	175	3.42857	2.85714
SMAC_01727	4	73	6	73	1	73	1	73	3.42466	4.79452
SMAC_01728	24	115	7	115	3	115	1	115	11.7391	3.47826
SMAC_01729	1	39	1	39	0	39	0	39	1.28205	1.28205
SMAC_01730	25	242	11	242	2	242	2	242	5.57851	2.68595
SMAC_01732	16	254	9	254	0	254	0	254	3.14961	1.77165
SMAC_01733	44	254	19	254	4	254	2	254	9.44882	4.13386
SMAC_01734	26	181	11	181	3	181	4	181	8.01105	4.14365
SMAC_01735	24	149	8	149	1	149	2	149	8.38926	3.3557
SMAC_01736	28	129	6	129	0	129	0	129	10.8527	2.32558
SMAC_01737	23	211	18	211	7	211	2	211	7.109	4.73934
SMAC_01738	10	233	15	233	0	233	2	233	2.14592	3.64807
SMAC_01739	34	199	8	199	4	199	3	199	9.54774	2.76382
SMAC_01740	17	135	5	135	0	135	0	135	6.2963	1.85185
SMAC_01741	14	149	10	149	2	149	1	149	5.36913	3.69128
SMAC_01742	34	234	21	234	8	234	1	234	8.97436	4.70085
SMAC_01743	10	198	17	198	1	198	0	198	2.77778	4.29293
SMAC_01744	12	183	14	183	5	183	0	183	4.64481	3.82514
SMAC_01745	7	149	8	149	3	149	0	149	3.3557	2.68456
SMAC_01746	0	1	0	1	0	1	0	1	0	0
SMAC_01747	19	124	3	124	1	124	0	124	8.06452	1.20968
SMAC_01748	14	215	8	215	9	215	2	215	5.34884	2.32558
SMAC_01749	11	124	17	124	2	124	3	124	5.24194	8.06452
SMAC_01750	10	105	2	105	0	105	0	105	4.7619	0.952381
SMAC_01751	13	111	12	111	3	111	3	111	7.20721	6.75676
SMAC_01752	11	209	13	209	2	209	1	209	3.11005	3.34928
SMAC_01753	11	99	6	99	0	99	0	99	5.55556	3.0303
SMAC_01754	5	95	6	95	1	95	1	95	3.15789	3.68421
SMAC_01755	3	53	2	53	0	53	0	53	2.83019	1.88679
SMAC_01756	0	57	1	57	0	57	0	57	0	0.877193
SMAC_01757	13	44	0	44	0	44	0	44	14.7727	0
SMAC_01758	30	217	23	217	10	217	15	217	9.21659	8.75576
SMAC_01759	9	198	11	198	3	198	0	198	3.0303	2.77778
SMAC_01760	20	204	12	204	3	204	2	204	5.63725	3.43137
SMAC_01761	15	242	10	242	3	242	0	242	3.71901	2.06612
SMAC_01762	4	154	5	154	0	154	0	154	1.2987	1.62338
SMAC_01763	25	192	10	192	5	192	0	192	7.8125	2.60417
SMAC_01764	9	108	15	108	1	108	1	108	4.62963	7.40741
SMAC_01765	10	118	5	118	1	118	1	118	4.66102	2.54237
SMAC_01766	10	91	5	91	2	91	2	91	6.59341	3.84615
SMAC_01767	8	140	1	140	2	140	0	140	3.57143	0.357143
SMAC_01768	21	195	19	195	6	195	6	195	6.92308	6.41026
SMAC_01769	3	170	4	170	0	170	1	170	0.882353	1.47059
SMAC_01770	14	143	9	143	1	143	1	143	5.24476	3.4965
SMAC_01771	27	163	9	163	3	163	0	163	9.20245	2.76074
SMAC_01772	27	110	9	110	1	110	1	110	12.7273	4.54545
SMAC_01774	16	199	14	199	0	199	1	199	4.0201	3.76884
SMAC_01775	3	37	2	37	0	37	0	37	4.05405	2.7027
SMAC_01776	3	231	15	231	13	231	0	231	3.4632	3.24675
SMAC_01777	6	173	12	173	5	173	1	173	3.17919	3.75723
SMAC_01778	19	240	29	240	2	240	0	240	4.375	6.04167
SMAC_01779	15	124	6	124	1	124	1	124	6.45161	2.82258
SMAC_01780	0	12	0	12	0	12	0	12	0	0
SMAC_01781	13	204	7	204	2	204	0	204	3.67647	1.71569
SMAC_01782	27	161	7	161	6	161	1	161	10.2484	2.48447
SMAC_01783	38	180	5	180	2	180	0	180	11.1111	1.38889
SMAC_01784	31	253	11	253	7	253	2	253	7.50988	2.56917
SMAC_01785	27	247	30	247	7	247	7	247	6.88259	7.48988
SMAC_01786	24	199	9	199	0	199	0	199	6.03015	2.26131
SMAC_01787	11	187	11	187	3	187	0	187	3.74332	2.94118
SMAC_01788	21	208	12	208	1	208	1	208	5.28846	3.125
SMAC_01789	3	179	15	179	14	179	13	179	4.7486	7.82123
SMAC_01790	28	234	17	234	8	234	2	234	7.69231	4.05983
SMAC_01791	9	208	7	208	1	208	1	208	2.40385	1.92308
SMAC_01792	26	184	13	184	4	184	2	184	8.15217	4.07609
SMAC_01793	18	199	15	199	7	199	3	199	6.28141	4.52261
SMAC_01794	26	196	9	196	1	196	0	196	6.88776	2.29592
SMAC_01795	10	161	8	161	1	161	0	161	3.41615	2.48447
SMAC_01796	15	185	9	185	7	185	4	185	5.94595	3.51351
SMAC_01798	30	239	9	239	5	239	1	239	7.32218	2.09205
SMAC_01799	5	119	1	119	1	119	0	119	2.52101	0.420168
SMAC_01800	16	198	11	198	3	198	1	198	4.79798	3.0303
SMAC_01801	53	200	12	200	1	200	0	200	13.5	3
SMAC_01802	19	200	18	200	3	200	0	200	5.5	4.5
SMAC_01803	19	155	5	155	2	155	0	155	6.77419	1.6129
SMAC_01804	24	208	6	208	1	208	0	208	6.00962	1.44231
SMAC_01805	13	223	13	223	8	223	2	223	4.70852	3.36323
SMAC_01806	19	248	11	248	6	248	6	248	5.04032	3.42742
SMAC_01807	3	179	1	179	1	179	0	179	1.11732	0.27933
SMAC_01808	10	162	9	162	0	162	0	162	3.08642	2.77778
SMAC_01809	22	229	8	229	3	229	0	229	5.45852	1.74672
SMAC_01810	6	125	16	125	1	125	1	125	2.8	6.8
SMAC_01811	14	23	4	23	4	23	0	23	39.1304	8.69565
SMAC_01812	45	222	21	222	8	222	1	222	11.9369	4.95495
SMAC_01813	22	185	6	185	3	185	1	185	6.75676	1.89189
SMAC_01814	7	153	11	153	2	153	0	153	2.94118	3.59477
SMAC_01815	38	162	7	162	0	162	0	162	11.7284	2.16049
SMAC_01816	11	214	7	214	6	214	1	214	3.97196	1.86916
SMAC_01817	1	7	0	7	0	7	0	7	7.14286	0
SMAC_01818	19	208	10	208	3	208	1	208	5.28846	2.64423
SMAC_01819	17	206	8	206	1	206	1	206	4.36893	2.18447
SMAC_01820	3	63	1	63	1	63	0	63	3.1746	0.793651
SMAC_01821	7	227	7	227	0	227	0	227	1.54185	1.54185
SMAC_01822	23	129	12	129	0	129	0	129	8.91473	4.65116
SMAC_01823	17	154	7	154	7	154	1	154	7.79221	2.5974
SMAC_01824	0	65	2	65	0	65	0	65	0	1.53846
SMAC_01825	1	7	0	7	0	7	0	7	7.14286	0
SMAC_01826	31	222	8	222	0	222	0	222	6.98198	1.8018
SMAC_01827	41	252	25	252	4	252	2	252	8.92857	5.35714
SMAC_01828	0	3	0	3	0	3	0	3	0	0
SMAC_01829	26	215	13	215	4	215	6	215	6.97674	4.4186
SMAC_01830	4	59	6	59	6	59	0	59	8.47458	5.08475
SMAC_01831	24	222	10	222	3	222	2	222	6.08108	2.7027
SMAC_01832	8	89	2	89	0	89	0	89	4.49438	1.1236
SMAC_01833	18	218	8	218	1	218	1	218	4.3578	2.06422
SMAC_01834	27	209	14	209	7	209	4	209	8.13397	4.30622
SMAC_01835	25	164	12	164	3	164	2	164	8.53659	4.26829
SMAC_01836	26	192	12	192	1	192	1	192	7.03125	3.38542
SMAC_01837	0	2	0	2	0	2	0	2	0	0
SMAC_01838	13	135	3	135	2	135	0	135	5.55556	1.11111
SMAC_01839	14	160	13	160	4	160	2	160	5.625	4.6875
SMAC_01840	27	185	19	185	3	185	2	185	8.10811	5.67568
SMAC_01841	9	137	10	137	3	137	1	137	4.37956	4.0146
SMAC_01842	22	241	17	241	6	241	1	241	5.80913	3.73444
SMAC_01843	0	2	1	2	0	2	0	2	0	25
SMAC_01844	17	200	15	200	3	200	5	200	5	5
SMAC_01845	1	85	2	85	0	85	0	85	0.588235	1.17647
SMAC_01846	23	227	13	227	13	227	1	227	7.92952	3.0837
SMAC_01847	15	121	3	121	0	121	0	121	6.19835	1.23967
SMAC_01848	28	202	5	202	2	202	1	202	7.42574	1.48515
SMAC_01849	46	230	24	230	1	230	1	230	10.2174	5.43478
SMAC_01850	5	56	4	56	0	56	0	56	4.46429	3.57143
SMAC_01851	9	197	7	197	1	197	1	197	2.53807	2.03046
SMAC_01852	18	225	14	225	0	225	0	225	4	3.11111
SMAC_01853	6	162	6	162	4	162	3	162	3.08642	2.77778
SMAC_01854	29	249	18	249	8	249	2	249	7.42972	4.01606
SMAC_01855	15	218	10	218	3	218	0	218	4.12844	2.29358
SMAC_01856	30	266	20	266	4	266	0	266	6.39098	3.7594
SMAC_01857	77	191	54	191	33	191	40	191	28.7958	24.6073
SMAC_01858	20	180	6	180	2	180	1	180	6.11111	1.94444
SMAC_01859	23	238	21	238	2	238	4	238	5.2521	5.2521
SMAC_01860	19	183	15	183	3	183	0	183	6.01093	4.09836
SMAC_01861	11	170	11	170	1	170	0	170	3.52941	3.23529
SMAC_01862	45	236	11	236	8	236	3	236	11.2288	2.9661
SMAC_01863	2	108	1	108	0	108	0	108	0.925926	0.462963
SMAC_01864	14	159	3	159	0	159	0	159	4.40252	0.943396
SMAC_01865	41	230	11	230	6	230	3	230	10.2174	3.04348
SMAC_01866	22	166	7	166	3	166	1	166	7.53012	2.40964
SMAC_01867	9	99	6	99	1	99	0	99	5.05051	3.0303
SMAC_01868	24	210	9	210	1	210	0	210	5.95238	2.14286
SMAC_01869	9	148	10	148	0	148	1	148	3.04054	3.71622
SMAC_01870	15	213	7	213	1	213	1	213	3.75587	1.87793
SMAC_01871	14	180	5	180	4	180	2	180	5	1.94444
SMAC_01872	5	49	3	49	0	49	0	49	5.10204	3.06122
SMAC_01873	10	94	7	94	0	94	0	94	5.31915	3.7234
SMAC_01874	21	168	14	168	3	168	2	168	7.14286	4.7619
SMAC_01875	12	182	9	182	2	182	1	182	3.84615	2.74725
SMAC_01876	7	108	4	108	1	108	0	108	3.7037	1.85185
SMAC_01877	15	190	9	190	5	190	1	190	5.26316	2.63158
SMAC_01878	10	151	7	151	5	151	0	151	4.96689	2.31788
SMAC_01879	13	154	6	154	0	154	0	154	4.22078	1.94805
SMAC_01880	40	243	8	243	1	243	0	243	8.43621	1.64609
SMAC_01881	16	168	6	168	3	168	2	168	5.65476	2.38095
SMAC_01882	15	122	4	122	1	122	0	122	6.55738	1.63934
SMAC_01883	22	245	12	245	5	245	1	245	5.5102	2.65306
SMAC_01884	3	138	7	138	1	138	1	138	1.44928	2.89855
SMAC_01885	20	158	6	158	1	158	1	158	6.64557	2.21519
SMAC_01886	11	198	9	198	3	198	2	198	3.53535	2.77778
SMAC_01887	80	152	59	152	34	152	44	152	37.5	33.8816
SMAC_01888	59	241	11	241	4	241	3	241	13.0705	2.90456
SMAC_01889	9	159	7	159	2	159	1	159	3.45912	2.51572
SMAC_01890	5	96	3	96	0	96	0	96	2.60417	1.5625
SMAC_01891	30	218	9	218	3	218	2	218	7.56881	2.52294
SMAC_01892	10	48	0	48	0	48	0	48	10.4167	0
SMAC_01894	15	95	3	95	1	95	1	95	8.42105	2.10526
SMAC_01895	41	150	4	150	2	150	1	150	14.3333	1.66667
SMAC_01896	11	142	12	142	3	142	1	142	4.92958	4.57746
SMAC_01897	32	198	13	198	6	198	5	198	9.59596	4.54545
SMAC_01898	14	211	7	211	1	211	1	211	3.5545	1.89573
SMAC_01899	24	106	2	106	0	106	0	106	11.3208	0.943396
SMAC_01900	14	156	2	156	1	156	1	156	4.80769	0.961538
SMAC_01901	16	205	13	205	5	205	0	205	5.12195	3.17073
SMAC_01902	19	118	8	118	1	118	0	118	8.47458	3.38983
SMAC_01903	41	197	10	197	2	197	0	197	10.9137	2.53807
SMAC_01904	20	210	6	210	2	210	0	210	5.2381	1.42857
SMAC_01905	15	173	20	173	2	173	0	173	4.91329	5.78035
SMAC_01906	17	191	8	191	1	191	1	191	4.71204	2.35602
SMAC_01907	26	206	20	206	2	206	0	206	6.79612	4.85437
SMAC_01908	8	231	9	231	6	231	0	231	3.0303	1.94805
SMAC_01909	17	248	17	248	4	248	5	248	4.23387	4.43548
SMAC_01910	19	211	11	211	5	211	1	211	5.6872	2.8436
SMAC_01911	17	184	4	184	0	184	1	184	4.61957	1.3587
SMAC_01912	7	197	10	197	9	197	1	197	4.06091	2.79188
SMAC_01913	19	137	19	137	5	137	3	137	8.75912	8.0292
SMAC_01914	14	198	9	198	2	198	0	198	4.0404	2.27273
SMAC_01915	26	208	14	208	1	208	1	208	6.49038	3.60577
SMAC_01916	22	218	14	218	9	218	4	218	7.11009	4.12844
SMAC_01917	13	77	6	77	2	77	0	77	9.74026	3.8961
SMAC_01918	24	182	8	182	2	182	1	182	7.14286	2.47253
SMAC_01919	14	103	4	103	1	103	1	103	7.28155	2.42718
SMAC_01920	12	134	4	134	4	134	1	134	5.97015	1.86567
SMAC_01921	25	245	19	245	12	245	3	245	7.55102	4.4898
SMAC_01922	11	199	12	199	7	199	2	199	4.52261	3.51759
SMAC_01923	6	37	2	37	0	37	0	37	8.10811	2.7027
SMAC_01924	6	99	6	99	5	99	1	99	5.55556	3.53535
SMAC_01925	5	206	9	206	1	206	2	206	1.45631	2.6699
SMAC_01926	15	181	7	181	3	181	1	181	4.97238	2.20994
SMAC_01927	24	233	13	233	2	233	1	233	5.5794	3.00429
SMAC_01928	10	151	5	151	0	151	0	151	3.31126	1.65563
SMAC_01929	21	235	17	235	2	235	1	235	4.89362	3.82979
SMAC_01930	19	237	8	237	0	237	0	237	4.00844	1.68776
SMAC_01931	10	204	5	204	5	204	0	204	3.67647	1.22549
SMAC_01932	11	174	16	174	10	174	1	174	6.03448	4.88506
SMAC_01933	38	240	21	240	8	240	0	240	9.58333	4.375
SMAC_01934	5	174	6	174	5	174	0	174	2.87356	1.72414
SMAC_01935	5	161	3	161	2	161	0	161	2.17391	0.931677
SMAC_01936	3	210	9	210	0	210	0	210	0.714286	2.14286
SMAC_01937	11	202	16	202	5	202	1	202	3.9604	4.20792
SMAC_01938	13	153	14	153	3	153	1	153	5.22876	4.90196
SMAC_01939	13	202	10	202	1	202	2	202	3.46535	2.9703
SMAC_01940	43	192	14	192	5	192	1	192	12.5	3.90625
SMAC_01941	47	253	23	253	6	253	0	253	10.4743	4.54545
SMAC_01942	12	218	6	218	5	218	1	218	3.89908	1.6055
SMAC_01943	11	70	0	70	0	70	0	70	7.85714	0
SMAC_01944	28	174	7	174	2	174	1	174	8.62069	2.29885
SMAC_01945	15	161	8	161	4	161	0	161	5.90062	2.48447
SMAC_01946	20	223	13	223	1	223	1	223	4.70852	3.13901
SMAC_01947	4	42	1	42	0	42	0	42	4.7619	1.19048
SMAC_01948	13	187	11	187	7	187	3	187	5.34759	3.74332
SMAC_01949	26	149	8	149	2	149	0	149	9.39597	2.68456
SMAC_01950	7	223	18	223	3	223	2	223	2.24215	4.4843
SMAC_01951	0	20	8	20	0	20	0	20	0	20
SMAC_01952	12	183	7	183	1	183	1	183	3.55191	2.18579
SMAC_01953	23	162	7	162	2	162	3	162	7.71605	3.08642
SMAC_01954	14	215	11	215	5	215	0	215	4.4186	2.55814
SMAC_01955	19	152	13	152	3	152	4	152	7.23684	5.59211
SMAC_01956	6	77	2	77	0	77	1	77	3.8961	1.94805
SMAC_01957	22	143	6	143	2	143	1	143	8.39161	2.44755
SMAC_01958	16	175	15	175	0	175	1	175	4.57143	4.57143
SMAC_01959	13	242	42	242	28	242	2	242	8.47107	9.09091
SMAC_01960	31	200	13	200	9	200	2	200	10	3.75
SMAC_01961	10	117	7	117	1	117	1	117	4.70085	3.4188
SMAC_01962	13	132	2	132	2	132	2	132	5.68182	1.51515
SMAC_01963	10	211	10	211	6	211	0	211	3.79147	2.36967
SMAC_01964	16	223	13	223	2	223	0	223	4.03587	2.9148
SMAC_01965	30	224	5	224	1	224	0	224	6.91964	1.11607
SMAC_01966	20	155	9	155	3	155	0	155	7.41935	2.90323
SMAC_01967	7	110	2	110	3	110	1	110	4.54545	1.36364
SMAC_01968	19	145	7	145	3	145	2	145	7.58621	3.10345
SMAC_01969	9	213	13	213	2	213	3	213	2.58216	3.75587
SMAC_01970	11	148	6	148	5	148	2	148	5.40541	2.7027
SMAC_01971	19	198	11	198	0	198	0	198	4.79798	2.77778
SMAC_01972	17	189	23	189	19	189	11	189	9.52381	8.99471
SMAC_01973	24	268	12	268	2	268	1	268	4.85075	2.42537
SMAC_01974	7	123	2	123	1	123	0	123	3.25203	0.813008
SMAC_01975	5	86	1	86	0	86	0	86	2.90698	0.581395
SMAC_01976	20	190	7	190	2	190	2	190	5.78947	2.36842
SMAC_01977	19	175	5	175	5	175	1	175	6.85714	1.71429
SMAC_01978	21	210	10	210	2	210	1	210	5.47619	2.61905
SMAC_01979	6	213	16	213	0	213	0	213	1.40845	3.75587
SMAC_01980	18	119	12	119	3	119	2	119	8.82353	5.88235
SMAC_01981	20	172	10	172	0	172	0	172	5.81395	2.90698
SMAC_01982	14	97	7	97	1	97	1	97	7.73196	4.12371
SMAC_01983	10	235	10	235	3	235	1	235	2.76596	2.34043
SMAC_01984	13	146	5	146	1	146	1	146	4.79452	2.05479
SMAC_01985	15	198	8	198	1	198	1	198	4.0404	2.27273
SMAC_01986	7	78	1	78	0	78	0	78	4.48718	0.641026
SMAC_01987	1	7	2	7	2	7	0	7	21.4286	14.2857
SMAC_01988	40	239	15	239	5	239	1	239	9.41423	3.34728
SMAC_01989	24	187	7	187	4	187	1	187	7.48663	2.13904
SMAC_01990	8	158	7	158	4	158	1	158	3.79747	2.53165
SMAC_01991	20	194	13	194	0	194	0	194	5.15464	3.35052
SMAC_01992	11	148	12	148	2	148	0	148	4.39189	4.05405
SMAC_01993	11	112	3	112	2	112	2	112	5.80357	2.23214
SMAC_01994	2	69	0	69	0	69	0	69	1.44928	0
SMAC_01995	12	248	18	248	3	248	0	248	3.02419	3.62903
SMAC_01996	7	130	7	130	1	130	1	130	3.07692	3.07692
SMAC_01997	14	227	4	227	3	227	1	227	3.74449	1.10132
SMAC_01998	10	112	3	112	2	112	2	112	5.35714	2.23214
SMAC_01999	9	132	3	132	2	132	1	132	4.16667	1.51515
SMAC_02000	16	203	7	203	2	203	0	203	4.4335	1.72414
SMAC_02001	11	136	6	136	1	136	1	136	4.41176	2.57353
SMAC_02002	0	54	2	54	1	54	0	54	0.925926	1.85185
SMAC_02003	12	212	9	212	5	212	2	212	4.00943	2.59434
SMAC_02004	13	202	8	202	1	202	1	202	3.46535	2.22772
SMAC_02005	2	64	6	64	2	64	2	64	3.125	6.25
SMAC_02006	15	180	10	180	1	180	1	180	4.44444	3.05556
SMAC_02007	13	139	16	139	4	139	0	139	6.11511	5.7554
SMAC_02008	30	238	19	238	10	238	2	238	8.40336	4.41176
SMAC_02009	7	112	6	112	3	112	2	112	4.46429	3.57143
SMAC_02010	43	215	11	215	3	215	1	215	10.6977	2.7907
SMAC_02011	30	157	2	157	0	157	0	157	9.55414	0.636943
SMAC_02012	32	183	8	183	7	183	2	183	10.6557	2.73224
SMAC_02013	6	113	1	113	1	113	1	113	3.09735	0.884956
SMAC_02015	7	153	6	153	1	153	0	153	2.61438	1.96078
SMAC_02016	9	239	9	239	1	239	0	239	2.09205	1.88285
SMAC_02017	13	192	9	192	1	192	1	192	3.64583	2.60417
SMAC_02018	14	147	13	147	3	147	3	147	5.78231	5.44218
SMAC_02019	16	55	4	55	1	55	1	55	15.4545	4.54545
SMAC_02020	10	170	11	170	2	170	0	170	3.52941	3.23529
SMAC_02021	20	229	6	229	2	229	0	229	4.80349	1.31004
SMAC_02022	10	206	10	206	0	206	0	206	2.42718	2.42718
SMAC_02027	3	224	11	224	0	224	0	224	0.669643	2.45536
SMAC_02028	11	225	6	225	0	225	0	225	2.44444	1.33333
SMAC_02030	11	239	19	239	14	239	3	239	5.23013	4.60251
SMAC_02031	24	206	7	206	0	206	1	206	5.82524	1.94175
SMAC_02032	35	246	14	246	2	246	0	246	7.52033	2.84553
SMAC_02033	7	193	5	193	2	193	1	193	2.33161	1.5544
SMAC_02034	18	227	11	227	4	227	1	227	4.84581	2.64317
SMAC_02035	6	160	3	160	2	160	2	160	2.5	1.5625
SMAC_02036	20	242	12	242	4	242	1	242	4.95868	2.68595
SMAC_02037	15	181	6	181	0	181	1	181	4.14365	1.9337
SMAC_02038	4	147	3	147	2	147	2	147	2.04082	1.70068
SMAC_02039	32	236	8	236	1	236	1	236	6.99153	1.90678
SMAC_02040	29	95	6	95	0	95	0	95	15.2632	3.15789
SMAC_02041	25	198	9	198	0	198	0	198	6.31313	2.27273
SMAC_02042	15	206	8	206	2	206	0	206	4.12621	1.94175
SMAC_02043	8	224	9	224	2	224	2	224	2.23214	2.45536
SMAC_02044	8	140	8	140	0	140	0	140	2.85714	2.85714
SMAC_02045	13	126	8	126	4	126	3	126	6.74603	4.36508
SMAC_02046	12	182	7	182	0	182	1	182	3.2967	2.1978
SMAC_02047	8	197	12	197	4	197	0	197	3.04569	3.04569
SMAC_02048	2	93	0	93	0	93	0	93	1.07527	0
SMAC_02049	8	148	16	148	0	148	0	148	2.7027	5.40541
[truncated: 8,197 more rows]

## Sheet: repeats
Tabel S2. Bisulfite sequencing (BS-seq) of the wild type and the asf1 mutant.
Sheet 3 of 3. BS-seq results for repeat regions. In the case of repeats, the locus tag consists of the contig number and the first and last position of the repeat on the contig.
locus_tag	wt BS1 methylated cytosine counts	wt BS1 total cytosine counts	asf1 BS2 methylated cytosine counts	asf1 BS2 total cytosine counts	wt BS3 methylated cytosine counts	wt BS3 total cytosine counts	asf1 BS4 methylated cytosine counts	asf1 BS4 total cytosine counts	% wt methylated cytosines mean	% asf1 methylated cytosines mean
1_1089200_1089453	7	105	6	105	0	105	0	105	3.33333	2.85714
1_1098191_1098445	0	90	6	90	0	90	0	90	0	3.33333
1_1101576_1101829	1	109	4	109	0	109	0	109	0.458716	1.83486
1_1112354_1112603	1	90	0	90	0	90	0	90	0.555556	0
1_1120250_1120445	6	61	29	61	18	61	11	61	19.6721	32.7869
1_1128976_1129163	5	85	1	85	0	85	0	85	2.94118	0.588235
1_1238909_1239187	7	126	12	126	1	126	1	126	3.1746	5.15873
1_1297338_1297488	2	50	3	50	0	50	0	50	2	3
1_1366991_1367201	1	80	3	80	2	80	2	80	1.875	3.125
1_1370672_1370782	51	53	42	53	34	53	38	53	80.1887	75.4717
1_1474081_1474337	3	108	0	108	0	108	0	108	1.38889	0
1_1510051_1510609	231	252	203	252	150	252	157	252	75.5952	71.4286
1_1510611_1510752	47	49	43	49	31	49	35	49	79.5918	79.5918
1_1510927_1511300	160	171	135	171	91	171	110	171	73.3918	71.6374
1_1511318_1511432	48	52	44	52	36	52	41	52	80.7692	81.7308
1_1511505_1511776	75	88	71	88	59	88	60	88	76.1364	74.4318
1_1511929_1512143	97	111	84	111	62	111	66	111	71.6216	67.5676
1_1614041_1614157	6	59	10	59	1	59	1	59	5.9322	9.32203
1_1614199_1614360	3	74	7	74	1	74	3	74	2.7027	6.75676
1_1644811_1645138	3	139	0	139	0	139	0	139	1.07914	0
1_175526_175857	8	150	8	150	2	150	2	150	3.33333	3.33333
1_1824045_1824253	4	93	4	93	0	93	0	93	2.15054	2.15054
1_1982278_1982394	3	47	3	47	0	47	0	47	3.19149	3.19149
1_198445_198580	9	66	1	66	0	66	0	66	6.81818	0.757576
1_1999327_1999475	14	70	15	70	8	70	2	70	15.7143	12.1429
1_199938_200965	49	329	24	329	4	329	6	329	8.05471	4.55927
1_205294_205566	4	38	1	38	0	38	0	38	5.26316	1.31579
1_2081766_2082073	2	101	3	101	0	101	0	101	0.990099	1.48515
1_2091364_2091481	2	58	12	58	3	58	2	58	4.31034	12.069
1_212947_213318	4	198	2	198	0	198	0	198	1.0101	0.505051
1_2135815_2136083	11	116	5	116	0	116	0	116	4.74138	2.15517
1_2147768_2147878	7	53	3	53	1	53	0	53	7.54717	2.83019
1_215217_215368	10	91	11	91	6	91	2	91	8.79121	7.14286
1_218551_218784	8	107	3	107	0	107	0	107	3.73832	1.40187
1_2263482_2263693	7	100	4	100	1	100	0	100	4	2
1_226634_226832	3	96	11	96	1	96	0	96	2.08333	5.72917
1_228326_228487	7	73	1	73	1	73	1	73	5.47945	1.36986
1_2284943_2286566	29	327	28	327	7	327	2	327	5.50459	4.58716
1_2287519_2287619	4	50	1	50	0	50	0	50	4	1
1_2289695_2289837	2	69	23	69	16	69	18	69	13.0435	29.7101
1_2324660_2324920	30	127	8	127	1	127	0	127	12.2047	3.14961
1_2325559_2325830	11	112	3	112	0	112	0	112	4.91071	1.33929
1_2724772_2724874	7	54	10	54	2	54	2	54	8.33333	11.1111
1_2742454_2742714	4	131	6	131	1	131	2	131	1.9084	3.05344
1_2748828_2748943	5	57	4	57	0	57	0	57	4.38596	3.50877
1_2832833_2832941	4	47	3	47	0	47	0	47	4.25532	3.19149
1_2839593_2839726	10	57	8	57	1	57	0	57	9.64912	7.01754
1_2862622_2862883	30	78	7	78	0	78	0	78	19.2308	4.48718
1_2870005_2870204	4	95	5	95	0	95	0	95	2.10526	2.63158
1_2870240_2870382	6	66	0	66	0	66	0	66	4.54545	0
1_3131262_3131472	0	88	2	88	1	88	1	88	0.568182	1.70455
1_3215294_3215543	12	102	6	102	3	102	0	102	7.35294	2.94118
1_3232137_3232325	67	81	51	81	39	81	42	81	65.4321	57.4074
1_3232882_3233011	52	55	47	55	37	55	37	55	80.9091	76.3636
1_3234209_3234360	45	64	27	64	17	64	15	64	48.4375	32.8125
1_3234464_3234759	102	139	69	139	48	139	44	139	53.9568	40.6475
1_3234760_3235032	83	144	72	144	54	144	46	144	47.5694	40.9722
1_3254209_3254351	51	72	28	72	20	72	22	72	49.3056	34.7222
1_3255581_3255692	4	36	8	36	6	36	6	36	13.8889	19.4444
1_3256186_3256334	5	65	6	65	4	65	5	65	6.92308	8.46154
1_3256573_3256764	7	49	11	49	4	49	0	49	11.2245	11.2245
1_344163_344457	8	125	11	125	1	125	1	125	3.6	4.8
1_363545_363688	52	63	51	63	37	63	36	63	70.6349	69.0476
1_364135_364378	107	110	84	110	66	110	67	110	78.6364	68.6364
1_371172_371286	43	47	37	47	30	47	35	47	77.6596	76.5957
1_37129_37302	15	88	3	88	0	88	0	88	8.52273	1.70455
1_372048_372314	113	130	98	130	70	130	80	130	70.3846	68.4615
1_372392_372813	100	106	39	106	15	106	24	106	54.2453	29.717
1_372580_372813	95	110	64	110	32	110	44	110	57.7273	49.0909
1_373004_373218	63	82	49	82	30	82	35	82	56.7073	51.2195
1_393188_393316	52	56	38	56	28	56	33	56	71.4286	63.3929
1_393593_393738	61	74	44	74	29	74	34	74	60.8108	52.7027
1_393986_394252	99	112	82	112	54	112	64	112	68.3036	65.1786
1_395255_395385	53	60	41	60	29	60	29	60	68.3333	58.3333
1_395645_395756	42	48	30	48	19	48	21	48	63.5417	53.125
1_645393_645516	56	58	48	58	40	58	43	58	82.7586	78.4483
1_645519_646139	223	240	203	240	163	240	165	240	80.4167	76.6667
1_659215_659431	89	96	73	96	46	96	59	96	70.3125	68.75
1_659433_659675	4	4	2	4	0	4	1	4	50	37.5
1_659442_659688	91	100	23	100	3	100	10	100	47	16.5
1_659918_660035	50	54	29	54	20	54	24	54	64.8148	49.0741
1_660186_660331	51	57	48	57	37	57	38	57	77.193	75.4386
1_660340_660474	54	57	54	57	46	57	44	57	87.7193	85.9649
1_660769_661034	121	128	93	128	71	128	70	128	75	63.6719
1_691661_691889	12	120	9	120	1	120	1	120	5.41667	4.16667
1_694360_694523	54	70	44	70	27	70	33	70	57.8571	55
1_696020_696208	58	74	40	74	19	74	32	74	52.027	48.6486
1_717149_717365	2	96	6	96	5	96	0	96	3.64583	3.125
1_722736_722885	0	38	1	38	0	38	0	38	0	1.31579
1_728359_728526	0	69	4	69	1	69	0	69	0.724638	2.89855
1_856127_856387	17	103	31	103	19	103	12	103	17.4757	20.8738
1_856384_856577	16	74	45	74	37	74	30	74	35.8108	50.6757
1_856573_856766	8	75	37	75	23	75	22	75	20.6667	39.3333
1_857428_857661	16	112	28	112	10	112	5	112	11.6071	14.7321
1_858388_859035	197	211	177	211	151	211	160	211	82.4645	79.8578
1_966520_966641	50	51	48	51	42	51	44	51	90.1961	90.1961
1_969649_969790	55	68	42	68	29	68	36	68	61.7647	57.3529
1_970082_970227	48	58	35	58	26	58	28	58	63.7931	54.3103
1_970675_972178	499	581	399	581	299	581	290	581	68.6747	59.2943
1_972213_972339	51	53	46	53	39	53	39	53	84.9057	80.1887
10_104472_104718	6	98	1	98	0	98	0	98	3.06122	0.510204
10_12086_12319	12	67	2	67	1	67	0	67	9.70149	1.49254
10_122814_123048	7	101	2	101	0	101	0	101	3.46535	0.990099
10_192365_192488	5	58	2	58	0	58	0	58	4.31034	1.72414
10_302295_302525	18	112	3	112	0	112	0	112	8.03571	1.33929
10_363963_364072	1	33	4	33	0	33	0	33	1.51515	6.06061
10_383065_383382	7	153	7	153	2	153	1	153	2.94118	2.61438
10_510619_510729	9	53	5	53	1	53	0	53	9.43396	4.71698
10_672088_672194	32	45	31	45	27	45	24	45	65.5556	61.1111
10_672196_672339	55	67	47	67	34	67	34	67	66.4179	60.4478
10_672344_672483	44	47	39	47	33	47	32	47	81.9149	75.5319
10_672458_672656	58	73	54	73	46	73	45	73	71.2329	67.8082
10_672625_672815	39	48	37	48	34	48	33	48	76.0417	72.9167
10_763249_763576	28	31	28	31	21	31	24	31	79.0323	83.871
10_763376_763580	40	49	29	49	22	49	24	49	63.2653	54.0816
10_798152_798323	15	83	2	83	1	83	0	83	9.63855	1.20482
100_14421_14581	1	75	2	75	0	75	0	75	0.666667	1.33333
100_17745_17982	5	111	5	111	0	111	2	111	2.25225	3.15315
100_21622_21756	3	40	1	40	0	40	1	40	3.75	2.5
101_12333_12477	4	29	1	29	0	29	0	29	6.89655	1.72414
101_16501_16705	6	94	14	94	9	94	10	94	7.97872	12.766
102_351_484	3	29	0	29	0	29	0	29	5.17241	0
102_8568_8715	1	43	2	43	1	43	0	43	2.32558	2.32558
102_9332_9555	13	102	6	102	0	102	0	102	6.37255	2.94118
104_5755_5995	3	100	4	100	2	100	1	100	2.5	2.5
105_1406_1592	8	91	4	91	1	91	1	91	4.94505	2.74725
105_15021_15311	9	129	15	129	7	129	3	129	6.20155	6.97674
106_320_601	12	138	11	138	1	138	1	138	4.71014	4.34783
106_704_1395	5	93	3	93	0	93	0	93	2.68817	1.6129
106_899_1545	11	315	13	315	0	315	0	315	1.74603	2.06349
107_13016_13290	7	130	8	130	0	130	0	130	2.69231	3.07692
108_1_446	15	145	3	145	1	145	0	145	5.51724	1.03448
11_110408_110610	1	59	5	59	1	59	0	59	1.69492	4.23729
11_110610_110716	1	16	1	16	1	16	1	16	6.25	6.25
11_12525_12648	2	16	1	16	0	16	0	16	6.25	3.125
11_153177_153330	8	42	1	42	0	42	0	42	9.52381	1.19048
11_153646_154019	21	187	8	187	4	187	2	187	6.68449	2.6738
11_164187_164340	69	73	43	73	24	73	28	73	63.6986	48.6301
11_164358_164472	53	54	43	54	30	54	37	54	76.8519	74.0741
11_164663_164808	60	62	50	62	33	62	40	62	75	72.5806
11_165473_165614	59	67	46	67	28	67	33	67	64.9254	58.9552
11_165700_165821	55	56	41	56	34	56	36	56	79.4643	68.75
11_165849_165972	42	45	32	45	24	45	29	45	73.3333	67.7778
11_2193_2296	46	49	31	49	24	49	21	49	71.4286	53.0612
11_239989_240246	79	108	41	108	29	108	33	108	50	34.2593
11_240245_240892	202	237	175	237	145	237	145	237	73.2068	67.5105
11_241386_241500	48	55	35	55	20	55	22	55	61.8182	51.8182
11_241502_241689	30	37	10	37	1	37	1	37	41.8919	14.8649
11_241695_241935	95	103	72	103	31	103	40	103	61.165	54.3689
11_242031_242170	32	34	32	34	32	34	32	34	94.1176	94.1176
11_242143_242409	79	91	52	91	27	91	41	91	58.2418	51.0989
11_242410_242576	26	27	6	27	1	27	1	27	50	12.963
11_242737_242842	39	40	32	40	23	40	24	40	77.5	70
11_2570_2719	46	57	26	57	18	57	21	57	56.1404	41.2281
11_3370_3486	52	54	47	54	35	54	39	54	80.5556	79.6296
11_60934_61324	10	142	5	142	1	142	1	142	3.87324	2.11268
11_673018_673137	2	62	3	62	1	62	1	62	2.41935	3.22581
11_703811_704259	48	191	18	191	8	191	8	191	14.6597	6.80628
11_830925_831144	10	84	4	84	0	84	0	84	5.95238	2.38095
11_89080_89374	139	149	109	149	95	149	87	149	78.5235	65.7718
11_89477_89621	60	67	46	67	29	67	33	67	66.4179	58.9552
11_894927_895193	66	121	31	121	1	121	1	121	27.686	13.2231
11_90380_90499	45	55	14	55	4	55	5	55	44.5455	17.2727
11_90544_90792	14	16	5	16	1	16	1	16	46.875	18.75
11_90571_90895	139	154	61	154	29	154	39	154	54.5455	32.4675
11_91008_91476	165	183	138	183	103	183	97	183	73.224	64.2077
11_913877_914115	35	124	13	124	1	124	1	124	14.5161	5.64516
11_937066_937299	3	94	2	94	0	94	0	94	1.59574	1.06383
11_94275_94424	50	63	32	63	14	63	19	63	50.7937	40.4762
1108_6_156	5	43	1	43	0	43	0	43	5.81395	1.16279
111_8418_8675	5	129	3	129	1	129	0	129	2.32558	1.16279
112_1321_1587	88	101	86	101	67	101	72	101	76.7327	78.2178
112_1738_1952	61	77	40	77	23	77	29	77	54.5455	44.8052
112_5697_6323	53	320	18	320	9	320	3	320	9.6875	3.28125
112_6461_6659	13	74	7	74	1	74	0	74	9.45946	4.72973
112_6673_6929	8	132	1	132	0	132	0	132	3.0303	0.378788
112_6932_7190	16	120	4	120	1	120	0	120	7.08333	1.66667
112_7202_7466	5	57	3	57	0	57	0	57	4.38596	2.63158
113_1978_2117	2	70	3	70	0	70	1	70	1.42857	2.85714
114_1113_1334	1	108	1	108	0	108	0	108	0.462963	0.462963
114_458_744	7	145	4	145	0	145	0	145	2.41379	1.37931
116_3542_3747	14	103	9	103	2	103	1	103	7.76699	4.85437
118_129_703	144	289	1	289	0	289	0	289	24.9135	0.17301
119_1675_1895	8	97	3	97	0	97	0	97	4.12371	1.54639
12_104158_104332	66	92	25	92	7	92	7	92	39.6739	17.3913
12_104467_104713	3	4	1	4	1	4	0	4	50	12.5
12_104476_104728	82	106	40	106	18	106	16	106	47.1698	26.4151
12_105576_105719	39	57	20	57	4	57	10	57	37.7193	26.3158
12_106052_106488	84	113	53	113	21	113	28	113	46.4602	35.8407
12_106256_106488	84	110	37	110	7	110	13	110	41.3636	22.7273
12_106567_106811	98	112	79	112	53	112	56	112	67.4107	60.2679
12_107225_107405	88	97	70	97	57	97	59	97	74.7423	66.4948
12_140055_140283	0	5	1	5	0	5	0	5	0	10
12_140062_140335	13	136	5	136	2	136	0	136	5.51471	1.83824
12_149454_149691	104	115	89	115	66	115	69	115	73.913	68.6957
12_150860_151406	228	234	184	234	138	234	155	234	78.2051	72.4359
12_151603_151740	55	56	46	56	35	56	36	56	80.3571	73.2143
12_151742_151965	72	86	52	86	30	86	30	86	59.3023	47.6744
12_152408_152567	58	72	51	72	41	72	43	72	68.75	65.2778
12_153693_153860	56	67	36	67	22	67	25	67	58.209	45.5224
12_157573_157673	21	47	18	47	9	47	10	47	31.9149	29.7872
12_214907_215072	10	69	7	69	0	69	0	69	7.24638	5.07246
12_274241_274388	3	70	4	70	1	70	0	70	2.85714	2.85714
12_294763_295024	68	70	59	70	46	70	53	70	81.4286	80
12_295074_295191	43	49	28	49	15	49	23	49	59.1837	52.0408
12_479523_479852	8	109	8	109	2	109	2	109	4.58716	4.58716
12_480007_480260	3	101	6	101	1	101	1	101	1.9802	3.46535
12_494396_494627	29	114	7	114	3	114	0	114	14.0351	3.07018
12_498972_499226	6	100	8	100	4	100	1	100	5	4.5
12_499612_500016	30	171	9	171	3	171	0	171	9.64912	2.63158
12_503985_504235	1	92	0	92	0	92	0	92	0.543478	0
12_505711_505958	13	117	10	117	1	117	1	117	5.98291	4.70085
12_518740_518844	20	39	16	39	6	39	7	39	33.3333	29.4872
12_519492_520625	375	429	299	429	209	429	246	429	68.0653	63.5198
12_597544_597658	1	23	3	23	4	23	1	23	10.8696	8.69565
12_804780_804883	26	27	21	27	17	27	19	27	79.6296	74.0741
12_806182_806329	46	59	32	59	23	59	26	59	58.4746	49.1525
12_807334_807466	51	61	41	61	27	61	28	61	63.9344	56.5574
12_807984_808104	47	52	36	52	22	52	25	52	66.3462	58.6538
12_841243_841485	5	118	5	118	0	118	0	118	2.11864	2.11864
12_874919_875544	67	261	107	261	61	261	41	261	24.5211	28.3525
12_896166_896370	51	83	15	83	2	83	0	83	31.9277	9.03614
12_96102_96295	12	96	0	96	0	96	1	96	6.25	0.520833
120_2262_2609	145	161	116	161	83	161	86	161	70.8075	62.7329
120_3411_3552	58	67	43	67	29	67	35	67	64.9254	58.209
121_3510_3654	44	72	19	72	2	72	4	72	31.9444	15.9722
121_4168_4361	50	60	36	60	26	60	29	60	63.3333	54.1667
122_1_787	34	308	29	308	12	308	6	308	7.46753	5.68182
122_2400_2629	29	75	31	75	14	75	12	75	28.6667	28.6667
122_908_1075	13	70	18	70	9	70	0	70	15.7143	12.8571
123_13767_13998	14	97	7	97	0	97	0	97	7.21649	3.60825
123_21628_21868	13	111	5	111	2	111	0	111	6.75676	2.25225
123_26024_26259	3	105	11	105	2	105	6	105	2.38095	8.09524
124_12732_12965	3	117	0	117	0	117	0	117	1.28205	0
124_12967_13084	2	64	3	64	1	64	0	64	2.34375	2.34375
124_13878_14035	1	44	3	44	0	44	0	44	1.13636	3.40909
124_236_431	12	104	3	104	2	104	0	104	6.73077	1.44231
124_432_586	5	97	5	97	0	97	0	97	2.57732	2.57732
124_604_1687	0	19	0	19	0	19	0	19	0	0
125_14712_14926	3	72	6	72	4	72	2	72	4.86111	5.55556
125_14929_15056	5	49	2	49	0	49	0	49	5.10204	2.04082
125_16925_17043	8	15	6	15	5	15	5	15	43.3333	36.6667
127_10220_10452	23	116	9	116	3	116	2	116	11.2069	4.74138
127_2002_2151	9	62	2	62	1	62	1	62	8.06452	2.41935
127_4724_5094	32	177	15	177	5	177	0	177	10.452	4.23729
127_6878_7473	9	141	5	141	2	141	0	141	3.90071	1.77305
127_7821_8108	9	137	7	137	8	137	6	137	6.20438	4.74453
127_801_1020	6	116	4	116	0	116	0	116	2.58621	1.72414
127_8483_9088	52	288	16	288	6	288	1	288	10.0694	2.95139
127_9587_9733	14	72	4	72	0	72	0	72	9.72222	2.77778
127_9781_10207	30	225	12	225	2	225	0	225	7.11111	2.66667
127_993_1297	21	159	13	159	2	159	1	159	7.2327	4.40252
128_11718_11907	8	61	4	61	0	61	0	61	6.55738	3.27869
13_130833_131100	19	118	2	118	0	118	0	118	8.05085	0.847458
13_133_297	5	41	2	41	0	41	0	41	6.09756	2.43902
13_18847_19063	36	111	4	111	0	111	0	111	16.2162	1.8018
13_469222_469443	2	93	4	93	3	93	0	93	2.68817	2.15054
13_472933_473253	23	143	7	143	0	143	0	143	8.04196	2.44755
13_481865_482081	110	119	90	119	81	119	82	119	80.2521	72.2689
13_482215_482342	20	22	20	22	18	22	17	22	86.3636	84.0909
13_482609_482728	42	45	38	45	30	45	31	45	80	76.6667
13_482727_483227	155	175	127	175	85	175	88	175	68.5714	61.4286
13_564266_564492	2	111	8	111	0	111	0	111	0.900901	3.6036
13_654381_654500	3	61	3	61	0	61	0	61	2.45902	2.45902
13_747202_747317	50	55	46	55	40	55	39	55	81.8182	77.2727
13_747373_748107	242	273	196	273	160	273	170	273	73.6264	67.033
13_749188_749341	58	72	49	72	30	72	39	72	61.1111	61.1111
13_749742_750008	118	127	100	127	81	127	93	127	78.3465	75.9843
13_770830_771046	7	98	4	98	0	98	0	98	3.57143	2.04082
13_781382_781495	39	46	38	46	28	46	37	46	72.8261	81.5217
13_781887_782043	48	49	44	49	42	49	42	49	91.8367	87.7551
13_782044_782158	53	54	44	54	41	54	43	54	87.037	80.5556
13_782301_782422	50	54	46	54	38	54	37	54	81.4815	76.8519
13_842599_842825	14	81	1	81	1	81	0	81	9.25926	0.617284
13_95558_95813	14	125	7	125	0	125	0	125	5.6	2.8
130_3889_4145	37	120	0	120	0	120	0	120	15.4167	0
130_8775_9009	1	117	5	117	0	117	0	117	0.42735	2.13675
132_1321_1548	18	109	37	109	18	109	12	109	16.5138	22.4771
132_1321_1609	12	37	12	37	3	37	0	37	20.2703	16.2162
132_2293_2433	13	67	10	67	2	67	0	67	11.194	7.46269
132_286_478	21	78	26	78	23	78	14	78	28.2051	25.641
132_3080_3515	25	243	13	243	2	243	1	243	5.55556	2.88066
132_4233_4402	14	58	4	58	3	58	1	58	14.6552	4.31034
132_4471_4615	13	69	2	69	0	69	0	69	9.42029	1.44928
132_4637_4739	16	49	4	49	2	49	0	49	18.3673	4.08163
132_5053_5397	28	181	26	181	9	181	6	181	10.221	8.83978
132_5642_5792	7	69	10	69	2	69	0	69	6.52174	7.24638
132_7086_7491	6	159	14	159	7	159	0	159	4.08805	4.40252
132_8075_8208	2	58	7	58	4	58	1	58	5.17241	6.89655
132_9633_9825	12	75	9	75	10	75	3	75	14.6667	8
133_6187_6313	3	59	4	59	0	59	0	59	2.54237	3.38983
134_4224_4337	7	61	1	61	0	61	0	61	5.7377	0.819672
134_4611_4775	13	90	6	90	0	90	0	90	7.22222	3.33333
134_4992_5186	5	37	4	37	0	37	0	37	6.75676	5.40541
134_5645_6321	28	270	10	270	0	270	0	270	5.18519	1.85185
134_7221_7454	3	116	2	116	0	116	0	116	1.2931	0.862069
136_1795_2086	15	130	7	130	1	130	0	130	6.15385	2.69231
136_3890_4123	4	107	10	107	5	107	0	107	4.20561	4.6729
136_6660_6906	11	83	2	83	1	83	0	83	7.22892	1.20482
137_1280_1799	6	254	0	254	0	254	0	254	1.1811	0
137_2118_2583	1	225	6	225	0	225	0	225	0.222222	1.33333
137_2814_3116	1	144	0	144	0	144	0	144	0.347222	0
138_7765_8137	13	137	6	137	0	137	0	137	4.74453	2.18978
14_104193_104612	122	152	99	152	89	152	84	152	69.4079	60.1974
14_104943_105323	77	103	72	103	48	103	58	103	60.6796	63.1068
14_106448_106741	119	138	97	138	82	138	90	138	72.8261	67.7536
14_108126_108758	197	238	157	238	119	238	120	238	66.3866	58.1933
14_1132_1689	179	222	115	222	56	222	65	222	52.9279	40.5405
14_1712_1959	104	125	53	125	36	125	44	125	56	38.8
14_195821_195935	42	50	26	50	16	50	19	50	58	45
14_196045_196179	38	45	36	45	25	45	31	45	70	74.4444
14_196417_197058	213	241	185	241	126	241	131	241	70.332	65.5602
14_198983_199125	2	66	9	66	1	66	1	66	2.27273	7.57576
14_26114_26219	5	59	4	59	2	59	0	59	5.9322	3.38983
14_284170_284272	18	50	2	50	0	50	0	50	18	2
14_284462_284951	40	251	17	251	4	251	2	251	8.76494	3.78486
14_3511_3749	63	77	38	77	22	77	27	77	55.1948	42.2078
14_5076_5307	90	107	58	107	44	107	48	107	62.6168	49.5327
14_507655_507764	28	37	17	37	17	37	13	37	60.8108	40.5405
14_508394_508534	32	46	29	46	30	46	24	46	67.3913	57.6087
14_572628_572830	8	51	1	51	9	51	1	51	16.6667	1.96078
14_587024_587257	9	120	1	120	5	120	0	120	5.83333	0.416667
14_587282_587401	9	50	1	50	1	50	0	50	10	1
14_6499_6638	47	55	42	55	32	55	38	55	71.8182	72.7273
14_656_1015	124	181	4	181	1	181	1	181	34.5304	1.38122
14_722937_723046	3	49	2	49	0	49	0	49	3.06122	2.04082
14_7373_7622	10	11	9	11	6	11	6	11	72.7273	68.1818
14_739897_740072	18	75	0	75	0	75	0	75	12	0
14_7400_7637	93	102	66	102	47	102	55	102	68.6275	59.3137
14_743006_743216	50	109	14	109	11	109	6	109	27.9817	9.17431
14_743652_743780	25	44	6	44	1	44	0	44	29.5455	6.81818
140_5871_5974	1	50	1	50	0	50	0	50	1	1
140_6309_6509	1	93	2	93	0	93	0	93	0.537634	1.07527
141_1201_1432	36	114	1	114	0	114	0	114	15.7895	0.438596
141_1788_1909	3	59	0	59	0	59	0	59	2.54237	0
141_5201_5457	4	129	1	129	0	129	0	129	1.55039	0.387597
143_1_471	8	128	11	128	2	128	0	128	3.90625	4.29688
143_1872_2127	7	50	2	50	1	50	0	50	8	2
143_2402_2600	16	78	7	78	4	78	3	78	12.8205	6.41026
143_2961_3248	13	114	8	114	1	114	1	114	6.14035	3.94737
143_3364_4732	47	367	20	367	6	367	4	367	7.22071	3.26975
143_4736_5175	23	233	12	233	14	233	8	233	7.93991	4.29185
143_5173_5909	43	322	24	322	2	322	1	322	6.98758	3.88199
143_5874_6006	3	44	2	44	2	44	1	44	5.68182	3.40909
143_7374_7579	2	35	1	35	0	35	0	35	2.85714	1.42857
147_1290_1546	8	123	6	123	1	123	0	123	3.65854	2.43902
147_195_297	0	33	0	33	0	33	0	33	0	0
147_429_660	13	115	9	115	0	115	1	115	5.65217	4.34783
148_1693_1956	5	87	8	87	2	87	0	87	4.02299	4.5977
148_1955_2507	22	116	10	116	4	116	2	116	11.2069	5.17241
148_4251_4410	4	81	2	81	0	81	0	81	2.46914	1.23457
148_4415_6059	19	358	6	358	2	358	1	358	2.93296	0.977654
148_6165_6325	20	81	28	81	18	81	8	81	23.4568	22.2222
15_132382_132561	6	76	10	76	0	76	0	76	3.94737	6.57895
15_132930_133862	24	110	7	110	3	110	2	110	12.2727	4.09091
15_156272_156502	1	88	1	88	1	88	1	88	1.13636	1.13636
15_208727_209345	186	214	149	214	109	214	110	214	68.9252	60.514
15_209343_209487	59	66	44	66	30	66	38	66	67.4242	62.1212
15_209488_209624	49	55	36	55	30	55	33	55	71.8182	62.7273
15_210386_210680	134	147	111	147	78	147	78	147	72.1088	64.2857
15_213808_213948	48	51	24	51	19	51	21	51	65.6863	44.1176
15_264332_264497	12	62	3	62	5	62	0	62	13.7097	2.41935
15_264485_264662	5	68	0	68	0	68	0	68	3.67647	0
15_395414_395531	50	56	43	56	29	56	35	56	70.5357	69.6429
15_396377_396519	51	58	48	58	38	58	39	58	76.7241	75
15_396572_396803	73	80	62	80	50	80	51	80	76.875	70.625
15_397181_397318	44	54	40	54	29	54	32	54	67.5926	66.6667
15_397778_398020	109	113	84	113	58	113	64	113	73.8938	65.4867
15_402205_402372	9	58	1	58	0	58	0	58	7.75862	0.862069
15_464441_464649	17	93	17	93	9	93	5	93	13.9785	11.828
15_464870_465104	8	105	10	105	2	105	2	105	4.7619	5.71429
15_465466_465693	0	1	0	1	0	1	0	1	0	0
15_465470_465779	16	141	28	141	1	141	3	141	6.02837	10.9929
15_466455_466728	3	102	3	102	0	102	0	102	1.47059	1.47059
15_466739_466880	4	73	2	73	1	73	1	73	3.42466	2.05479
15_470358_470576	20	108	8	108	1	108	2	108	9.72222	4.62963
15_502492_502736	55	125	7	125	1	125	0	125	22.4	2.8
15_596283_596552	10	93	2	93	0	93	0	93	5.37634	1.07527
15_600789_601038	4	102	1	102	0	102	0	102	1.96078	0.490196
15_617716_617914	3	83	2	83	1	83	1	83	2.40964	1.80723
15_617963_618089	4	54	0	54	0	54	0	54	3.7037	0
15_629454_629728	4	112	8	112	0	112	0	112	1.78571	3.57143
15_700493_700714	26	110	12	110	2	110	2	110	12.7273	6.36364
150_1690_1948	11	123	5	123	0	123	0	123	4.47154	2.03252
150_2365_2595	17	114	0	114	0	114	0	114	7.45614	0
150_727_991	13	127	12	127	0	127	0	127	5.11811	4.72441
151_5579_5836	55	118	4	118	1	118	2	118	23.7288	2.54237
152_5728_6151	17	152	1	152	1	152	0	152	5.92105	0.328947
153_5227_5432	6	66	4	66	0	66	0	66	4.54545	3.0303
156_1058_1228	9	77	2	77	0	77	0	77	5.84416	1.2987
156_3824_4045	24	120	7	120	2	120	0	120	10.8333	2.91667
157_2598_2698	2	28	3	28	0	28	0	28	3.57143	5.35714
157_2959_3191	7	106	6	106	1	106	0	106	3.77358	2.83019
157_4717_4980	6	53	3	53	2	53	2	53	7.54717	4.71698
158_655_1967	66	668	33	668	5	668	3	668	5.31437	2.69461
159_1874_2013	8	71	10	71	6	71	3	71	9.85915	9.15493
159_2136_2806	15	284	25	284	5	284	2	284	3.52113	4.75352
159_3264_3520	15	124	3	124	2	124	1	124	6.85484	1.6129
159_3920_4068	6	69	2	69	0	69	0	69	4.34783	1.44928
159_4797_5252	14	255	7	255	0	255	0	255	2.7451	1.37255
16_1358_1589	9	102	3	102	2	102	2	102	5.39216	2.45098
16_162570_162704	0	57	1	57	0	57	0	57	0	0.877193
16_169211_169481	4	112	1	112	0	112	0	112	1.78571	0.446429
16_238070_238326	55	64	41	64	33	64	35	64	68.75	59.375
16_238316_238440	50	57	43	57	31	57	34	57	71.0526	67.5439
16_239370_239473	48	50	40	50	29	50	28	50	77	68
16_239560_239695	54	59	42	59	31	59	30	59	72.0339	61.0169
16_239708_239912	69	72	58	72	48	72	51	72	81.25	75.6944
16_239914_240208	137	145	107	145	86	145	88	145	76.8966	67.2414
16_240199_240748	186	206	147	206	104	206	103	206	70.3883	60.6796
16_240751_240994	77	98	59	98	38	98	33	98	58.6735	46.9388
16_494407_494641	11	106	17	106	5	106	9	106	7.54717	12.2642
16_516839_517066	12	115	7	115	0	115	0	115	5.21739	3.04348
16_519047_519274	14	87	6	87	0	87	1	87	8.04598	4.02299
16_523846_524110	9	125	3	125	0	125	0	125	3.6	1.2
16_531991_532224	19	119	5	119	1	119	0	119	8.40336	2.10084
16_544838_545092	4	89	0	89	0	89	0	89	2.24719	0
16_545080_545276	11	96	9	96	0	96	0	96	5.72917	4.6875
16_558823_559080	23	124	3	124	0	124	0	124	9.27419	1.20968
16_559463_559743	0	12	0	12	0	12	0	12	0	0
16_559913_560376	17	165	12	165	1	165	0	165	5.45455	3.63636
16_63390_63642	8	104	8	104	4	104	0	104	5.76923	3.84615
16_652665_652944	1	26	1	26	0	26	0	26	1.92308	1.92308
16_688098_688199	6	52	8	52	0	52	1	52	5.76923	8.65385
16_847_967	2	31	0	31	0	31	0	31	3.22581	0
160_3758_4011	7	125	3	125	0	125	1	125	2.8	1.6
161_2040_3427	22	644	8	644	2	644	1	644	1.86335	0.698758
161_3432_3590	3	75	2	75	2	75	0	75	3.33333	1.33333
161_3978_4094	10	59	8	59	0	59	0	59	8.47458	6.77966
161_4127_4334	8	113	11	113	3	113	2	113	4.86726	5.75221
161_4335_4718	21	174	11	174	3	174	5	174	6.89655	4.5977
161_4742_5081	14	190	9	190	4	190	0	190	4.73684	2.36842
161_5102_5222	3	23	1	23	1	23	1	23	8.69565	4.34783
161_990_2044	10	491	1	491	0	491	0	491	1.01833	0.101833
162_4331_5005	17	44	4	44	0	44	0	44	19.3182	4.54545
164_3100_3329	5	117	3	117	1	117	0	117	2.5641	1.28205
164_600_864	7	72	6	72	3	72	0	72	6.94444	4.16667
165_1957_2139	7	95	6	95	0	95	1	95	3.68421	3.68421
166_1526_1980	17	267	13	267	2	267	2	267	3.55805	2.80899
166_2262_2375	11	59	4	59	1	59	4	59	10.1695	6.77966
166_2639_2883	32	130	20	130	2	130	2	130	13.0769	8.46154
166_3065_3754	11	62	5	62	4	62	2	62	12.0968	5.64516
166_3936_4323	32	192	7	192	2	192	0	192	8.85417	1.82292
167_3_105	22	26	14	26	11	26	13	26	63.4615	51.9231
168_2813_3003	5	59	4	59	2	59	1	59	5.9322	4.23729
168_4554_4786	10	98	2	98	0	98	0	98	5.10204	1.02041
169_126_230	6	48	0	48	0	48	0	48	6.25	0
169_1278_1771	18	234	10	234	0	234	1	234	3.84615	2.35043
169_331_584	16	133	12	133	3	133	2	133	7.14286	5.26316
169_697_964	7	139	6	139	0	139	0	139	2.51799	2.15827
169_998_1114	0	53	1	53	0	53	0	53	0	0.943396
17_131510_131652	2	68	3	68	2	68	0	68	2.94118	2.20588
17_152628_152930	7	125	16	125	1	125	0	125	3.2	6.4
17_173802_174006	1	78	3	78	0	78	0	78	0.641026	1.92308
17_246445_246767	23	148	9	148	1	148	0	148	8.10811	3.04054
17_263358_263477	37	42	36	42	22	42	23	42	70.2381	70.2381
17_263468_263595	49	50	40	50	33	50	32	50	82	72
17_263702_263979	112	117	96	117	71	117	71	117	78.2051	71.3675
17_264270_264408	46	50	40	50	30	50	31	50	76	71
17_265013_265125	35	45	33	45	18	45	22	45	58.8889	61.1111
17_265288_265512	1	1	1	1	1	1	1	1	100	100
17_265293_265512	74	84	66	84	48	84	49	84	72.619	68.4524
17_266237_266342	17	39	15	39	8	39	8	39	32.0513	29.4872
17_337831_337945	41	46	39	46	29	46	33	46	76.087	78.2609
17_344948_345202	7	100	0	100	0	100	0	100	3.5	0
17_55277_55534	0	104	1	104	0	104	0	104	0	0.480769
17_576189_576292	2	50	3	50	0	50	0	50	2	3
17_98378_98490	2	52	1	52	1	52	0	52	2.88462	0.961538
170_1702_1922	7	97	1	97	1	97	0	97	4.12371	0.515464
171_1097_1345	5	42	1	42	0	42	0	42	5.95238	1.19048
171_547_768	9	106	3	106	2	106	0	106	5.18868	1.41509
171_58_345	5	31	4	31	1	31	1	31	9.67742	8.06452
172_2176_2293	41	44	39	44	35	44	37	44	86.3636	86.3636
172_2489_2605	45	47	41	47	28	47	28	47	77.6596	73.4043
172_2780_3377	184	208	165	208	116	208	124	208	72.1154	69.4712
172_3379_3526	62	67	50	67	39	67	43	67	75.3731	69.403
172_3777_4020	112	119	73	119	47	119	56	119	66.8067	54.2017
173_314_443	8	51	3	51	1	51	0	51	8.82353	2.94118
173_677_901	46	105	1	105	0	105	0	105	21.9048	0.47619
174_1331_1663	10	153	7	153	0	153	0	153	3.26797	2.28758
174_2185_2441	10	126	15	126	4	126	1	126	5.55556	6.34921
174_3266_3387	4	42	6	42	1	42	2	42	5.95238	9.52381
179_1_668	30	289	12	289	2	289	3	289	5.53633	2.59516
179_1568_1768	15	101	5	101	0	101	4	101	7.42574	4.45545
179_1784_2055	8	111	6	111	1	111	2	111	4.05405	3.6036
179_2075_2416	20	170	9	170	1	170	0	170	6.17647	2.64706
179_2407_2656	40	117	6	117	1	117	1	117	17.5214	2.99145
179_2659_3062	22	194	13	194	1	194	0	194	5.92784	3.35052
179_3073_3329	22	122	1	122	0	122	0	122	9.01639	0.409836
179_3464_3645	32	81	0	81	2	81	0	81	20.9877	0
18_112418_112675	4	128	6	128	0	128	0	128	1.5625	2.34375
18_129312_129659	27	173	8	173	2	173	1	173	8.3815	2.60116
18_130023_130515	133	167	131	167	107	167	105	167	71.8563	70.6587
18_130508_130871	131	145	126	145	109	145	111	145	82.7586	81.7241
18_14287_14509	3	68	3	68	0	68	2	68	2.20588	3.67647
18_187969_188394	14	156	10	156	2	156	3	156	5.12821	4.16667
18_267671_268048	12	195	12	195	3	195	1	195	3.84615	3.33333
18_268676_268834	30	76	11	76	6	76	6	76	23.6842	11.1842
18_269126_269433	74	167	30	167	6	167	7	167	23.9521	11.0778
18_269436_269557	12	57	9	57	3	57	2	57	13.1579	9.64912
18_270231_270581	45	190	13	190	6	190	4	190	13.4211	4.47368
18_270590_271316	60	206	42	206	15	206	18	206	18.2039	14.5631
18_271344_271502	10	77	6	77	1	77	1	77	7.14286	4.54545
18_30481_30670	10	75	2	75	1	75	0	75	7.33333	1.33333
18_31942_32164	1	95	5	95	0	95	0	95	0.526316	2.63158
18_581573_581694	9	81	7	81	4	81	1	81	8.02469	4.93827
18_607694_607892	6	99	1	99	0	99	0	99	3.0303	0.505051
181_1961_2164	6	90	3	90	1	90	2	90	3.88889	2.77778
181_663_897	5	96	7	96	0	96	0	96	2.60417	3.64583
182_1102_1657	18	260	11	260	8	260	1	260	5	2.30769
182_197_355	2	39	0	39	0	39	0	39	2.5641	0
183_1362_1614	21	119	9	119	7	119	3	119	11.7647	5.04202
183_2350_2509	43	56	33	56	17	56	23	56	53.5714	50
183_2900_3024	46	53	40	53	33	53	36	53	74.5283	71.6981
183_3560_3719	30	72	17	72	6	72	10	72	25	18.75
183_3961_4205	5	53	2	53	2	53	1	53	6.60377	2.83019
183_65_503	14	214	6	214	2	214	1	214	3.73832	1.63551
184_329_459	2	22	2	22	0	22	0	22	4.54545	4.54545
185_1880_2146	103	138	106	138	80	138	96	138	66.3043	73.1884
186_2997_3162	15	80	6	80	0	80	0	80	9.375	3.75
186_717_1142	12	93	6	93	1	93	0	93	6.98925	3.22581
186_911_1174	6	108	2	108	0	108	0	108	2.77778	0.925926
187_1290_1550	113	124	84	124	66	124	69	124	72.1774	61.6935
187_3132_3265	51	56	41	56	34	56	36	56	75.8929	68.75
188_2662_2918	5	128	1	128	0	128	0	128	1.95312	0.390625
188_3094_4015	67	411	23	411	2	411	4	411	8.39416	3.28467
189_1408_1569	3	72	0	72	0	72	0	72	2.08333	0
189_1590_1816	1	116	1	116	0	116	0	116	0.431034	0.431034
189_1819_2550	18	358	34	358	3	358	0	358	2.93296	4.7486
189_744_972	10	119	7	119	1	119	1	119	4.62185	3.36134
19_156669_156917	29	88	4	88	0	88	0	88	16.4773	2.27273
19_17354_17470	37	44	31	44	25	44	25	44	70.4545	63.6364
19_17674_17813	58	65	57	65	47	65	53	65	80.7692	84.6154
19_1921_2046	21	59	6	59	2	59	0	59	19.4915	5.08475
19_232837_233517	207	241	174	241	131	241	150	241	70.1245	67.2199
19_233567_233892	94	105	76	105	57	105	65	105	71.9048	67.1429
19_234959_235079	32	33	29	33	28	33	27	33	90.9091	84.8485
19_235079_235196	43	48	38	48	29	48	31	48	75	71.875
19_235531_235645	48	48	45	48	39	48	40	48	90.625	88.5417
19_2366_2942	17	164	14	164	1	164	0	164	5.4878	4.26829
19_2719_2942	12	100	7	100	2	100	2	100	7	4.5
19_302075_302860	273	325	223	325	158	325	158	325	66.3077	58.6154
19_302900_303076	54	62	40	62	27	62	31	62	65.3226	57.2581
19_304653_304909	97	115	55	115	41	115	42	115	60	42.1739
19_3160_3425	128	133	94	133	64	133	56	133	72.1805	56.391
19_323173_323357	34	42	30	42	20	42	26	42	64.2857	66.6667
19_323383_323556	63	76	52	76	37	76	36	76	65.7895	57.8947
19_324493_325399	264	312	193	312	131	312	157	312	63.3013	56.0897
19_326310_326428	46	53	36	53	32	53	33	53	73.5849	65.0943
19_326430_326612	54	68	41	68	31	68	31	68	62.5	52.9412
19_326933_327081	53	77	49	77	33	77	32	77	55.8442	52.5974
19_329379_329528	57	67	53	67	24	67	33	67	60.4478	64.1791
19_332519_332682	53	71	41	71	23	71	30	71	53.5211	50
19_332770_332958	57	79	39	79	23	79	25	79	50.6329	40.5063
19_333093_333273	54	66	44	66	35	66	39	66	67.4242	62.8788
19_339678_339835	2	70	4	70	4	70	0	70	4.28571	2.85714
19_35401_35664	18	113	1	113	0	113	0	113	7.9646	0.442478
19_3801_3942	64	70	56	70	55	70	45	70	85	72.1429
19_384328_384563	5	99	8	99	0	99	1	99	2.52525	4.54545
19_525485_525685	9	87	3	87	0	87	0	87	5.17241	1.72414
19_54310_54505	52	60	45	60	30	60	29	60	68.3333	61.6667
19_54726_54983	115	118	111	118	75	118	87	118	80.5085	83.8983
19_55063_55314	71	82	65	82	55	82	53	82	76.8293	71.9512
19_578310_578480	14	76	2	76	0	76	0	76	9.21053	1.31579
19_69575_69679	26	35	16	35	8	35	8	35	48.5714	34.2857
19_69672_70042	105	118	93	118	72	118	81	118	75	73.7288
19_70526_70823	80	90	73	90	64	90	65	90	80	76.6667
19_70797_71328	235	248	183	248	126	248	132	248	72.7823	63.5081
19_71331_71736	132	154	103	154	70	154	80	154	65.5844	59.4156
19_71998_72162	54	60	44	60	37	60	39	60	75.8333	69.1667
190_1327_2157	9	226	8	226	1	226	0	226	2.21239	1.76991
192_1224_1457	11	117	0	117	0	117	0	117	4.70085	0
192_1477_1749	13	133	11	133	6	133	3	133	7.14286	5.26316
192_2719_2975	13	125	6	125	1	125	1	125	5.6	2.8
192_3034_3354	8	147	7	147	4	147	0	147	4.08163	2.38095
193_3320_3721	1	29	2	29	1	29	1	29	3.44828	5.17241
194_1602_1750	0	75	2	75	0	75	0	75	0	1.33333
194_1969_2202	7	111	5	111	3	111	2	111	4.5045	3.15315
196_1220_1626	30	217	14	217	2	217	0	217	7.37327	3.22581
196_3408_3616	9	40	1	40	0	40	0	40	11.25	1.25
198_2422_2625	4	97	2	97	0	97	0	97	2.06186	1.03093
198_2657_2906	3	122	2	122	0	122	0	122	1.22951	0.819672
198_2910_3266	13	123	8	123	1	123	1	123	5.69106	3.65854
199_2365_3032	2	327	2	327	0	327	0	327	0.30581	0.30581
2_1048560_1048771	4	91	1	91	0	91	0	91	2.1978	0.549451
2_1076899_1077129	2	2	2	2	2	2	2	2	100	100
2_1076902_1077326	163	209	93	209	59	209	75	209	53.11	40.1914
2_1077559_1077693	46	55	44	55	38	55	40	55	76.3636	76.3636
2_1078066_1078374	81	106	33	106	16	106	11	106	45.7547	20.7547
2_1078375_1078528	58	73	39	73	16	73	25	73	50.6849	43.8356
2_1079706_1079970	89	115	75	115	50	115	58	115	60.4348	57.8261
2_1080009_1080135	58	61	50	61	47	61	49	61	86.0656	81.1475
2_1080356_1080459	39	42	30	42	25	42	28	42	76.1905	69.0476
2_1080533_1080965	132	204	70	204	22	204	30	204	37.7451	24.5098
2_1081035_1081334	99	104	82	104	61	104	66	104	76.9231	71.1538
2_1081335_1081600	70	78	58	78	41	78	54	78	71.1538	71.7949
2_1081595_1081699	40	41	34	41	27	41	27	41	81.7073	74.3902
2_1081707_1081820	46	48	38	48	29	48	30	48	78.125	70.8333
2_1081819_1082057	77	89	64	89	41	89	45	89	66.2921	61.236
2_1096107_1096372	3	120	6	120	0	120	1	120	1.25	2.91667
2_1112000_1112241	7	7	6	7	2	7	2	7	64.2857	57.1429
2_1112013_1112257	93	103	70	103	48	103	45	103	68.4466	55.8252
2_1112802_1113067	119	135	98	135	74	135	91	135	71.4815	70
2_1113399_1113633	105	108	74	108	50	108	58	108	71.7593	61.1111
2_1113978_1114163	77	85	50	85	34	85	36	85	65.2941	50.5882
2_1114164_1114430	90	105	74	105	54	105	62	105	68.5714	64.7619
2_1311267_1311706	114	159	52	159	22	159	30	159	42.7673	25.7862
2_1312102_1312576	61	225	11	225	1	225	0	225	13.7778	2.44444
2_1377226_1377495	9	103	6	103	0	103	0	103	4.36893	2.91262
2_1387685_1387899	17	90	8	90	2	90	0	90	10.5556	4.44444
2_1395923_1396060	53	56	44	56	31	56	37	56	75	72.3214
2_1396817_1396919	28	40	22	40	15	40	15	40	53.75	46.25
2_1397857_1398450	215	291	85	291	52	291	54	291	45.8763	23.8832
2_1399050_1399315	114	137	96	137	68	137	81	137	66.4234	64.5985
2_1399567_1399807	86	111	81	111	64	111	68	111	67.5676	67.1171
2_1400180_1400309	50	59	45	59	30	59	36	59	67.7966	68.6441
2_1400435_1400687	25	128	15	128	10	128	7	128	13.6719	8.59375
2_1400679_1400820	23	71	6	71	1	71	1	71	16.9014	4.92958
2_1401220_1401365	40	64	30	64	15	64	22	64	42.9688	40.625
2_1452741_1453027	2	106	1	106	0	106	0	106	0.943396	0.471698
2_1513227_1513510	8	122	6	122	1	122	0	122	3.68852	2.45902
2_1520052_1520287	7	104	4	104	0	104	0	104	3.36538	1.92308
2_1522827_1523082	3	117	3	117	1	117	0	117	1.7094	1.28205
2_1530091_1530294	0	43	0	43	0	43	0	43	0	0
2_1587686_1587962	5	110	2	110	0	110	0	110	2.27273	0.909091
2_1612629_1612849	14	106	4	106	0	106	1	106	6.60377	2.35849
2_1613905_1614176	2	72	1	72	0	72	1	72	1.38889	1.38889
2_1645697_1645899	1	44	1	44	1	44	1	44	2.27273	2.27273
2_1646881_1648100	50	595	23	595	7	595	0	595	4.78992	1.93277
2_1648305_1649671	38	317	21	317	3	317	1	317	6.46688	3.47003
2_1649003_1649672	37	337	10	337	1	337	0	337	5.63798	1.48368
2_1650656_1651240	16	118	9	118	0	118	4	118	6.77966	5.50847
2_1651007_1651434	16	207	11	207	1	207	0	207	4.10628	2.657
2_1651652_1651752	3	51	4	51	1	51	1	51	3.92157	4.90196
2_1652686_1652969	18	146	0	146	0	146	0	146	6.16438	0
2_1653371_1653681	15	159	1	159	3	159	1	159	5.66038	0.628931
2_1661508_1661647	18	49	18	49	5	49	3	49	23.4694	21.4286
2_1661649_1662049	93	207	64	207	24	207	25	207	28.2609	21.4976
2_1662049_1662528	131	155	119	155	98	155	106	155	73.871	72.5806
2_1750609_1750719	0	6	0	6	0	6	0	6	0	0
2_1996791_1996895	6	33	1	33	1	33	0	33	10.6061	1.51515
2_2002052_2002238	10	89	6	89	0	89	0	89	5.61798	3.37079
2_2007221_2007390	6	77	3	77	0	77	0	77	3.8961	1.94805
2_2102521_2102867	36	158	9	158	1	158	1	158	11.7089	3.16456
2_2175877_2176105	1	1	0	1	0	1	0	1	50	0
2_2175879_2176312	163	167	144	167	113	167	115	167	82.6347	77.5449
2_2203196_2203446	77	79	71	79	58	79	60	79	85.443	82.9114
2_2203634_2203833	54	58	51	58	40	58	43	58	81.0345	81.0345
2_2218155_2218409	4	97	1	97	1	97	0	97	2.57732	0.515464
2_279635_279738	4	41	3	41	0	41	0	41	4.87805	3.65854
2_280641_280855	3	54	2	54	0	54	0	54	2.77778	1.85185
2_281070_281365	17	83	4	83	0	83	0	83	10.241	2.40964
2_320326_320510	3	92	5	92	1	92	1	92	2.17391	3.26087
2_32711_33048	5	150	11	150	6	150	4	150	3.66667	5
2_332114_332229	51	56	30	56	15	56	19	56	58.9286	43.75
2_344996_345106	7	52	2	52	0	52	0	52	6.73077	1.92308
2_38502_38603	25	25	24	25	21	25	21	25	92	90
2_389125_389390	35	134	9	134	0	134	3	134	13.0597	4.47761
2_404244_404588	30	132	8	132	4	132	2	132	12.8788	3.78788
2_405610_405840	3	118	15	118	1	118	0	118	1.69492	6.35593
2_408201_408391	2	82	4	82	0	82	0	82	1.21951	2.43902
2_51115_51229	48	54	45	54	38	54	38	54	79.6296	76.8519
2_51565_51681	48	50	36	50	25	50	27	50	73	63
2_52017_52131	39	44	38	44	31	44	30	44	79.5455	77.2727
2_567330_567746	78	195	65	195	16	195	16	195	24.1026	20.7692
2_567914_568161	84	104	29	104	6	104	9	104	43.2692	18.2692
2_568269_568688	126	189	75	189	31	189	31	189	41.5344	28.0423
2_568691_568953	116	130	72	130	48	130	48	130	63.0769	46.1538
2_568949_569627	220	228	212	228	189	228	190	228	89.693	88.1579
2_844267_844403	30	30	29	30	25	30	27	30	91.6667	93.3333
2_844404_844518	46	47	38	47	30	47	35	47	80.8511	77.6596
2_844520_844640	53	55	39	55	17	55	21	55	63.6364	54.5455
2_844857_845097	7	7	6	7	1	7	0	7	57.1429	42.8571
2_844870_845106	98	101	62	101	34	101	38	101	65.3465	49.505
2_919600_919711	7	54	5	54	1	54	1	54	7.40741	5.55556
20_157810_158066	15	128	1	128	0	128	0	128	5.85938	0.390625
20_165747_165870	5	62	2	62	2	62	2	62	5.64516	3.22581
20_189240_189518	1	136	3	136	0	136	0	136	0.367647	1.10294
20_190772_191038	6	138	4	138	1	138	0	138	2.53623	1.44928
20_205697_205845	5	43	2	43	1	43	0	43	6.97674	2.32558
20_205907_206040	1	68	8	68	1	68	0	68	1.47059	5.88235
20_32565_32814	9	145	5	145	0	145	0	145	3.10345	1.72414
20_33693_33853	0	71	3	71	0	71	0	71	0	2.11268
20_34017_34880	57	464	23	464	1	464	6	464	6.25	3.125
20_34882_35148	17	88	2	88	0	88	0	88	9.65909	1.13636
20_356191_356320	47	54	49	54	42	54	44	54	82.4074	86.1111
20_356322_356463	52	60	46	60	36	60	36	60	73.3333	68.3333
20_356464_356566	40	50	35	50	24	50	30	50	64	65
20_371575_371729	47	49	42	49	37	49	39	49	85.7143	82.6531
20_371894_372046	57	62	48	62	36	62	34	62	75	66.129
20_372217_372386	62	71	52	71	34	71	39	71	67.6056	64.0845
20_372983_373133	49	61	50	61	39	61	46	61	72.1311	78.6885
20_373201_373315	48	50	40	50	28	50	33	50	76	73
20_373652_373764	48	49	40	49	29	49	36	49	78.5714	77.551
20_373767_374394	210	235	191	235	162	235	166	235	79.1489	75.9574
20_5856_6387	251	252	2	252	0	252	0	252	49.8016	0.396825
20_60882_60991	5	54	0	54	0	54	0	54	4.62963	0
20_7753_7934	35	105	17	105	0	105	1	105	16.6667	8.57143
20_7936_8303	17	189	17	189	1	189	4	189	4.7619	5.55556
20_8513_8753	23	101	25	101	14	101	19	101	18.3168	21.7822
20_94759_95009	6	126	1	126	0	126	0	126	2.38095	0.396825
200_417_673	20	93	4	93	3	93	1	93	12.3656	2.68817
202_1501_1757	25	123	15	123	7	123	4	123	13.0081	7.72358
202_2158_2307	3	65	3	65	0	65	0	65	2.30769	2.30769
202_250_407	13	69	14	69	10	69	11	69	16.6667	18.1159
202_2678_3139	19	236	19	236	3	236	6	236	4.66102	5.29661
202_409_555	12	71	9	71	2	71	1	71	9.85915	7.04225
202_550_1055	33	201	23	201	26	201	15	201	14.6766	9.45274
204_1342_1584	91	110	77	110	57	110	66	110	67.2727	65
204_588_854	109	126	98	126	78	126	86	126	74.2063	73.0159
205_191_324	7	50	4	50	0	50	0	50	7	4
205_348_493	3	78	4	78	0	78	0	78	1.92308	2.5641
205_928_1180	16	121	2	121	1	121	0	121	7.02479	0.826446
208_2707_2910	1	50	2	50	0	50	0	50	1	2
21_136471_136694	4	101	23	101	18	101	1	101	10.8911	11.8812
21_144094_144241	5	64	1	64	0	64	0	64	3.90625	0.78125
21_153833_154045	3	72	1	72	0	72	1	72	2.08333	1.38889
21_205804_205915	2	58	9	58	0	58	0	58	1.72414	7.75862
21_252304_252651	62	66	48	66	36	66	35	66	74.2424	62.8788
21_252423_252651	89	99	79	99	56	99	57	99	73.2323	68.6869
21_252846_253105	82	115	52	115	30	115	21	115	48.6957	31.7391
21_274380_274613	1	1	1	1	1	1	1	1	100	100
21_274382_274809	84	211	22	211	6	211	12	211	21.327	8.05687
21_275095_275374	120	130	82	130	47	130	67	130	64.2308	57.3077
21_275373_275584	25	26	18	26	8	26	12	26	63.4615	57.6923
21_275586_275852	86	88	72	88	45	88	55	88	74.4318	72.1591
21_275852_276031	73	76	73	76	59	76	62	76	86.8421	88.8158
21_276527_276757	82	114	75	114	50	114	46	114	57.8947	53.0702
21_309010_309126	1	57	3	57	2	57	4	57	2.63158	6.14035
210_1078_3160	46	656	43	656	2	656	2	656	3.65854	3.42988
210_1079_1732	3	319	4	319	0	319	0	319	0.470219	0.626959
211_109_591	25	186	16	186	6	186	1	186	8.33333	4.56989
211_1881_2158	1	35	3	35	0	35	1	35	1.42857	5.71429
211_1941_2299	27	174	9	174	1	174	3	174	8.04598	3.44828
211_2365_3118	26	332	23	332	5	332	4	332	4.66867	4.06627
211_998_1154	18	78	11	78	1	78	2	78	12.1795	8.33333
212_1_3102	105	938	57	938	14	938	5	938	6.34328	3.3049
213_1863_2012	11	62	3	62	2	62	1	62	10.4839	3.22581
213_416_558	4	51	2	51	1	51	2	51	4.90196	3.92157
213_743_1440	8	101	12	101	3	101	5	101	5.44554	8.41584
215_1701_1895	0	65	0	65	0	65	0	65	0	0
215_2016_2138	0	3	0	3	0	3	0	3	0	0
215_2193_2412	1	30	2	30	0	30	0	30	1.66667	3.33333
218_1296_1447	13	21	7	21	2	21	2	21	35.7143	21.4286
218_27_632	206	235	163	235	106	235	123	235	66.383	60.8511
218_2763_2956	4	82	0	82	0	82	0	82	2.43902	0
218_903_1059	57	66	57	66	40	66	48	66	73.4848	79.5455
219_646_842	6	96	7	96	0	96	0	96	3.125	3.64583
22_141401_141555	3	64	26	64	19	64	21	64	17.1875	36.7188
22_141693_141814	7	54	35	54	23	54	26	54	27.7778	56.4815
22_143375_143479	14	52	20	52	20	52	15	52	32.6923	33.6538
22_157920_158130	2	83	2	83	1	83	0	83	1.80723	1.20482
22_252684_252940	15	127	8	127	0	127	0	127	5.90551	3.14961
22_259950_260185	3	124	6	124	1	124	3	124	1.6129	3.62903
22_263424_263537	42	57	0	57	0	57	0	57	36.8421	0
22_263539_263754	22	102	0	102	0	102	0	102	10.7843	0
22_264344_264599	4	103	7	103	1	103	1	103	2.42718	3.8835
22_265832_266031	17	69	7	69	0	69	5	69	12.3188	8.69565
22_472247_472384	1	59	5	59	0	59	0	59	0.847458	4.23729
22_472514_472717	1	101	6	101	0	101	0	101	0.49505	2.9703
22_495982_496339	4	64	4	64	3	64	0	64	5.46875	3.125
22_95646_95839	11	91	0	91	1	91	1	91	6.59341	0.549451
220_2087_2234	1	59	1	59	0	59	0	59	0.847458	0.847458
220_2529_2786	4	128	0	128	0	128	0	128	1.5625	0
222_276_389	14	56	2	56	0	56	0	56	12.5	1.78571
222_391_1051	46	310	23	310	15	310	4	310	9.83871	4.35484
223_1067_1221	8	75	6	75	0	75	0	75	5.33333	4
223_1205_2136	3	28	4	28	0	28	0	28	5.35714	7.14286
226_1382_1764	13	182	14	182	3	182	1	182	4.3956	4.12088
227_2372_2636	6	88	7	88	0	88	0	88	3.40909	3.97727
228_175_279	1	42	5	42	2	42	2	42	3.57143	8.33333
229_1721_2048	53	164	33	164	6	164	9	164	17.9878	12.8049
229_600_753	18	74	15	74	5	74	2	74	15.5405	11.4865
229_800_983	19	55	10	55	4	55	3	55	20.9091	11.8182
229_985_1220	0	2	0	2	0	2	0	2	0	0
229_990_1262	26	127	15	127	5	127	7	127	12.2047	8.66142
23_165661_165859	1	81	3	81	0	81	0	81	0.617284	1.85185
23_168354_168728	4	122	5	122	1	122	1	122	2.04918	2.45902
23_230630_230789	19	75	31	75	21	75	26	75	26.6667	38
23_290892_291150	18	123	6	123	2	123	1	123	8.13008	2.84553
23_29206_29464	6	42	2	42	1	42	0	42	8.33333	2.38095
23_41758_42014	7	81	26	81	4	81	6	81	6.79012	19.7531
23_425967_426401	17	220	12	220	0	220	1	220	3.86364	2.95455
23_435713_435924	8	76	2	76	0	76	0	76	5.26316	1.31579
23_45530_45729	18	97	21	97	5	97	4	97	11.8557	12.8866
23_455435_455551	2	34	3	34	1	34	1	34	4.41176	5.88235
230_1831_2055	33	99	11	99	1	99	7	99	17.1717	9.09091
230_2183_2300	8	55	1	55	0	55	0	55	7.27273	0.909091
231_1_233	3	18	1	18	0	18	0	18	8.33333	2.77778
231_586_1229	9	313	5	313	0	313	0	313	1.4377	0.798722
232_1157_1402	94	100	22	100	3	100	10	100	48.5	16
232_1447_1679	2	2	0	2	0	2	0	2	50	0
232_1450_1870	141	206	26	206	1	206	3	206	34.466	7.03883
232_1871_1993	26	55	4	55	1	55	0	55	24.5455	3.63636
232_213_508	129	147	38	147	6	147	12	147	45.9184	17.0068
232_2293_2533	52	86	5	86	2	86	1	86	31.3953	3.48837
232_544_648	34	35	18	35	2	35	3	35	51.4286	30
232_638_930	116	129	37	129	0	129	12	129	44.9612	18.9922
233_1160_1374	99	113	85	113	69	113	64	113	74.3363	65.9292
233_1377_1806	130	141	118	141	92	141	87	141	78.7234	72.695
233_1811_2076	102	113	92	113	77	113	72	113	79.2035	72.5664
233_2193_2487	55	76	32	76	15	76	14	76	46.0526	30.2632
233_286_480	49	58	51	58	45	58	44	58	81.0345	81.8966
233_505_648	57	68	55	68	41	68	43	68	72.0588	72.0588
233_828_1156	100	113	90	113	80	113	77	113	79.646	73.8938
239_1436_1606	7	78	7	78	1	78	1	78	5.12821	5.12821
239_811_1226	22	100	2	100	1	100	1	100	11.5	1.5
239_999_1226	20	102	18	102	2	102	4	102	10.7843	10.7843
24_1850_2081	10	113	0	113	0	113	0	113	4.42478	0
24_192763_192873	1	53	1	53	1	53	0	53	1.88679	0.943396
24_194674_194955	4	121	5	121	2	121	1	121	2.47934	2.47934
24_199971_200148	9	70	2	70	0	70	0	70	6.42857	1.42857
24_205013_205268	6	105	9	105	1	105	0	105	3.33333	4.28571
24_205461_205654	10	82	9	82	6	82	1	82	9.7561	6.09756
24_235963_236186	9	87	6	87	3	87	0	87	6.89655	3.44828
24_28827_28934	3	56	5	56	2	56	1	56	4.46429	5.35714
24_378348_378491	1	59	1	59	1	59	0	59	1.69492	0.847458
24_411361_411576	20	111	7	111	0	111	0	111	9.00901	3.15315
24_411814_411914	1	55	1	55	0	55	0	55	0.909091	0.909091
24_80_597	25	124	5	124	3	124	0	124	11.2903	2.01613
24_95057_95294	7	116	6	116	0	116	1	116	3.01724	3.01724
240_1665_1951	2	36	3	36	1	36	1	36	4.16667	5.55556
240_2076_2189	2	12	3	12	0	12	0	12	8.33333	12.5
241_816_1264	5	61	4	61	0	61	0	61	4.09836	3.27869
243_1753_1899	48	58	36	58	17	58	21	58	56.0345	49.1379
243_247_388	65	72	56	72	47	72	43	72	77.7778	68.75
243_457_632	68	73	62	73	51	73	50	73	81.5068	76.7123
244_1259_1488	4	118	2	118	0	118	2	118	1.69492	1.69492
244_1490_2118	6	316	4	316	0	316	0	316	0.949367	0.632911
245_735_1470	7	293	14	293	2	293	3	293	1.53584	2.90102
246_1492_1721	27	120	9	120	1	120	1	120	11.6667	4.16667
246_690_1490	39	450	9	450	3	450	1	450	4.66667	1.11111
248_1833_2044	13	80	1	80	0	80	0	80	8.125	0.625
248_232_691	1	7	0	7	0	7	0	7	7.14286	0
248_357_1018	56	326	8	326	0	326	0	326	8.58896	1.22699
249_353_506	56	67	52	67	50	67	44	67	79.1045	71.6418
249_618_855	103	121	64	121	66	121	49	121	69.8347	46.6942
249_915_1208	114	134	91	134	94	134	73	134	77.6119	61.194
25_151432_151708	8	107	6	107	1	107	2	107	4.20561	3.73832
25_418907_419118	25	90	4	90	1	90	1	90	14.4444	2.77778
25_419305_419447	41	59	11	59	2	59	1	59	36.4407	10.1695
25_419459_419624	17	65	9	65	3	65	1	65	15.3846	7.69231
25_420056_420180	16	17	15	17	10	17	12	17	76.4706	79.4118
25_420160_420471	92	102	88	102	73	102	78	102	80.8824	81.3725
25_420469_420588	53	55	49	55	40	55	41	55	84.5455	81.8182
25_420741_420885	55	56	45	56	33	56	36	56	78.5714	72.3214
25_420874_421125	107	113	83	113	64	113	70	113	75.6637	67.6991
25_421141_421399	85	88	68	88	57	88	55	88	80.6818	69.8864
25_421367_421761	82	111	73	111	57	111	57	111	62.6126	58.5586
25_444937_445161	14	106	4	106	2	106	1	106	7.54717	2.35849
250_1339_1439	5	39	4	39	0	39	1	39	6.41026	6.41026
250_1540_1749	21	88	8	88	2	88	0	88	13.0682	4.54545
250_854_1327	26	207	38	207	19	207	1	207	10.8696	9.42029
252_23_129	24	27	1	27	0	27	0	27	44.4444	1.85185
256_1101_1316	112	122	89	122	67	122	74	122	73.3607	66.8033
256_1584_1813	76	86	60	86	46	86	45	86	70.9302	61.0465
256_650_793	58	69	47	69	27	69	29	69	61.5942	55.0725
256_787_1050	106	123	84	123	62	123	63	123	68.2927	59.7561
26_274482_274695	88	98	80	98	61	98	64	98	76.0204	73.4694
26_345585_345835	1	104	4	104	2	104	1	104	1.44231	2.40385
26_431209_431454	74	77	71	77	64	77	65	77	89.6104	88.3117
26_431655_432078	140	154	132	154	115	154	118	154	82.7922	81.1688
26_432076_432342	125	127	66	127	24	127	48	127	58.6614	44.8819
26_9157_9396	26	112	8	112	1	112	1	112	12.0536	4.01786
262_27_1269	11	295	6	295	0	295	0	295	1.86441	1.01695
264_555_770	41	118	4	118	0	118	0	118	17.3729	1.69492
27_114046_114178	1	37	0	37	0	37	0	37	1.35135	0
27_13309_13532	5	102	4	102	0	102	0	102	2.45098	1.96078
27_177560_177807	8	96	0	96	1	96	0	96	4.6875	0
27_224450_224800	5	99	2	99	0	99	0	99	2.52525	1.0101
27_284475_285099	33	300	23	300	11	300	13	300	7.33333	6
27_29108_29274	3	53	2	53	1	53	0	53	3.77358	1.88679
27_34219_34458	12	65	2	65	0	65	0	65	9.23077	1.53846
27_384237_384503	130	136	102	136	47	136	72	136	65.0735	63.9706
27_384843_385048	67	70	59	70	48	70	53	70	82.1429	80
27_385049_385490	100	118	78	118	39	118	50	118	58.8983	54.2373
27_385257_385490	97	106	79	106	43	106	63	106	66.0377	66.9811
27_385491_385781	85	91	79	91	65	91	71	91	82.4176	82.4176
27_385779_386073	132	140	98	140	66	140	83	140	70.7143	64.6429
27_386075_386308	74	84	50	84	19	84	35	84	55.3571	50.5952
274_1031_1707	231	258	146	258	86	258	88	258	61.4341	45.3488
277_1522_1669	41	48	1	48	0	48	0	48	42.7083	1.04167
279_1344_1550	27	108	5	108	0	108	0	108	12.5	2.31481
279_852_1063	3	92	3	92	0	92	0	92	1.63043	1.63043
28_228120_228262	66	70	46	70	30	70	37	70	68.5714	59.2857
28_228437_228555	53	57	41	57	37	57	38	57	78.9474	69.2982
28_228642_229297	233	262	193	262	154	262	160	262	73.855	67.3664
28_229317_229543	78	86	63	86	48	86	49	86	73.2558	65.1163
28_229547_229680	20	24	20	24	16	24	16	24	75	75
28_230015_230143	50	54	46	54	38	54	38	54	81.4815	77.7778
28_279049_279307	4	96	73	96	60	96	56	96	33.3333	67.1875
28_287198_287509	105	115	80	115	53	115	66	115	68.6957	63.4783
28_37388_38266	143	395	137	395	116	395	89	395	32.7848	28.6076
28_421602_421721	48	55	48	55	25	55	33	55	66.3636	73.6364
28_424088_424354	94	105	70	105	46	105	53	105	66.6667	58.5714
28_425110_425294	31	37	25	37	19	37	25	37	67.5676	67.5676
28_425314_425834	162	199	131	199	84	199	94	199	61.809	56.5327
28_425834_425955	43	55	26	55	9	55	10	55	47.2727	32.7273
28_425952_426113	55	67	37	67	21	67	23	67	56.7164	44.7761
286_1_356	5	13	0	13	0	13	0	13	19.2308	0
29_1_148	2	22	2	22	0	22	0	22	4.54545	4.54545
29_195172_195449	3	123	4	123	3	123	1	123	2.43902	2.03252
29_245228_245368	58	60	52	60	39	60	43	60	80.8333	79.1667
29_245449_245873	74	86	32	86	6	86	14	86	46.5116	26.7442
29_245646_245874	98	105	71	105	35	105	40	105	63.3333	52.8571
29_346619_346756	2	66	3	66	0	66	0	66	1.51515	2.27273
29_370485_370585	35	35	32	35	26	35	30	35	87.1429	88.5714
29_370582_370701	53	53	49	53	38	53	46	53	85.8491	89.6226
29_370701_371239	204	212	175	212	120	212	149	212	76.4151	76.4151
29_39774_40032	11	108	6	108	2	108	1	108	6.01852	3.24074
29_423004_423149	18	65	19	65	12	65	5	65	23.0769	18.4615
29_60282_60396	10	58	5	58	0	58	0	58	8.62069	4.31034
29_83160_83295	3	61	1	61	1	61	1	61	3.27869	1.63934
291_277_423	15	72	13	72	6	72	6	72	14.5833	13.1944
291_938_1426	41	219	16	219	1	219	0	219	9.58904	3.65297
292_483_786	13	164	9	164	2	164	1	164	4.57317	3.04878
294_1166_1337	5	48	3	48	1	48	0	48	6.25	3.125
295_1090_1319	50	91	5	91	2	91	1	91	28.5714	3.2967
295_223_324	25	38	23	38	19	38	14	38	57.8947	48.6842
295_705_837	29	66	4	66	1	66	2	66	22.7273	4.54545
296_786_922	38	64	1	64	0	64	0	64	29.6875	0.78125
297_620_893	6	148	2	148	0	148	0	148	2.02703	0.675676
299_4_449	0	6	1	6	0	6	0	6	0	8.33333
299_853_1224	45	123	26	123	6	123	7	123	20.7317	13.4146
3_1_357	74	121	56	121	20	121	24	121	38.843	33.0579
3_1021795_1022072	4	112	1	112	1	112	0	112	2.23214	0.446429
3_1055366_1055480	46	50	37	50	29	50	31	50	75	68
3_1055798_1055898	37	46	32	46	24	46	27	46	66.3043	64.1304
3_1056031_1056185	60	61	53	61	41	61	44	61	82.7869	79.5082
3_1056257_1056424	55	66	52	66	31	66	41	66	65.1515	70.4545
3_1061861_1062095	46	65	43	65	24	65	24	65	53.8462	51.5385
3_1062398_1062645	65	90	51	90	36	90	41	90	56.1111	51.1111
3_1116996_1117149	2	72	4	72	0	72	0	72	1.38889	2.77778
3_1155929_1156607	232	262	152	262	107	262	112	262	64.6947	50.3817
3_1156656_1156765	43	47	21	47	15	47	13	47	61.7021	36.1702
3_1157137_1157285	56	66	32	66	14	66	18	66	53.0303	37.8788
3_1180196_1180462	130	135	107	135	93	135	90	135	82.5926	72.963
3_1180714_1181468	216	247	201	247	174	247	177	247	78.9474	76.5182
3_1220103_1220288	74	81	50	81	38	81	44	81	69.1358	58.0247
3_1220464_1220567	35	49	25	49	19	49	17	49	55.102	42.8571
3_1221562_1221662	40	46	25	46	16	46	15	46	60.8696	43.4783
3_1222115_1222215	37	44	27	44	18	44	25	44	62.5	59.0909
3_1341510_1341721	1	1	0	1	0	1	0	1	50	0
3_1341515_1342439	221	246	182	246	136	246	154	246	72.561	68.2927
3_1342756_1343422	207	237	186	237	158	237	160	237	77.0042	72.9958
3_1343471_1343763	135	139	126	139	105	139	110	139	86.3309	84.8921
3_1395632_1395804	56	66	36	66	25	66	24	66	61.3636	45.4545
3_1395857_1396107	99	111	78	111	51	111	46	111	67.5676	55.8559
3_1396108_1396436	103	122	98	122	77	122	77	122	73.7705	71.7213
3_1396849_1397272	179	200	121	200	80	200	70	200	64.75	47.75
3_1397319_1397425	39	47	33	47	24	47	24	47	67.0213	60.6383
3_1397868_1398132	102	114	81	114	68	114	66	114	74.5614	64.4737
3_1398387_1398998	163	185	146	185	109	185	126	185	73.5135	73.5135
3_1595205_1595418	9	77	5	77	1	77	1	77	6.49351	3.8961
3_1649993_1650207	4	92	1	92	0	92	0	92	2.17391	0.543478
3_1690617_1690847	9	116	7	116	0	116	0	116	3.87931	3.01724
3_1691531_1691836	69	153	29	153	10	153	15	153	25.817	14.3791
3_1692074_1692296	11	114	10	114	0	114	2	114	4.82456	5.26316
3_1692311_1692436	14	56	4	56	0	56	0	56	12.5	3.57143
3_1692811_1693045	26	110	27	110	4	110	8	110	13.6364	15.9091
3_1695364_1695976	31	314	22	314	3	314	0	314	5.41401	3.50318
3_1696156_1696342	1	80	3	80	0	80	0	80	0.625	1.875
3_1726648_1726780	3	59	5	59	0	59	0	59	2.54237	4.23729
3_228009_228291	27	31	26	31	23	31	26	31	80.6452	83.871
3_228069_228306	82	98	79	98	70	98	68	98	77.551	75
3_228412_228536	51	52	37	52	31	52	30	52	78.8462	64.4231
3_228872_228994	52	53	38	53	29	53	28	53	76.4151	62.2642
3_229812_230048	90	110	62	110	35	110	38	110	56.8182	45.4545
3_230138_230288	53	61	47	61	40	61	42	61	76.2295	72.9508
3_293336_293647	12	134	3	134	2	134	0	134	5.22388	1.1194
3_300859_300977	46	50	34	50	24	50	25	50	70	59
3_301066_301448	135	142	106	142	74	142	76	142	73.5915	64.0845
3_301450_301564	53	53	41	53	33	53	35	53	81.1321	71.6981
3_301567_301853	103	106	92	106	73	106	77	106	83.0189	79.717
3_302152_302255	38	49	36	49	27	49	27	49	66.3265	64.2857
3_395369_395600	6	91	4	91	1	91	0	91	3.84615	2.1978
3_493_750	63	126	66	126	31	126	19	126	37.3016	33.7302
3_493343_493552	6	106	3	106	0	106	0	106	2.83019	1.41509
3_648763_648987	15	77	3	77	3	77	0	77	11.6883	1.94805
3_656460_656636	65	72	53	72	34	72	38	72	68.75	63.1944
3_848840_849073	1	32	2	32	0	32	0	32	1.5625	3.125
3_948700_948871	55	58	48	58	37	58	41	58	79.3103	76.7241
3_949065_949188	38	46	35	46	33	46	29	46	77.1739	69.5652
3_949176_949451	83	94	74	94	63	94	57	94	77.6596	69.6809
3_949453_949732	116	137	76	137	44	137	41	137	58.3942	42.7007
3_949781_950091	124	131	83	131	37	131	61	131	61.4504	54.9618
3_950118_950238	52	54	39	54	30	54	37	54	75.9259	70.3704
3_950233_950513	96	103	92	103	70	103	72	103	80.5825	79.6117
3_950635_950849	75	85	61	85	45	85	43	85	70.5882	61.1765
30_102961_103234	7	118	4	118	0	118	0	118	2.9661	1.69492
30_114935_115346	15	225	5	225	0	225	0	225	3.33333	1.11111
30_135889_135989	3	43	2	43	0	43	0	43	3.48837	2.32558
30_139121_139279	1	45	8	45	4	45	1	45	5.55556	10
30_140056_140284	2	5	2	5	0	5	0	5	20	20
30_140063_140336	36	132	24	132	8	132	6	132	16.6667	11.3636
30_140405_140548	21	46	7	46	1	46	1	46	23.913	8.69565
30_141669_141789	11	34	10	34	8	34	6	34	27.9412	23.5294
30_143130_143345	53	105	43	105	28	105	26	105	38.5714	32.8571
30_166922_167137	26	109	2	109	1	109	0	109	12.3853	0.917431
30_185029_185140	0	5	1	5	0	5	0	5	0	10
30_185217_185484	4	106	7	106	7	106	3	106	5.18868	4.71698
30_235754_236309	17	256	14	256	13	256	3	256	5.85938	3.32031
30_274245_274392	5	66	2	66	2	66	0	66	5.30303	1.51515
30_39069_39172	0	19	0	19	0	19	0	19	0	0
30_400427_400548	3	55	1	55	1	55	1	55	3.63636	1.81818
30_860_1146	4	85	0	85	0	85	0	85	2.35294	0
304_1095_1437	21	153	6	153	3	153	0	153	7.84314	1.96078
31_115247_115364	8	57	1	57	1	57	0	57	7.89474	0.877193
31_179287_179518	7	113	5	113	1	113	1	113	3.53982	2.65487
31_183801_184107	3	37	4	37	0	37	0	37	4.05405	5.40541
31_183873_184107	29	102	11	102	3	102	2	102	15.6863	6.37255
31_245566_245832	10	130	11	130	7	130	0	130	6.53846	4.23077
31_291_438	0	68	0	68	0	68	0	68	0	0
31_344579_344680	0	12	0	12	0	12	0	12	0	0
31_50755_51136	10	196	8	196	0	196	1	196	2.55102	2.29592
31_51709_51992	0	158	0	158	0	158	0	158	0	0
31_51996_52101	3	57	2	57	0	57	0	57	2.63158	1.75439
31_52113_52259	4	71	3	71	0	71	1	71	2.8169	2.8169
31_68803_69060	3	122	1	122	0	122	0	122	1.22951	0.409836
31_8270_8477	2	46	1	46	1	46	1	46	3.26087	2.17391
310_336_487	6	63	4	63	2	63	2	63	6.34921	4.7619
310_819_1043	6	103	16	103	3	103	3	103	4.36893	9.2233
310_819_1231	25	101	23	101	4	101	3	101	14.3564	12.8713
314_200_502	45	179	7	179	0	179	0	179	12.5698	1.95531
314_62_199	2	21	0	21	0	21	0	21	4.7619	0
316_2_447	15	138	9	138	0	138	1	138	5.43478	3.62319
32_115065_115274	2	90	6	90	1	90	0	90	1.66667	3.33333
32_179669_179954	8	135	25	135	13	135	0	135	7.77778	9.25926
32_192791_192902	3	49	1	49	0	49	0	49	3.06122	1.02041
32_247928_248042	52	52	43	52	27	52	31	52	75.9615	71.1538
32_248378_248495	45	51	35	51	28	51	29	51	71.5686	62.7451
32_249305_249506	59	69	54	69	43	69	47	69	73.913	73.1884
32_249665_249864	87	103	76	103	61	103	69	103	71.8447	70.3883
32_249865_250286	81	92	66	92	52	92	60	92	72.2826	68.4783
32_250057_250304	114	115	88	115	64	115	64	115	77.3913	66.087
32_310602_310762	7	80	3	80	5	80	2	80	7.5	3.125
32_67577_67764	2	90	6	90	0	90	1	90	1.11111	3.88889
322_1_1299	6	47	1	47	1	47	1	47	7.44681	2.12766
322_811_1226	10	84	3	84	1	84	0	84	6.54762	1.78571
322_999_1226	37	102	7	102	0	102	1	102	18.1373	3.92157
33_111100_111429	18	127	4	127	0	127	5	127	7.08661	3.54331
33_126224_126371	52	68	30	68	21	68	23	68	53.6765	38.9706
33_126585_126874	72	137	15	137	6	137	5	137	28.4672	7.29927
33_146305_146496	8	87	6	87	4	87	0	87	6.89655	3.44828
33_161977_162118	14	70	5	70	2	70	0	70	11.4286	3.57143
33_184402_184612	12	105	4	105	3	105	0	105	7.14286	1.90476
33_20271_20532	21	111	9	111	5	111	4	111	11.7117	5.85586
33_20521_20776	25	123	5	123	0	123	0	123	10.1626	2.03252
33_248603_248877	4	69	3	69	0	69	0	69	2.89855	2.17391
33_38980_39100	2	54	4	54	0	54	0	54	1.85185	3.7037
33_92436_93073	47	299	30	299	3	299	1	299	8.3612	5.18395
334_1_157	0	11	0	11	0	11	0	11	0	0
334_1055_1182	3	58	0	58	0	58	0	58	2.58621	0
339_578_801	5	93	3	93	1	93	0	93	3.22581	1.6129
34_1275_1599	21	54	13	54	1	54	1	54	20.3704	12.963
34_1369_1600	40	110	13	110	2	110	2	110	19.0909	6.81818
34_2_217	49	71	42	71	32	71	34	71	57.0423	53.5211
34_300907_301140	28	119	3	119	1	119	1	119	12.1849	1.68067
34_301672_301859	49	75	45	75	39	75	35	75	58.6667	53.3333
34_302004_302120	2	4	2	4	2	4	2	4	50	50
34_302140_302242	7	45	8	45	4	45	1	45	12.2222	10
34_302245_302530	17	115	10	115	1	115	0	115	7.82609	4.34783
34_302647_303000	28	161	21	161	0	161	0	161	8.69565	6.52174
34_303225_303787	11	189	9	189	1	189	0	189	3.1746	2.38095
34_303787_305317	67	694	40	694	5	694	1	694	5.18732	2.95389
34_786_932	60	75	33	75	26	75	23	75	57.3333	37.3333
35_100922_101136	85	108	63	108	31	108	34	108	53.7037	44.9074
35_101888_102003	47	53	41	53	29	53	35	53	71.6981	71.6981
35_108308_108427	55	59	48	59	36	59	41	59	77.1186	75.4237
35_109122_109239	53	58	45	58	37	58	37	58	77.5862	70.6897
35_109239_109501	69	81	58	81	36	81	40	81	64.8148	60.4938
35_110348_110496	30	44	20	44	15	44	15	44	51.1364	39.7727
35_12408_12598	5	87	5	87	0	87	0	87	2.87356	2.87356
35_125114_125316	4	93	5	93	0	93	0	93	2.15054	2.68817
35_125506_125673	5	83	6	83	1	83	1	83	3.61446	4.21687
35_1974_2128	13	72	5	72	0	72	0	72	9.02778	3.47222
35_2120_2523	17	126	11	126	2	126	1	126	7.53968	4.7619
35_221597_222016	74	105	44	105	16	105	17	105	42.8571	29.0476
35_221784_222026	103	112	60	112	39	112	39	112	63.3929	44.1964
35_222625_222800	60	62	45	62	32	62	34	62	74.1935	63.7097
35_222864_223130	108	114	102	114	78	114	80	114	81.5789	79.8246
35_223712_223926	51	99	17	99	6	99	11	99	28.7879	14.1414
35_234741_234970	40	115	1	115	0	115	0	115	17.3913	0.434783
35_2549_2667	14	61	11	61	8	61	0	61	18.0328	9.01639
35_262231_262396	29	46	19	46	9	46	10	46	41.3043	31.5217
35_263138_263283	60	66	35	66	16	66	21	66	57.5758	42.4242
35_264069_264240	55	73	47	73	40	73	42	73	65.0685	60.9589
35_264835_264976	53	59	40	59	24	59	32	59	65.2542	61.0169
35_99433_99656	87	114	73	114	50	114	59	114	60.0877	57.8947
350_10_239	4	107	5	107	0	107	0	107	1.86916	2.33645
357_370_581	6	99	0	99	0	99	0	99	3.0303	0
357_751_941	2	82	1	82	0	82	0	82	1.21951	0.609756
357_82_337	6	120	1	120	0	120	0	120	2.5	0.416667
358_539_809	8	133	1	133	0	133	0	133	3.00752	0.37594
36_117448_117752	13	145	5	145	0	145	0	145	4.48276	1.72414
36_128519_128666	58	69	41	69	31	69	35	69	64.4928	55.0725
36_129026_129134	28	34	19	34	12	34	13	34	58.8235	47.0588
36_129432_129774	116	137	76	137	40	137	48	137	56.9343	45.2555
36_129800_130164	107	122	86	122	51	122	56	122	64.7541	58.1967
36_233946_234175	4	103	2	103	0	103	0	103	1.94175	0.970874
36_234606_234917	6	145	3	145	0	145	0	145	2.06897	1.03448
36_286467_286655	2	79	11	79	0	79	0	79	1.26582	6.96203
36_287250_287368	1	56	1	56	0	56	0	56	0.892857	0.892857
36_287741_287892	8	72	0	72	0	72	0	72	5.55556	0
36_35283_35570	2	74	3	74	1	74	1	74	2.02703	2.7027
36_51812_52067	5	124	5	124	0	124	0	124	2.01613	2.01613
36_52178_52318	47	57	42	57	31	57	34	57	68.4211	66.6667
36_52691_52805	50	56	48	56	43	56	48	56	83.0357	85.7143
36_78158_78320	42	80	24	80	10	80	10	80	32.5	21.25
36_78857_79779	271	311	209	311	133	311	160	311	64.9518	59.3248
36_80039_80170	38	50	29	50	24	50	26	50	62	55
36_80608_80756	57	65	40	65	25	65	29	65	63.0769	53.0769
36_80751_80901	58	73	41	73	20	73	31	73	53.4247	49.3151
36_80900_81000	50	56	43	56	33	56	38	56	74.1071	72.3214
36_81793_82016	99	108	58	108	24	108	37	108	56.9444	43.9815
36_84528_85175	194	215	168	215	134	215	146	215	76.2791	73.0233
36_8941_9197	11	129	6	129	0	129	0	129	4.26357	2.32558
361_394_815	79	104	28	104	3	104	2	104	39.4231	14.4231
361_585_821	77	105	45	105	19	105	26	105	45.7143	33.8095
37_110563_110668	34	42	23	42	17	42	21	42	60.7143	52.381
37_111046_111279	80	97	59	97	36	97	41	97	59.7938	51.5464
37_111322_111427	29	33	19	33	10	33	13	33	59.0909	48.4848
37_111424_111938	189	208	135	208	78	208	106	208	64.1827	57.9327
37_113892_113992	33	46	19	46	11	46	14	46	47.8261	35.8696
37_118127_118423	91	110	73	110	50	110	55	110	64.0909	58.1818
37_118445_118577	47	52	44	52	34	52	36	52	77.8846	76.9231
37_118625_118950	108	123	91	123	69	123	83	123	71.9512	70.7317
37_118956_119069	45	54	37	54	23	54	23	54	62.963	55.5556
37_119068_119425	112	131	96	131	58	131	66	131	64.8855	61.8321
37_120043_120167	43	49	31	49	23	49	23	49	67.3469	55.102
37_120259_120425	63	85	43	85	33	85	38	85	56.4706	47.6471
37_12069_12209	37	39	32	39	22	39	26	39	75.641	74.359
37_120702_120819	41	52	33	52	17	52	22	52	55.7692	52.8846
37_121558_121681	47	50	37	50	18	50	25	50	65	62
37_1296_1418	40	46	35	46	26	46	26	46	71.7391	66.3043
37_181999_182117	6	56	5	56	1	56	1	56	6.25	5.35714
37_182118_182331	13	78	8	78	1	78	0	78	8.97436	5.12821
37_182635_182785	19	30	18	30	8	30	12	30	45	50
37_183012_183129	59	59	44	59	33	59	36	59	77.9661	67.7966
37_183371_183662	107	124	77	124	66	124	66	124	69.7581	57.6613
37_184241_184507	117	138	92	138	58	138	72	138	63.4058	59.4203
37_185505_186162	212	245	157	245	111	245	122	245	65.9184	56.9388
37_191452_191745	17	134	3	134	0	134	0	134	6.34328	1.1194
37_2327_2427	34	38	29	38	23	38	25	38	75	71.0526
37_238436_238618	24	65	11	65	2	65	2	65	20	10
37_30998_31201	7	82	5	82	2	82	1	82	5.4878	3.65854
37_41555_41673	45	49	44	49	39	49	40	49	85.7143	85.7143
37_41674_41788	36	41	25	41	18	41	17	41	65.8537	51.2195
37_42181_42345	49	59	34	59	23	59	24	59	61.0169	49.1525
37_43359_43578	90	101	51	101	32	101	33	101	60.396	41.5842
37_43662_43838	57	62	52	62	44	62	43	62	81.4516	76.6129
37_44671_44935	86	117	65	117	51	117	45	117	58.547	47.0085
37_45061_45203	51	61	47	61	31	61	37	61	67.2131	68.8525
37_67635_67792	8	74	2	74	1	74	0	74	6.08108	1.35135
37_845_959	46	47	43	47	35	47	38	47	86.1702	86.1702
371_312_451	57	75	38	75	33	75	25	75	60	42
38_1_325	4	144	0	144	0	144	0	144	1.38889	0
38_209507_209612	0	47	0	47	0	47	0	47	0	0
38_230274_230660	8	195	9	195	0	195	0	195	2.05128	2.30769
38_243096_243331	5	119	2	119	1	119	0	119	2.52101	0.840336
38_253520_253749	1	110	7	110	1	110	1	110	0.909091	3.63636
38_253925_254133	10	103	3	103	0	103	1	103	4.85437	1.94175
38_254134_254295	2	64	6	64	1	64	1	64	2.34375	5.46875
38_26088_26338	5	121	3	121	0	121	3	121	2.06612	2.47934
38_26341_26559	6	111	6	111	0	111	3	111	2.7027	4.05405
38_26888_27426	16	284	6	284	0	284	1	284	2.8169	1.23239
38_36646_36803	0	28	0	28	0	28	0	28	0	0
38_39064_39320	5	126	4	126	0	126	0	126	1.98413	1.5873
38_43564_43700	5	60	0	60	0	60	0	60	4.16667	0
38_43874_44130	8	123	5	123	2	123	2	123	4.06504	2.84553
38_49023_49185	2	75	2	75	0	75	0	75	1.33333	1.33333
38_57883_58031	0	73	1	73	0	73	0	73	0	0.684932
38_58033_58169	7	47	1	47	0	47	0	47	7.44681	1.06383
38_62312_62564	15	112	7	112	0	112	4	112	6.69643	4.91071
380_191_332	4	73	2	73	1	73	0	73	3.42466	1.36986
380_61_190	1	34	1	34	0	34	0	34	1.47059	1.47059
380_717_864	16	64	5	64	3	64	1	64	14.8438	4.6875
381_895_1039	3	44	1	44	1	44	1	44	4.54545	2.27273
382_25_290	59	72	48	72	33	72	39	72	63.8889	60.4167
382_290_411	33	39	31	39	28	39	30	39	78.2051	78.2051
384_560_685	38	61	47	61	40	61	38	61	63.9344	69.6721
385_353_527	64	87	2	87	0	87	0	87	36.7816	1.14943
39_100213_100319	30	30	27	30	25	30	25	30	91.6667	86.6667
39_100747_101171	90	110	47	110	22	110	24	110	50.9091	32.2727
39_100944_101177	97	106	31	106	10	106	10	106	50.4717	19.3396
39_101278_101686	183	200	77	200	36	200	35	200	54.75	28
39_101679_101801	44	46	37	46	30	46	32	46	80.4348	75
39_101894_102125	2	2	1	2	0	2	0	2	50	25
39_101896_102201	135	148	73	148	36	148	41	148	57.7703	38.5135
39_102238_102379	64	73	29	73	15	73	17	73	54.1096	31.5068
39_229699_230254	27	239	11	239	1	239	1	239	5.85774	2.51046
39_231637_231893	9	124	7	124	1	124	0	124	4.03226	2.82258
39_238719_238839	1	51	0	51	0	51	0	51	0.980392	0
395_200_373	3	76	4	76	1	76	0	76	2.63158	2.63158
395_509_881	13	154	7	154	3	154	0	154	5.19481	2.27273
398_546_779	25	121	6	121	3	121	0	121	11.5702	2.47934
398_781_942	3	7	2	7	0	7	0	7	21.4286	14.2857
4_1107170_1107386	75	90	62	90	54	90	56	90	71.6667	65.5556
4_1107391_1107861	144	177	126	177	88	177	87	177	65.5367	60.1695
4_1108237_1108503	112	134	93	134	78	134	86	134	70.8955	66.791
4_1108607_1108723	56	60	43	60	34	60	34	60	75	64.1667
4_1109162_1109428	120	130	89	130	70	130	67	130	73.0769	60
4_1109429_1109701	88	96	76	96	65	96	68	96	79.6875	75
4_1140690_1140809	6	64	4	64	2	64	0	64	6.25	3.125
4_1143396_1143514	0	2	0	2	0	2	0	2	0	0
4_1175527_1175638	6	51	3	51	1	51	0	51	6.86275	2.94118
4_1176057_1176288	8	113	2	113	1	113	0	113	3.9823	0.884956
4_118443_118663	4	103	12	103	1	103	1	103	2.42718	6.31068
4_1203456_1203582	6	56	1	56	1	56	1	56	6.25	1.78571
4_120633_120866	6	111	3	111	0	111	0	111	2.7027	1.35135
4_1226300_1226436	36	51	18	51	12	51	9	51	47.0588	26.4706
4_1250779_1250939	8	49	9	49	6	49	0	49	14.2857	9.18367
4_1450414_1450664	1	92	11	92	3	92	1	92	2.17391	6.52174
4_1544428_1544681	1	90	0	90	0	90	0	90	0.555556	0
4_1591722_1591877	23	48	5	48	3	48	0	48	27.0833	5.20833
4_1592854_1592974	43	49	22	49	6	49	18	49	50	40.8163
4_1592973_1593439	134	157	117	157	103	157	106	157	75.4777	71.0191
4_1594123_1594337	85	106	75	106	66	106	61	106	71.2264	64.1509
4_215506_215910	8	115	5	115	1	115	0	115	3.91304	2.17391
4_266754_266855	2	51	2	51	2	51	0	51	3.92157	1.96078
4_336761_336963	0	74	2	74	0	74	0	74	0	1.35135
4_346968_347211	13	110	4	110	2	110	1	110	6.81818	2.27273
4_362366_362486	49	53	47	53	39	53	39	53	83.0189	81.1321
4_362713_362854	60	61	55	61	49	61	49	61	89.3443	85.2459
4_362854_363103	81	88	78	88	71	88	67	88	86.3636	82.3864
4_363103_363661	250	256	228	256	179	256	174	256	83.7891	78.5156
4_41174_41619	13	139	9	139	1	139	1	139	5.03597	3.59712
4_447597_447797	3	98	7	98	1	98	0	98	2.04082	3.57143
4_462109_462549	3	159	5	159	0	159	0	159	0.943396	1.57233
4_496884_497120	12	99	5	99	3	99	0	99	7.57576	2.52525
4_58291_58557	74	131	76	131	38	131	36	131	42.7481	42.7481
4_62994_63239	10	120	11	120	6	120	3	120	6.66667	5.83333
4_725160_725426	130	134	107	134	80	134	90	134	78.3582	73.5075
4_725607_725750	45	60	25	60	12	60	14	60	47.5	32.5
4_726396_726544	46	53	36	53	26	53	26	53	67.9245	58.4906
4_726544_726661	48	54	37	54	29	54	32	54	71.2963	63.8889
4_727088_727191	21	38	18	38	6	38	8	38	35.5263	34.2105
4_751502_751639	6	57	1	57	0	57	0	57	5.26316	0.877193
4_757284_758160	234	291	173	291	100	291	116	291	57.3883	49.6564
4_758165_758283	47	52	38	52	27	52	28	52	71.1538	63.4615
4_760247_760372	43	49	32	49	21	49	24	49	65.3061	57.1429
4_761587_761693	34	44	26	44	18	44	20	44	59.0909	52.2727
4_763617_763757	20	64	17	64	4	64	6	64	18.75	17.9688
4_788980_789233	11	99	2	99	1	99	1	99	6.06061	1.51515
4_840985_841196	17	103	2	103	0	103	0	103	8.25243	0.970874
4_899064_899186	1	53	4	53	0	53	0	53	0.943396	3.77358
4_900010_900177	12	49	3	49	2	49	0	49	14.2857	3.06122
4_94638_94974	15	161	5	161	2	161	0	161	5.2795	1.5528
4_952396_952593	4	94	1	94	0	94	0	94	2.12766	0.531915
4_959479_959743	11	111	1	111	0	111	0	111	4.95495	0.45045
4_960382_960539	0	38	1	38	1	38	0	38	1.31579	1.31579
40_122026_122134	3	55	5	55	0	55	1	55	2.72727	5.45455
40_131915_132043	6	56	3	56	0	56	0	56	5.35714	2.67857
40_173986_174108	4	50	4	50	0	50	0	50	4	4
404_1_912	33	290	26	290	10	290	1	290	7.41379	4.65517
405_1_908	37	381	6	381	0	381	0	381	4.85564	0.787402
41_139858_140026	4	74	5	74	0	74	0	74	2.7027	3.37838
41_203579_203896	6	145	16	145	0	145	2	145	2.06897	6.2069
41_211368_211542	1	82	5	82	0	82	0	82	0.609756	3.04878
41_228427_228689	4	132	5	132	1	132	0	132	1.89394	1.89394
41_233463_233609	16	51	20	51	11	51	8	51	26.4706	27.451
41_3990_4146	5	58	5	58	0	58	0	58	4.31034	4.31034
415_24_646	1	57	5	57	2	57	4	57	2.63158	7.89474
42_159309_159418	1	32	3	32	0	32	0	32	1.5625	4.6875
42_170494_170739	7	96	2	96	1	96	0	96	4.16667	1.04167
42_170862_171119	19	114	9	114	2	114	2	114	9.21053	4.82456
42_223741_223998	15	121	8	121	0	121	0	121	6.19835	3.30579
42_225531_225734	4	96	9	96	3	96	1	96	3.64583	5.20833
42_36872_37130	16	112	0	112	0	112	0	112	7.14286	0
42_37358_37580	9	107	1	107	0	107	0	107	4.20561	0.46729
42_46199_46862	45	321	39	321	29	321	8	321	11.5265	7.32087
425_68_316	19	109	6	109	0	109	0	109	8.7156	2.75229
428_1_249	9	49	3	49	1	49	0	49	10.2041	3.06122
43_132386_132723	16	132	7	132	0	132	0	132	6.06061	2.65152
43_177841_177957	48	51	44	51	36	51	40	51	82.3529	82.3529
43_178562_178686	46	50	37	50	29	50	30	50	75	67
43_179167_179311	38	46	30	46	26	46	29	46	69.5652	64.1304
43_222814_223080	86	130	45	130	25	130	31	130	42.6923	29.2308
43_36644_36896	3	109	8	109	1	109	1	109	1.83486	4.12844
43_42455_42713	11	123	3	123	3	123	0	123	5.69106	1.21951
43_44037_44197	7	68	2	68	1	68	2	68	5.88235	2.94118
43_77252_77549	12	134	3	134	2	134	0	134	5.22388	1.1194
43_84186_84409	5	106	1	106	0	106	0	106	2.35849	0.471698
43_89549_89836	79	100	57	100	47	100	37	100	63	47
43_89862_89997	22	57	8	57	2	57	2	57	21.0526	8.77193
44_116139_116370	9	113	5	113	0	113	0	113	3.9823	2.21239
44_117235_117491	16	120	0	120	0	120	0	120	6.66667	0
44_118426_118646	10	105	0	105	0	105	0	105	4.7619	0
44_119179_119338	2	77	0	77	0	77	0	77	1.2987	0
44_125273_125510	10	138	6	138	0	138	0	138	3.62319	2.17391
44_160395_160665	60	78	47	78	29	78	36	78	57.0513	53.2051
44_161015_161141	40	47	33	47	22	47	26	47	65.9574	62.766
44_161967_162232	99	123	84	123	57	123	68	123	63.4146	61.7886
44_162804_162923	15	47	7	47	3	47	4	47	19.1489	11.7021
44_193961_194205	11	127	4	127	0	127	0	127	4.33071	1.5748
44_57408_57552	1	60	2	60	0	60	0	60	0.833333	1.66667
44_73614_73901	11	146	5	146	0	146	0	146	3.76712	1.71233
44_73904_74076	3	81	1	81	0	81	0	81	1.85185	0.617284
45_107918_108051	0	33	0	33	0	33	0	33	0	0
45_149960_150071	4	57	1	57	0	57	0	57	3.50877	0.877193
45_195465_195694	39	111	4	111	1	111	1	111	18.018	2.25225
451_538_759	31	116	4	116	1	116	0	116	13.7931	1.72414
454_2_224	1	22	2	22	2	22	2	22	6.81818	9.09091
454_488_777	0	16	0	16	0	16	0	16	0	0
456_1_144	2	45	4	45	0	45	1	45	2.22222	5.55556
456_609_725	13	35	1	35	1	35	1	35	20	2.85714
459_326_543	3	95	0	95	0	95	0	95	1.57895	0
46_116152_116446	10	159	9	159	1	159	1	159	3.45912	3.14465
46_117293_117527	5	110	3	110	1	110	0	110	2.72727	1.36364
46_156546_156734	1	33	1	33	0	33	0	33	1.51515	1.51515
46_156735_156917	30	97	2	97	0	97	0	97	15.4639	1.03093
46_156921_157148	19	114	3	114	1	114	0	114	8.77193	1.31579
46_157_321	40	91	14	91	0	91	0	91	21.978	7.69231
46_192734_192968	3	101	2	101	0	101	0	101	1.48515	0.990099
46_19662_20088	5	70	3	70	0	70	0	70	3.57143	2.14286
46_39837_40222	134	183	15	183	0	183	0	183	36.612	4.09836
46_45282_45567	106	135	14	135	1	135	4	135	39.6296	6.66667
46_46027_46293	117	121	3	121	2	121	3	121	49.1736	2.47934
46_76767_77052	2	120	4	120	0	120	1	120	0.833333	2.08333
46_87288_87566	4	106	3	106	0	106	0	106	1.88679	1.41509
46_88587_88852	5	120	1	120	0	120	0	120	2.08333	0.416667
46_89083_89292	13	99	11	99	4	99	1	99	8.58586	6.06061
46_89292_89541	16	110	14	110	10	110	1	110	11.8182	6.81818
46_89799_89932	7	64	6	64	0	64	2	64	5.46875	6.25
46_89987_90196	2	97	0	97	0	97	1	97	1.03093	0.515464
46_90379_91069	47	339	29	339	5	339	7	339	7.66962	5.30973
469_117_529	21	87	31	87	16	87	6	87	21.2644	21.2644
469_305_529	23	98	2	98	1	98	1	98	12.2449	1.53061
47_122785_122942	3	79	4	79	3	79	2	79	3.79747	3.79747
47_123000_123183	7	92	1	92	0	92	0	92	3.80435	0.543478
47_19235_19441	3	104	4	104	0	104	2	104	1.44231	2.88462
47_41595_41874	8	131	2	131	0	131	0	131	3.05344	0.763359
47_47735_48029	11	145	10	145	2	145	2	145	4.48276	4.13793
470_95_349	23	125	0	125	0	125	0	125	9.2	0
476_136_368	3	90	4	90	2	90	0	90	2.77778	2.22222
48_108080_108237	1	38	0	38	0	38	0	38	1.31579	0
48_145230_145455	4	91	3	91	0	91	0	91	2.1978	1.64835
48_175983_176217	6	113	5	113	1	113	1	113	3.09735	2.65487
48_176515_176649	28	50	34	50	32	50	32	50	60	66
48_176651_176865	57	93	38	93	24	93	23	93	43.5484	32.7957
48_18872_19598	189	257	157	257	115	257	116	257	59.144	53.1128
48_88251_88492	4	88	4	88	1	88	1	88	2.84091	2.84091
48_93090_93258	1	33	8	33	6	33	2	33	10.6061	15.1515
48_93255_93499	5	108	6	108	0	108	0	108	2.31481	2.77778
48_97245_97377	0	55	0	55	0	55	0	55	0	0
482_115_345	10	101	3	101	0	101	2	101	4.9505	2.47525
482_393_562	15	79	0	79	0	79	0	79	9.49367	0
482_574_716	1	32	1	32	0	32	0	32	1.5625	1.5625
49_101199_101491	1	125	4	125	0	125	0	125	0.4	1.6
49_123502_123636	9	57	1	57	0	57	1	57	7.89474	1.75439
49_123822_123963	5	71	1	71	0	71	1	71	3.52113	1.40845
49_4918_5166	6	116	2	116	0	116	0	116	2.58621	0.862069
49_50993_51103	34	45	28	45	14	45	18	45	53.3333	51.1111
49_51137_51307	63	67	59	67	48	67	56	67	82.8358	85.8209
492_1_172	2	52	4	52	2	52	0	52	3.84615	3.84615
493_110_652	20	201	4	201	1	201	0	201	5.22388	0.995025
496_1_258	15	71	6	71	1	71	2	71	11.2676	5.6338
496_324_684	23	134	28	134	10	134	10	134	12.3134	14.1791
5_1003237_1003354	46	48	42	48	33	48	35	48	82.2917	80.2083
5_1004721_1004986	103	120	70	120	32	120	50	120	56.25	50
5_1005026_1005157	45	51	40	51	27	51	30	51	70.5882	68.6275
5_1006070_1006189	15	38	8	38	0	38	2	38	19.7368	13.1579
5_1054832_1055041	18	89	4	89	2	89	1	89	11.236	2.80899
5_1379167_1379398	1	87	2	87	0	87	0	87	0.574713	1.14943
5_1388046_1388275	7	114	19	114	1	114	1	114	3.50877	8.77193
5_1388295_1388503	18	85	10	85	1	85	1	85	11.1765	6.47059
5_1404598_1404734	0	52	2	52	2	52	1	52	1.92308	2.88462
5_1434747_1435277	165	177	150	177	124	177	123	177	81.6384	77.1186
5_1435276_1435519	92	103	85	103	72	103	71	103	79.6117	75.7282
5_1435521_1435731	61	63	58	63	52	63	54	63	89.6825	88.8889
5_167910_168011	3	39	0	39	0	39	0	39	3.84615	0
5_211596_211719	44	45	43	45	36	45	39	45	88.8889	91.1111
5_211738_211961	97	98	86	98	64	98	67	98	82.1429	78.0612
5_212251_212492	99	107	96	107	75	107	75	107	81.3084	79.9065
5_212494_212797	116	122	97	122	72	122	78	122	77.0492	71.7213
5_218365_218526	5	76	3	76	1	76	2	76	3.94737	3.28947
5_295097_295240	19	50	15	50	3	50	4	50	22	19
5_295289_295411	27	34	24	34	17	34	13	34	64.7059	54.4118
5_295441_295694	44	121	37	121	8	121	10	121	21.4876	19.4215
5_35118_35219	33	42	27	42	21	42	23	42	64.2857	59.5238
5_354408_354584	3	82	2	82	2	82	0	82	3.04878	1.21951
5_41862_42117	5	128	6	128	3	128	0	128	3.125	2.34375
5_435247_435502	3	102	3	102	0	102	0	102	1.47059	1.47059
5_545356_545465	4	48	0	48	0	48	0	48	4.16667	0
5_547004_547225	2	104	3	104	0	104	0	104	0.961538	1.44231
5_598199_598348	8	68	1	68	0	68	0	68	5.88235	0.735294
5_691827_691987	4	66	2	66	1	66	1	66	3.78788	2.27273
5_733075_733350	29	31	21	31	18	31	19	31	75.8065	64.5161
5_733131_733350	77	88	71	88	42	88	39	88	67.6136	62.5
5_733583_733699	47	54	44	54	35	54	37	54	75.9259	75
5_733974_734115	61	71	51	71	28	71	41	71	62.6761	64.7887
5_734452_734696	104	118	79	118	64	118	67	118	71.1864	61.8644
5_735771_735899	46	52	41	52	30	52	30	52	73.0769	68.2692
5_763812_764083	2	104	1	104	0	104	0	104	0.961538	0.480769
5_794736_794945	6	84	6	84	6	84	5	84	7.14286	6.54762
5_806906_807088	3	83	6	83	0	83	0	83	1.80723	3.61446
5_845749_845890	64	68	57	68	44	68	52	68	79.4118	80.1471
5_845936_846050	53	57	52	57	41	57	41	57	82.4561	81.5789
5_846194_846853	223	247	168	247	125	247	135	247	70.4453	61.336
5_871013_871250	44	113	23	113	13	113	16	113	25.2212	17.2566
5_871686_871943	86	98	79	98	51	98	51	98	69.898	66.3265
5_872182_872586	127	144	118	144	98	144	98	144	78.125	75
5_872644_872764	56	62	42	62	19	62	25	62	60.4839	54.0323
5_873375_873656	109	121	83	121	55	121	63	121	67.7686	60.3306
5_874195_874438	4	4	4	4	4	4	4	4	100	100
5_874202_874643	198	221	131	221	91	221	96	221	65.3846	51.3575
5_874644_874756	39	41	32	41	30	41	27	41	84.1463	71.9512
5_88517_88736	3	90	0	90	0	90	0	90	1.66667	0
5_955380_955483	44	47	34	47	21	47	25	47	69.1489	62.766
5_999014_999123	18	54	4	54	1	54	1	54	17.5926	4.62963
505_283_669	7	116	6	116	0	116	2	116	3.01724	3.44828
505_93_281	8	71	7	71	3	71	1	71	7.74648	5.6338
507_554_666	17	21	13	21	9	21	12	21	61.9048	59.5238
51_101593_101823	21	106	5	106	0	106	1	106	9.90566	2.83019
51_143911_144152	5	77	3	77	1	77	0	77	3.8961	1.94805
51_145176_145424	6	123	5	123	0	123	0	123	2.43902	2.03252
51_165951_166813	77	335	18	335	7	335	6	335	12.5373	3.58209
51_23879_24235	17	142	8	142	2	142	2	142	6.69014	3.52113
51_33589_34034	13	217	8	217	2	217	0	217	3.45622	1.84332
51_49779_50029	5	94	0	94	0	94	0	94	2.65957	0
514_1_175	42	55	11	55	10	55	2	55	47.2727	11.8182
514_209_377	47	60	22	60	15	60	18	60	51.6667	33.3333
514_488_658	33	43	27	43	18	43	21	43	59.3023	55.814
515_414_558	9	73	4	73	3	73	1	73	8.21918	3.42466
52_112335_112513	22	51	14	51	2	51	2	51	23.5294	15.6863
52_113129_113235	36	39	35	39	29	39	33	39	83.3333	87.1795
52_113483_113668	61	66	57	66	49	66	53	66	83.3333	83.3333
52_137827_138038	4	108	10	108	0	108	0	108	1.85185	4.62963
52_142453_142874	21	153	18	153	1	153	2	153	7.18954	6.53595
52_15951_16065	12	57	2	57	0	57	0	57	10.5263	1.75439
52_164825_164925	37	40	29	40	22	40	24	40	73.75	66.25
52_28633_28867	55	57	45	57	38	57	42	57	81.5789	76.3158
52_29030_29717	239	259	210	259	164	259	170	259	77.7992	73.3591
52_30145_30432	73	82	61	82	48	82	54	82	73.7805	70.122
52_30703_30920	71	93	35	93	18	93	25	93	47.8495	32.2581
52_30923_31136	19	35	3	35	1	35	0	35	28.5714	4.28571
52_7015_7360	10	163	11	163	1	163	1	163	3.37423	3.68098
522_488_648	4	13	0	13	0	13	0	13	15.3846	0
53_136110_136319	23	103	10	103	0	103	0	103	11.165	4.85437
53_156901_157169	9	136	2	136	0	136	0	136	3.30882	0.735294
53_3427_3835	21	230	3	230	0	230	1	230	4.56522	0.869565
53_4213_4395	2	111	7	111	3	111	1	111	2.25225	3.6036
532_125_321	15	73	32	73	11	73	6	73	17.8082	26.0274
537_258_551	101	118	95	118	80	118	75	118	76.6949	72.0339
54_14130_14327	2	95	3	95	0	95	1	95	1.05263	2.10526
54_155365_155585	33	107	1	107	0	107	0	107	15.4206	0.46729
54_25837_26197	98	110	88	110	72	110	75	110	77.2727	74.0909
54_26200_26414	105	112	80	112	59	112	65	112	73.2143	64.7321
54_26631_26775	65	70	54	70	42	70	44	70	76.4286	70
54_26778_26884	32	33	32	33	32	33	32	33	96.9697	96.9697
54_27109_27341	68	75	58	75	44	75	49	75	74.6667	71.3333
54_272_544	3	134	1	134	0	134	0	134	1.1194	0.373134
54_61701_61841	5	65	0	65	0	65	0	65	3.84615	0
55_108507_108751	0	6	0	6	0	6	0	6	0	0
55_108521_108805	4	128	7	128	0	128	0	128	1.5625	2.73438
55_112536_112671	7	68	2	68	0	68	0	68	5.14706	1.47059
55_115569_115856	15	146	7	146	0	146	0	146	5.13699	2.39726
55_151193_151457	8	120	4	120	3	120	0	120	4.58333	1.66667
55_151479_151894	25	205	9	205	0	205	0	205	6.09756	2.19512
56_127276_127394	3	66	1	66	5	66	0	66	6.06061	0.757576
56_379_511	9	64	5	64	0	64	0	64	7.03125	3.90625
56_73142_73243	2	39	3	39	1	39	1	39	3.84615	5.12821
57_61858_62138	13	139	8	139	0	139	0	139	4.67626	2.8777
57_94899_95122	8	96	5	96	1	96	3	96	4.6875	4.16667
571_165_583	8	144	5	144	1	144	0	144	3.125	1.73611
58_112425_112857	8	68	1	68	0	68	0	68	5.88235	0.735294
58_137_360	61	108	56	108	37	108	37	108	45.3704	43.0556
584_2_514	8	94	5	94	1	94	0	94	4.78723	2.65957
59_29424_29719	34	144	2	144	0	144	0	144	11.8056	0.694444
59_58423_58684	2	107	1	107	0	107	0	107	0.934579	0.46729
59_63408_63648	2	116	2	116	0	116	0	116	0.862069	0.862069
6_1025179_1025294	43	52	37	52	30	52	31	52	70.1923	65.3846
6_1026111_1026233	41	50	31	50	23	50	30	50	64	61
6_1026877_1027002	45	55	47	55	36	55	39	55	73.6364	78.1818
6_1027002_1027120	40	59	29	59	16	59	16	59	47.4576	38.1356
6_1027269_1027641	42	166	20	166	9	166	7	166	15.3614	8.13253
6_1027644_1027759	27	47	8	47	1	47	1	47	29.7872	9.57447
6_1028005_1028155	40	62	17	62	7	62	12	62	37.9032	23.3871
6_1028199_1028352	58	66	45	66	30	66	42	66	66.6667	65.9091
6_1029647_1029943	137	148	105	148	86	148	88	148	75.3378	65.2027
6_1058188_1058337	57	68	34	68	17	68	22	68	54.4118	41.1765
6_1058781_1058929	21	68	15	68	4	68	8	68	18.3824	16.9118
6_1098131_1098259	40	44	35	44	31	44	32	44	80.6818	76.1364
6_1102825_1103222	12	146	7	146	0	146	1	146	4.10959	2.73973
6_1213426_1213625	55	103	31	103	12	103	15	103	32.5243	22.3301
6_1213982_1214108	47	52	40	52	25	52	27	52	69.2308	64.4231
6_1214776_1214934	47	51	42	51	31	51	33	51	76.4706	73.5294
6_1215287_1215565	78	136	74	136	67	136	68	136	53.3088	52.2059
6_1231925_1232065	7	53	3	53	1	53	1	53	7.54717	3.77358
6_1252692_1252842	56	58	49	58	40	58	39	58	82.7586	75.8621
6_1253176_1253290	45	49	39	49	28	49	35	49	74.4898	75.5102
6_1253818_1253939	47	49	43	49	37	49	38	49	85.7143	82.6531
6_1368600_1369350	240	278	226	278	185	278	196	278	76.4388	75.8993
6_1370347_1370493	73	80	52	80	37	80	42	80	68.75	58.75
6_1370494_1370636	51	58	41	58	23	58	30	58	63.7931	61.2069
6_1370636_1370760	43	48	40	48	36	48	39	48	82.2917	82.2917
6_1371272_1371376	33	36	28	36	22	36	21	36	76.3889	68.0556
6_1402040_1402321	23	106	10	106	5	106	0	106	13.2075	4.71698
6_1412989_1413243	84	87	79	87	73	87	68	87	90.2299	84.4828
6_145824_146023	21	110	5	110	1	110	0	110	10	2.27273
6_153894_153996	37	38	37	38	31	38	32	38	89.4737	90.7895
6_154222_154339	48	51	40	51	33	51	35	51	79.4118	73.5294
6_204005_204291	11	127	4	127	1	127	1	127	4.72441	1.9685
6_224681_224930	11	93	5	93	0	93	0	93	5.91398	2.68817
6_402325_402436	32	36	32	36	24	36	26	36	77.7778	80.5556
6_402726_402954	69	74	48	74	37	74	36	74	71.6216	56.7568
6_423256_423455	5	79	0	79	0	79	0	79	3.16456	0
6_493855_494113	19	123	7	123	0	123	0	123	7.72358	2.84553
6_558692_558809	36	57	34	57	21	57	22	57	50	49.1228
6_559579_559682	12	49	3	49	1	49	1	49	13.2653	4.08163
6_564639_564785	55	62	26	62	12	62	22	62	54.0323	38.7097
6_564848_565113	85	92	81	92	68	92	68	92	83.1522	80.9783
6_565113_565259	61	72	54	72	43	72	45	72	72.2222	68.75
6_566020_566159	59	64	43	64	38	64	38	64	75.7812	63.2812
6_566156_566274	55	57	47	57	30	57	30	57	74.5614	67.5439
6_566284_566534	103	117	79	117	54	117	60	117	67.094	59.4017
6_615873_616139	123	134	106	134	88	134	90	134	78.7313	73.1343
6_616678_616916	2	2	2	2	2	2	2	2	100	100
6_616685_616970	104	127	56	127	32	127	33	127	53.5433	35.0394
6_617553_617703	65	74	55	74	43	74	46	74	72.973	68.2432
6_617816_617919	31	34	23	34	14	34	22	34	66.1765	66.1765
6_618595_618807	92	100	62	100	35	100	43	100	63.5	52.5
6_661515_661970	6	154	3	154	1	154	0	154	2.27273	0.974026
6_667679_667958	6	128	5	128	0	128	0	128	2.34375	1.95312
6_714802_714916	7	57	2	57	1	57	1	57	7.01754	2.63158
6_784707_784822	2	48	3	48	0	48	0	48	2.08333	3.125
6_794083_794347	27	137	8	137	3	137	1	137	10.9489	3.28467
6_804220_804415	2	73	3	73	0	73	0	73	1.36986	2.05479
6_806998_807215	14	110	12	110	2	110	0	110	7.27273	5.45455
6_828887_829115	18	110	5	110	0	110	0	110	8.18182	2.27273
6_871470_871734	84	98	70	98	56	98	59	98	71.4286	65.8163
6_871735_871852	39	44	37	44	35	44	32	44	84.0909	78.4091
6_871847_872327	174	180	151	180	115	180	125	180	80.2778	76.6667
6_872372_872541	71	78	56	78	35	78	34	78	67.9487	57.6923
6_872560_872816	96	101	75	101	47	101	51	101	70.7921	62.3762
6_872880_873123	90	96	75	96	54	96	54	96	75	67.1875
6_873274_873558	117	124	85	124	54	124	52	124	68.9516	55.2419
6_873561_873827	112	119	89	119	58	119	62	119	71.4286	63.4454
6_873826_873972	42	47	41	47	28	47	35	47	74.4681	80.8511
6_900996_901233	8	111	6	111	3	111	0	111	4.95495	2.7027
6_962186_962308	53	55	48	55	37	55	41	55	81.8182	80.9091
6_962643_962922	117	123	103	123	84	123	91	123	81.7073	78.8618
6_963084_963285	67	74	54	74	44	74	48	74	75	68.9189
6_963799_964403	181	210	149	210	113	210	113	210	70	62.381
6_964459_964732	115	127	97	127	64	127	70	127	70.4724	65.748
6_964734_965589	256	285	209	285	154	285	153	285	71.9298	63.5088
6_965878_965993	35	39	29	39	21	39	24	39	71.7949	67.9487
6_988957_989071	25	55	4	55	2	55	2	55	24.5455	5.45455
6_991239_991426	51	80	49	80	29	80	29	80	50	48.75
60_190_867	47	391	20	391	0	391	0	391	6.01023	2.55754
60_2733_3088	5	200	5	200	0	200	1	200	1.25	1.5
60_3092_3325	2	119	1	119	0	119	0	119	0.840336	0.420168
60_36921_37154	3	79	9	79	1	79	2	79	2.53165	6.96203
60_868_1125	2	92	5	92	1	92	0	92	1.63043	2.71739
61_312_559	1	114	1	114	0	114	0	114	0.438596	0.438596
61_32742_33017	1	140	7	140	0	140	0	140	0.357143	2.5
62_102048_102289	5	102	3	102	0	102	0	102	2.45098	1.47059
62_30834_31055	3	41	2	41	0	41	0	41	3.65854	2.43902
62_6857_7095	13	117	4	117	2	117	2	117	6.41026	2.5641
62_7686_7890	8	98	6	98	0	98	0	98	4.08163	3.06122
62_98065_98225	0	46	2	46	1	46	0	46	1.08696	2.17391
62_99882_100129	2	122	0	122	0	122	0	122	0.819672	0
63_100276_100519	97	106	86	106	70	106	75	106	78.7736	75.9434
63_100712_100838	44	45	39	45	31	45	32	45	83.3333	78.8889
63_101017_101283	124	134	107	134	96	134	103	134	82.0896	78.3582
63_41991_42226	4	100	0	100	1	100	0	100	2.5	0
63_44451_44587	8	52	7	52	3	52	3	52	10.5769	9.61538
63_54023_54254	25	119	3	119	0	119	0	119	10.5042	1.2605
63_56819_57085	2	105	3	105	2	105	0	105	1.90476	1.42857
63_57135_57270	7	62	0	62	0	62	0	62	5.64516	0
63_99910_100087	53	56	44	56	38	56	39	56	81.25	74.1071
635_187_498	5	104	5	104	0	104	0	104	2.40385	2.40385
65_38250_38511	7	122	7	122	1	122	0	122	3.27869	2.86885
65_48043_48192	9	70	19	70	17	70	12	70	18.5714	22.1429
65_48789_48923	3	60	3	60	1	60	1	60	3.33333	3.33333
65_94946_95116	21	81	54	81	43	81	35	81	39.5062	54.9383
654_9_248	7	85	2	85	2	85	0	85	5.29412	1.17647
66_1946_2729	31	344	18	344	4	344	4	344	5.08721	3.19767
66_8041_8274	8	80	2	80	0	80	0	80	5	1.25
67_10856_11207	14	157	11	157	9	157	3	157	7.32484	4.4586
67_13833_13976	9	56	2	56	2	56	1	56	9.82143	2.67857
67_14155_14270	1	44	2	44	1	44	0	44	2.27273	2.27273
67_21471_22165	234	254	203	254	156	254	165	254	76.7717	72.4409
67_22290_22704	53	207	31	207	6	207	12	207	14.2512	10.3865
67_24030_24519	21	249	1	249	0	249	0	249	4.21687	0.200803
67_53244_53523	5	130	4	130	0	130	0	130	1.92308	1.53846
67_54741_54983	5	84	9	84	13	84	7	84	10.7143	9.52381
67_55317_55743	124	145	115	145	98	145	94	145	76.5517	72.069
68_40218_40475	5	111	2	111	0	111	0	111	2.25225	0.900901
68_90363_90646	25	141	21	141	12	141	4	141	13.1206	8.86525
680_111_453	13	134	23	134	9	134	2	134	8.20896	9.32836
69_35439_35672	4	112	3	112	0	112	1	112	1.78571	1.78571
69_47711_47997	8	121	5	121	1	121	1	121	3.71901	2.47934
69_527_666	3	69	5	69	0	69	0	69	2.17391	3.62319
69_55724_55838	2	52	1	52	0	52	0	52	1.92308	0.961538
69_55844_56399	21	289	17	289	0	289	6	289	3.63322	3.97924
69_57446_57679	2	118	4	118	1	118	0	118	1.27119	1.69492
69_57842_58072	2	109	4	109	0	109	0	109	0.917431	1.83486
69_80715_80996	2	118	5	118	0	118	0	118	0.847458	2.11864
7_1025818_1026377	35	290	12	290	1	290	0	290	6.2069	2.06897
7_1026378_1026592	6	100	3	100	0	100	0	100	3	1.5
7_1027439_1027595	4	73	1	73	1	73	0	73	3.42466	0.684932
7_10493_10749	1	9	2	9	2	9	1	9	16.6667	16.6667
7_10519_10932	56	203	26	203	19	203	15	203	18.4729	10.0985
7_1213229_1213450	1	92	0	92	0	92	0	92	0.543478	0
7_1217847_1218045	2	81	1	81	1	81	1	81	1.85185	1.23457
7_181963_182264	9	125	5	125	0	125	0	125	3.6	2
7_2009_2373	41	180	16	180	7	180	4	180	13.3333	5.55556
7_213846_213971	42	50	26	50	20	50	22	50	62	48
7_214232_214362	41	46	36	46	25	46	28	46	71.7391	69.5652
7_214389_214520	36	39	33	39	25	39	26	39	78.2051	75.641
7_214892_215185	112	123	94	123	64	123	77	123	71.5447	69.5122
7_335092_335246	59	64	52	64	42	64	45	64	78.9062	75.7812
7_3986_7570	103	870	61	870	9	870	2	870	6.43678	3.62069
7_3987_4652	45	319	16	319	0	319	0	319	7.05329	2.50784
7_406901_407318	97	101	58	101	37	101	47	101	66.3366	51.9802
7_407095_407320	82	88	61	88	45	88	49	88	72.1591	62.5
7_409247_409399	29	34	24	34	21	34	23	34	73.5294	69.1176
7_409401_410140	259	301	183	301	111	301	128	301	61.4618	51.6611
7_411170_411464	115	143	89	143	64	143	63	143	62.5874	53.1469
7_412519_412673	56	71	35	71	24	71	18	71	56.338	37.3239
7_412866_412979	33	45	29	45	20	45	21	45	58.8889	55.5556
7_465129_465235	36	40	34	40	24	40	27	40	75	76.25
7_465386_465543	58	68	48	68	41	68	44	68	72.7941	67.6471
7_465543_465662	44	52	43	52	39	52	34	52	79.8077	74.0385
7_465661_465920	79	92	72	92	59	92	59	92	75	71.1957
7_465922_466187	102	109	70	109	40	109	46	109	65.1376	53.211
7_466188_466439	83	89	78	89	67	89	68	89	84.2697	82.0225
7_466828_467094	106	115	91	115	76	115	78	115	79.1304	73.4783
7_515697_515910	5	79	0	79	0	79	0	79	3.16456	0
7_568607_568849	6	94	1	94	1	94	0	94	3.7234	0.531915
7_667_783	20	65	7	65	2	65	2	65	16.9231	6.92308
7_7574_7980	16	202	13	202	3	202	0	202	4.70297	3.21782
7_800234_800341	1	51	3	51	0	51	0	51	0.980392	2.94118
7_800473_800610	20	68	3	68	0	68	1	68	14.7059	2.94118
7_8627_8745	16	60	20	60	13	60	12	60	24.1667	26.6667
7_930156_930826	228	256	190	256	148	256	161	256	73.4375	68.5547
7_930879_930990	42	46	39	46	34	46	35	46	82.6087	80.4348
7_931437_931703	114	125	84	125	58	125	66	125	68.8	60
7_944973_945074	1	18	1	18	0	18	0	18	2.77778	2.77778
7_954606_954808	58	74	36	74	24	74	24	74	55.4054	40.5405
7_954995_955245	81	83	77	83	65	83	67	83	87.9518	86.747
7_993141_993288	47	60	29	60	17	60	17	60	53.3333	38.3333
7_993282_993493	78	97	36	97	16	97	16	97	48.4536	26.8041
7_993493_993606	47	53	31	53	13	53	20	53	56.6038	48.1132
70_49729_49958	1	115	5	115	0	115	5	115	0.434783	4.34783
70_60946_61115	0	35	1	35	0	35	0	35	0	1.42857
70_86657_86791	6	64	0	64	0	64	0	64	4.6875	0
71_1_969	12	65	1	65	0	65	0	65	9.23077	0.769231
71_1185_1413	75	102	16	102	0	102	9	102	36.7647	12.2549
71_1564_1830	132	135	104	135	36	135	90	135	62.2222	71.8519
71_9018_9275	13	128	6	128	0	128	0	128	5.07812	2.34375
71_973_1412	45	121	3	121	0	121	1	121	18.595	1.65289
713_205_413	3	72	3	72	0	72	0	72	2.08333	2.08333
713_6_205	6	68	3	68	0	68	0	68	4.41176	2.20588
72_65493_65604	2	55	6	55	0	55	0	55	1.81818	5.45455
73_42814_42957	3	61	0	61	0	61	0	61	2.45902	0
73_46056_46337	15	132	13	132	6	132	5	132	7.95455	6.81818
73_48674_48881	12	98	4	98	1	98	1	98	6.63265	2.55102
73_50604_50883	9	112	8	112	0	112	5	112	4.01786	5.80357
73_62219_62484	4	131	7	131	1	131	0	131	1.9084	2.67176
733_145_277	13	33	2	33	0	33	0	33	19.697	3.0303
734_76_314	2	115	0	115	0	115	0	115	0.869565	0
737_253_392	3	35	12	35	9	35	4	35	17.1429	22.8571
74_38429_38710	8	121	5	121	1	121	0	121	3.71901	2.06612
74_3864_4019	17	66	3	66	1	66	1	66	13.6364	3.0303
74_4072_4492	49	196	11	196	4	196	4	196	13.5204	3.82653
74_5183_5475	16	21	14	21	11	21	11	21	64.2857	59.5238
74_5238_5532	68	110	47	110	31	110	18	110	45	29.5455
75_13223_13476	8	124	7	124	0	124	0	124	3.22581	2.82258
75_2299_2521	10	119	6	119	0	119	0	119	4.20168	2.52101
77_10130_10244	2	57	14	57	11	57	11	57	11.4035	21.9298
77_1503_1631	2	27	8	27	2	27	2	27	7.40741	18.5185
77_17877_17983	0	39	1	39	0	39	0	39	0	1.28205
77_27974_28192	3	103	3	103	0	103	1	103	1.45631	1.94175
77_51987_52162	10	86	23	86	12	86	5	86	12.7907	16.2791
774_1_365	12	88	8	88	4	88	2	88	9.09091	5.68182
78_2947_3062	2	43	1	43	0	43	0	43	2.32558	1.16279
79_22191_22446	10	124	5	124	1	124	1	124	4.43548	2.41935
79_24154_24271	5	55	2	55	0	55	0	55	4.54545	1.81818
79_45880_46147	4	111	4	111	1	111	1	111	2.25225	2.25225
79_48789_49048	8	126	3	126	0	126	0	126	3.1746	1.19048
8_1048227_1048548	8	121	7	121	2	121	0	121	4.13223	2.89256
8_270254_270580	12	150	8	150	2	150	1	150	4.66667	3
8_400296_400424	55	61	46	61	32	61	35	61	71.3115	66.3934
8_401039_401688	211	235	164	235	130	235	128	235	72.5532	62.1277
8_401689_401955	127	134	109	134	85	134	85	134	79.1045	72.3881
8_402126_402272	50	50	43	50	37	50	38	50	87	81
8_717624_717726	1	46	0	46	0	46	0	46	1.08696	0
8_820956_821220	3	111	2	111	0	111	0	111	1.35135	0.900901
8_879246_879448	5	90	3	90	0	90	0	90	2.77778	1.66667
8_884272_884528	13	116	16	116	7	116	5	116	8.62069	9.05172
8_88805_89019	95	100	65	100	42	100	50	100	68.5	57.5
8_892054_892320	67	70	62	70	50	70	52	70	83.5714	81.4286
8_892308_892423	51	53	47	53	39	53	44	53	84.9057	85.8491
8_892422_892846	139	149	130	149	108	149	108	149	82.8859	79.8658
8_892847_892991	55	63	45	63	30	63	38	63	67.4603	65.873
8_894668_894825	49	50	36	50	25	50	26	50	74	62
8_899450_899717	5	112	2	112	1	112	0	112	2.67857	0.892857
8_906421_906584	4	77	7	77	1	77	1	77	3.24675	5.19481
8_955328_955555	8	101	3	101	2	101	2	101	4.9505	2.47525
8_955557_955891	12	172	8	172	5	172	0	172	4.94186	2.32558
8_967954_968054	1	52	0	52	0	52	0	52	0.961538	0
80_11928_12153	6	100	6	100	0	100	0	100	3	3
80_23528_23737	3	98	3	98	1	98	0	98	2.04082	1.53061
81_1631_1862	9	112	8	112	5	112	3	112	6.25	4.91071
81_21286_21541	9	101	13	101	3	101	2	101	5.94059	7.42574
81_26959_27190	4	112	0	112	0	112	0	112	1.78571	0
81_51855_52135	12	141	5	141	2	141	2	141	4.96454	2.48227
813_2_334	15	118	5	118	0	118	0	118	6.35593	2.11864
82_43965_44229	58	81	35	81	6	81	16	81	39.5062	31.4815
82_44278_44416	34	51	20	51	7	51	8	51	40.1961	27.451
82_52651_52853	18	115	8	115	0	115	0	115	7.82609	3.47826
83_147_666	22	257	5	257	1	257	0	257	4.47471	0.972763
83_21863_22086	5	103	7	103	5	103	2	103	4.85437	4.36893
83_28981_29396	7	101	4	101	1	101	1	101	3.9604	2.47525
83_29169_29396	7	100	10	100	4	100	3	100	5.5	6.5
83_51696_51937	11	119	2	119	2	119	1	119	5.46218	1.2605
849_27_305	8	24	0	24	0	24	0	24	16.6667	0
85_41500_41664	2	57	5	57	0	57	0	57	1.75439	4.38596
853_24_301	2	17	1	17	0	17	0	17	5.88235	2.94118
86_18198_18441	21	126	25	126	3	126	2	126	9.52381	10.7143
86_43633_43896	10	112	8	112	7	112	3	112	7.58929	4.91071
86_44423_44532	12	50	1	50	0	50	0	50	12	1
861_2_205	37	57	34	57	27	57	22	57	56.1404	49.1228
862_121_271	2	32	6	32	3	32	3	32	7.8125	14.0625
87_2116_2231	7	29	1	29	1	29	0	29	13.7931	1.72414
88_30554_30763	25	110	1	110	0	110	0	110	11.3636	0.454545
88_38788_38929	4	72	1	72	0	72	0	72	2.77778	0.694444
88_42759_42919	2	46	2	46	1	46	0	46	3.26087	2.17391
88_4469_4571	0	52	2	52	0	52	0	52	0	1.92308
881_1_277	1	22	0	22	0	22	0	22	2.27273	0
9_109696_109801	2	19	1	19	0	19	0	19	5.26316	2.63158
9_135387_135668	8	107	2	107	0	107	0	107	3.73832	0.934579
9_140847_140963	48	55	41	55	30	55	35	55	70.9091	69.0909
9_141817_142118	127	136	87	136	63	136	62	136	69.8529	54.7794
9_142389_142830	95	105	66	105	42	105	38	105	65.2381	49.5238
9_142597_142836	99	106	53	106	36	106	43	106	63.6792	45.283
9_234721_234960	9	95	14	95	1	95	1	95	5.26316	7.89474
9_235174_235346	4	75	8	75	2	75	2	75	4	6.66667
9_246500_246689	3	3	2	3	2	3	2	3	83.3333	66.6667
9_246506_246689	72	74	53	74	38	74	42	74	74.3243	64.1892
9_248236_248660	83	101	19	101	13	101	8	101	47.5248	13.3663
9_248433_248670	102	104	38	104	18	104	24	104	57.6923	29.8077
9_248738_249185	149	159	136	159	108	159	109	159	80.8176	77.044
9_249186_249300	44	49	41	49	32	49	37	49	77.551	79.5918
9_249299_249471	68	75	54	75	40	75	45	75	72	66
9_250351_250465	44	49	38	49	33	49	34	49	78.5714	73.4694
9_250647_250861	98	118	70	118	48	118	51	118	61.8644	51.2712
9_250917_251062	50	55	39	55	25	55	32	55	68.1818	64.5455
9_257099_257426	9	156	6	156	2	156	0	156	3.52564	1.92308
9_303_905	141	301	89	301	39	301	27	301	29.9003	19.2691
9_32524_32679	60	68	48	68	28	68	33	68	64.7059	59.5588
9_358832_359042	6	88	1	88	0	88	0	88	3.40909	0.568182
9_399084_399398	16	140	4	140	0	140	0	140	5.71429	1.42857
9_414380_414633	16	108	3	108	1	108	1	108	7.87037	1.85185
9_439888_440174	5	114	7	114	2	114	1	114	3.07018	3.50877
9_486657_487090	172	208	73	208	19	208	23	208	45.9135	23.0769
9_487512_487670	61	72	51	72	32	72	36	72	64.5833	60.4167
9_488129_488282	45	68	24	68	12	68	13	68	41.9118	27.2059
9_540630_540732	38	43	26	43	19	43	18	43	66.2791	51.1628
9_542875_543265	150	170	110	170	61	170	81	170	62.0588	56.1765
9_557116_557365	4	111	7	111	7	111	0	111	4.95495	3.15315
9_573725_574519	269	293	217	293	153	293	169	293	72.0137	65.8703
9_577000_577770	239	268	183	268	131	268	144	268	69.0299	61.0075
9_606284_606384	35	44	31	44	23	44	27	44	65.9091	65.9091
9_606472_607134	216	257	175	257	128	257	129	257	66.9261	59.144
9_608182_608358	50	72	47	72	34	72	38	72	58.3333	59.0278
9_608604_608848	91	111	73	111	49	111	50	111	63.0631	55.4054
9_631475_631717	108	117	76	117	55	117	54	117	69.6581	55.5556
9_633376_634077	245	263	193	263	147	263	138	263	74.5247	62.9278
9_634414_634606	61	70	44	70	27	70	33	70	62.8571	55
9_634671_635280	131	161	105	161	78	161	77	161	64.9068	56.5217
9_635601_637004	309	372	263	372	203	372	216	372	68.8172	64.3817
9_655667_656310	178	199	157	199	121	199	131	199	75.1256	72.3618
9_666398_666664	44	61	3	61	1	61	1	61	36.8852	3.27869
9_698936_699143	10	91	8	91	1	91	1	91	6.04396	4.94505
9_725688_725946	0	4	0	4	0	4	0	4	0	0
9_843771_843893	47	50	43	50	42	50	41	50	89	84
9_843983_844248	123	138	114	138	87	138	91	138	76.087	74.2754
9_844312_844453	23	45	16	45	9	45	9	45	35.5556	27.7778
9_976147_976361	98	100	92	100	74	100	82	100	86	87
9_976441_976707	131	135	110	135	87	135	96	135	80.7407	76.2963
90_11459_11730	8	105	1	105	0	105	1	105	3.80952	0.952381
90_11737_12103	0	3	0	3	0	3	0	3	0	0
90_13976_15008	38	441	30	441	4	441	13	441	4.7619	4.87528
90_28694_28861	10	83	2	83	0	83	1	83	6.0241	1.80723
90_29482_29597	46	58	43	58	34	58	34	58	68.9655	66.3793
90_36533_36751	3	101	4	101	0	101	0	101	1.48515	1.9802
908_1_257	4	58	2	58	2	58	0	58	5.17241	1.72414
91_39988_40223	9	125	10	125	2	125	1	125	4.4	4.4
92_13265_13476	5	106	3	106	2	106	0	106	3.30189	1.41509
92_20855_20960	4	47	6	47	0	47	0	47	4.25532	6.38298
92_24253_24356	2	45	3	45	0	45	0	45	2.22222	3.33333
92_33372_33541	2	41	1	41	1	41	1	41	3.65854	2.43902
92_33932_34105	4	81	2	81	0	81	0	81	2.46914	1.23457
92_34104_34261	4	71	6	71	11	71	4	71	10.5634	7.04225
92_35375_35624	10	114	4	114	0	114	0	114	4.38596	1.75439
92_7967_8181	1	34	1	34	0	34	0	34	1.47059	1.47059
93_3230_3463	5	114	5	114	2	114	2	114	3.07018	3.07018
93_4473_5060	25	259	16	259	0	259	5	259	4.82625	4.05405
94_12807_13016	3	103	7	103	4	103	2	103	3.39806	4.36893
94_16159_16335	7	77	5	77	1	77	0	77	5.19481	3.24675
94_2462_2693	44	112	6	112	0	112	0	112	19.6429	2.67857
94_29515_29790	5	136	7	136	4	136	2	136	3.30882	3.30882
94_30180_30399	11	101	10	101	1	101	1	101	5.94059	5.44554
94_4086_4186	9	51	4	51	4	51	0	51	12.7451	3.92157
940_1_236	3	41	1	41	0	41	0	41	3.65854	1.21951
95_11027_11264	10	111	8	111	1	111	1	111	4.95495	4.05405
95_11542_11684	7	66	2	66	0	66	1	66	5.30303	2.27273
95_22180_22399	11	103	1	103	0	103	1	103	5.33981	0.970874
95_27567_27816	1	120	2	120	0	120	0	120	0.416667	0.833333
95_9719_10277	50	288	13	288	0	288	0	288	8.68056	2.25694
959_1_223	6	88	2	88	0	88	0	88	3.40909	1.13636
98_22738_23394	46	304	15	304	2	304	0	304	7.89474	2.46711
99_2682_2919	13	106	4	106	0	106	0	106	6.13208	1.88679
